# Supplementary material for: Identification of Synaptic DGKθ Interactors That Stimulate DGKθ Activity
Source: Front Synaptic Neurosci. 2022 Apr 27;14:855673. doi: 10.3389/fnsyn.2022.855673 (PMC9095502; doi:10.3389/fnsyn.2022.855673)
Supplement: Supplementary Table 1 — Detailed data from mass spectrometry experiment 1. [file Table_1.XLSX]

## Sheet: Sheet1
Gene Name	Protein Name	Accession Number	Position in Amino Acid Sequence	Peptide	Modifications	Abundance Ratio: (KCl) / (Control)	Abundance Ratio (log2): (KCl) / (Control)	# PSMs
Ola1	Obg-like ATPase 1	A0JPJ7	[202-216]	[R].FYHDWNDKEIEVLNK.[H]	1xBiotinTyramide [Y2]	100	6.64	1
Tollip	Toll-interacting protein	A2RUW1	[24-54]	[R].ITPTQQQQQIQLDAQAAQQLQYGGAVGTVGR.[L]	1xDeamidated [Q15]; 1xBiotinTyramide [Y22]	100	6.64	3
Tollip	Toll-interacting protein	A2RUW1	[24-54]	[R].ITPTQQQQQIQLDAQAAQQLQYGGAVGTVGR.[L]	1xBiotinTyramide [Y22]	100	6.64	6
Otub1	Ubiquitin thioesterase OTUB1	B2RYG6	[11-36]	[K].QEPLGSDSEGVNCLAYDEAIMAQQDR.[I]	1xCarbamidomethyl [C13]; 1xBiotinTyramide_Plus1 [Y16]	100	6.64	1
Otub1	Ubiquitin thioesterase OTUB1	B2RYG6	[11-36]	[K].QEPLGSDSEGVNCLAYDEAIMAQQDR.[I]	1xCarbamidomethyl [C13]; 1xDeamidated [N12]; 1xBiotinTyramide [Y16]	100	6.64	3
Otub1	Ubiquitin thioesterase OTUB1	B2RYG6	[11-36]	[K].QEPLGSDSEGVNCLAYDEAIMAQQDR.[I]	1xCarbamidomethyl [C13]; 1xGln->pyro-Glu [Q1]; 1xBiotinTyramide_Plus1 [Y16]	100	6.64	2
Vps29	Vacuolar protein sorting-associated protein 29	B2RZ78	[61-73]	[R].GDFDESLNYPEQK.[V]	1xBiotinTyramide [Y9]	100	6.64	3
Camsap1	Calmodulin-regulated spectrin-associated protein 1	D3Z8E6	[1443-1467]	[R].STDRDWETASAASSLASVAEYTGPK.[L]	1xBiotinTyramide_Plus1 [Y21]	100	6.64	1
Macf1	Microtubule-actin cross-linking factor 1	D3ZHV2	[2462-2481]	[K].EALAGLLEAYPNSQEAENWR.[K]	1xBiotinTyramide [Y10]	100	6.64	3
Psmd11	26S proteasome non-ATPase regulatory subunit 11	F1LMZ8	[326-337]	[K].LYDNLLEQNLIR.[V]	1xBiotinTyramide [Y2]	100	6.64	4
Madd	MAP kinase-activating death domain protein	O08873	[766-794]	[R].TYDHPYFEPQYGSPAEEDDDEQGESYTPR.[F]	1xDeamidated [Q]; 1xBiotinTyramide [Y26]	100	6.64	2
Madd	MAP kinase-activating death domain protein	O08873	[766-794]	[R].TYDHPYFEPQYGSPAEEDDDEQGESYTPR.[F]	1xBiotinTyramide_Plus1 [Y]	100	6.64	8
Sh3gl2	Endophilin-A1	O35179	[297-312]	[R].ALYDFEPENEGELGFK.[E]	1xBiotinTyramide_Plus1 [Y3]	100	6.64	9
Sh3gl2	Endophilin-A1	O35179	[83-99]	[K].GPGYPQAEALLAEAMLK.[F]	1xOxidation [M15]; 1xBiotinTyramide [Y4]	100	6.64	1
Apba1	Amyloid-beta A4 precursor protein-binding family A member 1	O35430	[179-211]	[R].AEDEPYAEPYADYGGLQEHVYEEIGDAPELEAR.[D]	1xBiotinTyramide [Y10]	100	6.64	2
Apba1	Amyloid-beta A4 precursor protein-binding family A member 1	O35430	[110-144]	[R].AQDADDESAYAVQYRPEAEEYTEQAEAEHAEAAQR.[R]	1xBiotinTyramide_Plus1 [Y]	100	6.64	4
Sort1	Sortilin	O54861	[790-812]	[R].YSVLQQHAEADGVEALDTASHAK.[S]	1xBiotinTyramide_Plus1 [Y1]	100	6.64	1
Ank3	Ankyrin-3	O70511	[814-824]	[R].LGYISVVDTLK.[V]	1xBiotinTyramide [Y3]	100	6.64	3
Bsn	Protein bassoon	O88778	[970-1008]	[R].SRGEHSSTLPASTPSYTSGTSPTSLSSLEEDSDSSPSRR.[Q]	1xBiotinTyramide [Y16]	100	6.64	1
Bsn	Protein bassoon	O88778	[3004-3015]	[R].DYLSDSELNQLR.[L]	1xBiotinTyramide [Y2]	100	6.64	1
Scn2a	Sodium channel protein type 2 subunit alpha	P04775	[1963-1983]	[K].TDVTPSTTSPPSYDSVTKPEK.[E]	1xBiotinTyramide_Plus1 [Y13]	100	6.64	2
Hk1	Hexokinase-1	P05708	[452-462]	[K].GAAMVTAVAYR.[L]	1xBiotinTyramide [Y10]	100	6.64	1
Hk1	Hexokinase-1	P05708	[54-62]	[R].DYNPTASVK.[M]	1xBiotinTyramide [Y2]	100	6.64	2
Syp	Synaptophysin	P07825	[238-307]	[K].QPAPGDAYGDAGYGQGPGGYGPQDSYGPQGGYQPDYGQPASGGGGYGPQGDYGQQGYGQQGAPTSFSNQM.[-]	1xDeamidated [Q59]; 1xOxidation [M70]; 1xBiotinTyramide_Plus1 [Y]	100	6.64	2
Syp	Synaptophysin	P07825	[238-307]	[K].QPAPGDAYGDAGYGQGPGGYGPQDSYGPQGGYQPDYGQPASGGGGYGPQGDYGQQGYGQQGAPTSFSNQM.[-]	1xBiotinTyramide [Y57]	100	6.64	1
Cltb	Clathrin light chain B	P08082	[160-181]	[K].AFYQQPDADTIGYVASEEAFVK.[E]	1xBiotinTyramide_Plus1 [Y]	100	6.64	3
Camk2b	Calcium/calmodulin-dependent protein kinase type II subunit beta	P08413	[10-22]	[R].FTDEYQLYEDIGK.[G]	1xBiotinTyramide_Plus1 [Y]	100	6.64	2
Rab7a	Ras-related protein Rab-7a	P09527	[176-197]	[K].QETEVELYNEFPEPIKLDKNER.[A]	1xBiotinTyramide [Y8]	100	6.64	1
Calm2	Calmodulin-2	P0DP30	[128-149]	[R].EADIDGDGQVNYEEFVQMMTAK.[-]	1xAcetyl [N-Term]; 1xBiotinTyramide [Y12]	100	6.64	2
Plcb1	1-phosphatidylinositol 4,5-bisphosphate phosphodiesterase beta-1	P10687	[268-286]	[K].QEQVQVLIEKYEPNSSLAK.[K]	1xBiotinTyramide [Y11]; 1xGln->pyro-Glu [Q1]	100	6.64	1
Plcb1	1-phosphatidylinositol 4,5-bisphosphate phosphodiesterase beta-1	P10687	[952-961]	[K].YNEIQNDYLR.[R]	1xBiotinTyramide_Plus1 [Y1]	100	6.64	2
Atp5f1b	ATP synthase subunit beta, mitochondrial	P10719	[388-406]	[R].AIAELGIYPAVDPLDSTSR.[I]	1xBiotinTyramide [Y8]	100	6.64	5
Map2	Microtubule-associated protein 2	P15146	[798-820]	[K].EYYKNGTVMAPDLPEMLDLAGTR.[S]	1xDeamidated [N5]; 1xOxidation [M9]; 1xBiotinTyramide_Plus1 [Y3]	100	6.64	1
Map2	Microtubule-associated protein 2	P15146	[982-1005]	[K].ESEEVGDKVELFGLGVTYEQTSAK.[E]	1xBiotinTyramide [Y18]	100	6.64	1
Map2	Microtubule-associated protein 2	P15146	[585-599]	[R].STGLGSDYYELSDSR.[G]	1xBiotinTyramide_Plus1 [Y8]	100	6.64	1
Map1b	Microtubule-associated protein 1B	P15205	[1888-1901]	[K].TIQAHDVGGYYYEK.[T]	1xBiotinTyramide_Plus1 [Y]	100	6.64	5
Map1b	Microtubule-associated protein 1B	P15205	[1942-1955]	[R].TPEEGGYSYEISEK.[T]	1xBiotinTyramide_Plus1 [Y7]	100	6.64	8
Map1b	Microtubule-associated protein 1B	P15205	[911-938]	[K].QGVDDIEKFEDEGAGFEESSEAGDYEEK.[A]	1xBiotinTyramide [Y25]	100	6.64	1
Map1b	Microtubule-associated protein 1B	P15205	[1429-1453]	[K].QGFSDKESPVSDLTSDLYQDKQEEK.[S]	1xBiotinTyramide [Y18]; 1xGln->pyro-Glu [Q1]	100	6.64	6
Map1b	Microtubule-associated protein 1B	P15205	[487-504]	[R].VLFPGNSTQYNILEGLEK.[L]	1xBiotinTyramide [Y10]	100	6.64	1
Map1b	Microtubule-associated protein 1B	P15205	[1159-1184]	[K].YESSLYSQEYSKPVVASFNGLSDGSK.[T]	1xDeamidated [N/Q]; 1xBiotinTyramide_Plus1 [Y]	100	6.64	11
Map1b	Microtubule-associated protein 1B	P15205	[1802-1826]	[K].ESTAAYQTSSSPPIDAAAAEPYGFR.[S]	1xDeamidated [Q7]; 1xBiotinTyramide [Y22]	100	6.64	1
Mapt	Microtubule-associated protein tau	P19332	[6-33]	[R].QEFDTMEDQAGDYTMLQDQEGDMDHGLK.[E]	1xDeamidated [Q]; 1xOxidation [M]; 1xBiotinTyramide_Plus1 [Y13]	100	6.64	4
Mapt	Microtubule-associated protein tau	P19332	[6-33]	[R].QEFDTMEDQAGDYTMLQDQEGDMDHGLK.[E]	1xDeamidated [Q]; 1xOxidation [M]; 1xBiotinTyramide [Y13]	100	6.64	4
Nefl	Neurofilament light polypeptide	P19527	[178-185]	[R].YEEEVLSR.[E]	1xBiotinTyramide [Y1]	100	6.64	2
Rplp0	60S acidic ribosomal protein P0	P19945	[17-26]	[K].IIQLLDDYPK.[C]	1xBiotinTyramide_Plus1 [Y8]	100	6.64	1
Asl	Argininosuccinate lyase	P20673	[81-94]	[K].LYPNDEDIHTANER.[R]	1xBiotinTyramide_Plus1 [Y2]	100	6.64	1
Dnm1	Dynamin-1	P21575	[343-361]	[K].RIEGSGDQIDTYELSGGAR.[I]	1xBiotinTyramide_Plus1 [Y12]	100	6.64	6
Syt1	Synaptotagmin-1	P21707	[333-354]	[K].NTLNPYYNESFSFEVPFEQIQK.[V]	1xBiotinTyramide [Y6]	100	6.64	3
Synpr	Synaptoporin	P22831	[218-265]	[K].HSSSYNQGGYNQDSYGSSGGYSQQASLGPTSDEFGQQPSGPTSFNNQI.[-]	1xDeamidated [Q36]; 1xBiotinTyramide [Y15]	100	6.64	1
Synpr	Synaptoporin	P22831	[218-265]	[K].HSSSYNQGGYNQDSYGSSGGYSQQASLGPTSDEFGQQPSGPTSFNNQI.[-]	1xBiotinTyramide [Y]	100	6.64	3
Rps2	40S ribosomal protein S2	P27952	[126-142]	[K].AFVAIGDYNGHVGLGVK.[C]	1xBiotinTyramide [Y8]	100	6.64	4
Stx1a	Syntaxin-1A	P32851	[233-246]	[R].IEYNVEHAVDYVER.[A]	1xBiotinTyramide [Y3]	100	6.64	1
Map1a	Microtubule-associated protein 1A	P34926	[939-948]	[K].EEKYVVTSEK.[L]	1xBiotinTyramide [Y4]	100	6.64	2
Map1a	Microtubule-associated protein 1A	P34926	[878-903]	[R].TEATQGLDYVPSAGTISPTSSLEEDK.[G]	1xBiotinTyramide [Y9]	100	6.64	2
Map1a	Microtubule-associated protein 1A	P34926	[949-977]	[K].LSGQYAAVFGAPGHTLPPGEPALGEVEER.[C]	1xBiotinTyramide_Plus1 [Y5]	100	6.64	9
Crip2	Cysteine-rich protein 2	P36201	[66-97]	[K].GVNIGGAGSYIYEKPPTEAPQVTGPIEVPVVR.[T]	1xDeamidated [N3]; 1xBiotinTyramide [Y]	100	6.64	5
Cnn3	Calponin-3	P37397	[257-265]	[K].GMSVYGLGR.[Q]	1xBiotinTyramide [Y5]	100	6.64	2
Dync1h1	Cytoplasmic dynein 1 heavy chain 1	P38650	[997-1015]	[R].IQSQRYQVGVHYELTEEEK.[F]	1xBiotinTyramide [Y6]	100	6.64	1
Rars	Arginine--tRNA ligase, cytoplasmic	P40329	[290-300]	[R].AYECVVLLQSK.[N]	1xCarbamidomethyl [C4]; 1xBiotinTyramide [Y2]	100	6.64	1
Calb2	Calretinin	P47728	[27-39]	[K].HFDADGNGYIEGK.[E]	1xBiotinTyramide [Y9]	100	6.64	2
Pfkm	ATP-dependent 6-phosphofructokinase, muscle type	P47858	[755-772]	[K].YEIDLDTSDHAHLEHISR.[K]	1xBiotinTyramide [Y1]	100	6.64	1
Dpysl2	Dihydropyrimidinase-related protein 2	P47942	[24-43]	[K].IVNDDQSFYADIYMEDGLIK.[Q]	1xBiotinTyramide [Y9]	100	6.64	6
Dpysl2	Dihydropyrimidinase-related protein 2	P47942	[424-440]	[K].THNSALEYNIFEGMECR.[G]	1xCarbamidomethyl [C16]; 1xOxidation [M14]; 1xBiotinTyramide_Plus1 [Y8]	100	6.64	7
Gdi1	Rab GDP dissociation inhibitor alpha	P50398	[194-208]	[R].TDDYLDQPCLETINR.[I]	1xCarbamidomethyl [C9]; 1xBiotinTyramide [Y4]	100	6.64	1
Kpnb1	Importin subunit beta-1	P52296	[749-761]	[K].SDFDMVDYLNELR.[E]	1xBiotinTyramide [Y8]	100	6.64	3
Cacna1a	Voltage-dependent P/Q-type calcium channel subunit alpha-1A	P54282	[12-33]	[R].YGAGGGGSGPAAGVVVGAAGGR.[G]	1xBiotinTyramide [Y1]	100	6.64	1
Cacnb3	Voltage-dependent L-type calcium channel subunit beta-3	P54287	[424-441]	[R].HLEEDYADAYQDLYQPHR.[Q]	1xBiotinTyramide [Y10]	100	6.64	1
Gnao1	Guanine nucleotide-binding protein G(o) subunit alpha	P59215	[163-177]	[R].IGAADYQPTEQDILR.[T]	1xBiotinTyramide_Plus1 [Y6]	100	6.64	3
Arf4	ADP-ribosylation factor 4	P61751	[39-59]	[K].LGEIVTTIPTIGFNVETVEYK.[N]	1xBiotinTyramide [Y20]	100	6.64	1
Phactr1	Phosphatase and actin regulator 1	P62024	[364-394]	[R].QVPTVVIECDDNKENVPHEPDYEDSSCLYAR.[E]	2xCarbamidomethyl [C9; C27]; 1xBiotinTyramide [Y29]	100	6.64	1
Ppp2cb	Serine/threonine-protein phosphatase 2A catalytic subunit beta isoform	P62716	[215-239]	[R].GAGYTFGQDISETFNHANGLTLVSR.[A]	1xBiotinTyramide_Plus1 [Y4]	100	6.64	1
Hspa8	Heat shock cognate 71 kDa protein	P63018	[424-447]	[K].QTQTFTTYSDNQPGVLIQVYEGER.[A]	1xBiotinTyramide [Y8]	100	6.64	3
Hspa8	Heat shock cognate 71 kDa protein	P63018	[113-126]	[K].SFYPEEVSSMVLTK.[M]	1xBiotinTyramide [Y3]	100	6.64	2
Cplx1	Complexin-1	P63041	[123-133]	[K].YLPGPLQDMFK.[K]	1xBiotinTyramide [Y1]	100	6.64	1
Ppp3r1	Calcineurin subunit B type 1	P63100	[98-117]	[R].IYDMDKDGYISNGELFQVLK.[M]	1xOxidation [M4]; 1xBiotinTyramide [Y9]	100	6.64	1
Ywhaz	14-3-3 protein zeta/delta	P63102	[194-212]	[K].TAFDEAIAELDTLSEESYK.[D]	1xBiotinTyramide_Plus1 [Y18]; 1xAcetyl [K19(100)]	100	6.64	1
Prkcg	Protein kinase C gamma type	P63319	[277-301]	[K].LLNQEEGEYYNVPVADADNCSLLQK.[F]	1xCarbamidomethyl [C20]; 1xBiotinTyramide_Plus1 [Y10]	100	6.64	1
Ppp3ca	Serine/threonine-protein phosphatase 2B catalytic subunit alpha isoform	P63329	[155-163]	[R].HLTEYFTFK.[Q]	1xBiotinTyramide [Y5]	100	6.64	2
Tuba1a	Tubulin alpha-1A chain	P68370	[281-304]	[K].AYHEQLSVAEITNACFEPANQMVK.[C]	1xCarbamidomethyl [C15]; 1xBiotinTyramide_Plus1 [Y2]	100	6.64	1
Tuba1a	Tubulin alpha-1A chain	P68370	[281-304]	[K].AYHEQLSVAEITNACFEPANQMVK.[C]	1xAcetyl [N-Term]; 1xCarbamidomethyl [C15]; 1xBiotinTyramide [Y2]	100	6.64	2
Tuba1a	Tubulin alpha-1A chain	P68370	[244-264]	[R].FDGALNVDLTEFQTNLVPYPR.[I]	1xBiotinTyramide [Y19]	100	6.64	8
Tuba1a	Tubulin alpha-1A chain	P68370	[281-304]	[K].AYHEQLSVAEITNACFEPANQMVK.[C]	1xAcetyl [N-Term]; 1xCarbamidomethyl [C15]; 1xOxidation [M22]; 1xBiotinTyramide [Y2]	100	6.64	2
Ywhah	14-3-3 protein eta	P68511	[199-217]	[K].QAFDDAIAELDTLNEDSYK.[D]	1xBiotinTyramide_Plus1 [Y18]	100	6.64	3
Gnaq	Guanine nucleotide-binding protein G(q) subunit alpha	P82471	[283-300]	[K].IMYSHLVDYFPEYDGPQR.[D]	1xOxidation [M2]; 1xBiotinTyramide_Plus1 [Y9]	100	6.64	1
Hsp90aa1	Heat shock protein HSP 90-alpha	P82995	[622-632]	[R].DNSTMGYMAAK.[K]	1xBiotinTyramide [Y7]	100	6.64	1
Hpca	Neuron-specific calcium-binding protein hippocalcin	P84076	[51-63]	[K].IYANFFPYGDASK.[F]	1xBiotinTyramide [Y8]	100	6.64	3
Tubb2a	Tubulin beta-2A chain	P85108	[47-62]	[R].INVYYNEAAGNKYVPR.[A]	1xBiotinTyramide_Plus1 [Y13]	100	6.64	1
Actr1a	Alpha-centractin	P85515	[1-22]	[-].MESYDVIANQPVVIDNGSGVIK.[A]	1xAcetyl [N-Term]; 1xOxidation [M1]; 1xBiotinTyramide_Plus1 [Y4]	100	6.64	10
Sirpa	Tyrosine-protein phosphatase non-receptor type substrate 1	P97710	[468-487]	[K].LPRPEDTLTYADLDMVHLNR.[A]	1xOxidation [M15]; 1xBiotinTyramide_Plus1 [Y10]	100	6.64	1
Sirpa	Tyrosine-protein phosphatase non-receptor type substrate 1	P97710	[421-443]	[R].EITQIQDTNDINDITYADLNLPK.[E]	1xDeamidated [Q/N]; 1xBiotinTyramide [Y16]	100	6.64	3
Sirpa	Tyrosine-protein phosphatase non-receptor type substrate 1	P97710	[468-487]	[K].LPRPEDTLTYADLDMVHLNR.[A]	1xBiotinTyramide [Y10]	100	6.64	2
Pde2a	cGMP-dependent 3',5'-cyclic phosphodiesterase	Q01062	[810-816]	[K].IAELIYK.[E]	1xBiotinTyramide [Y6]	100	6.64	2
Nras	GTPase NRas	Q04970	[136-147]	[K].SYGIPFIETSAK.[T]	1xBiotinTyramide [Y2]	100	6.64	2
Gad2	Glutamate decarboxylase 2	Q05683	[411-431]	[R].EEGLMQSCNQMHASYLFQQDK.[H]	1xCarbamidomethyl [C8]; 1xOxidation [M5]; 1xBiotinTyramide [Y15]	100	6.64	1
Add2	Beta-adducin	Q05764	[547-570]	[K].DELEETVPNPFSQLTDQELEEYKK.[E]	1xBiotinTyramide_Plus1 [Y22]	100	6.64	1
Cap1	Adenylyl cyclase-associated protein 1	Q08163	[18-37]	[R].LEAVSHTSDMHCGYGDSPSK.[G]	1xCarbamidomethyl [C12]; 1xBiotinTyramide_Plus1 [Y14]	100	6.64	13
Tkfc	Triokinase/FMN cyclase	Q4KLZ6	[544-567]	[R].ASYISSAQLDQPDPGAVAAAAIFR.[A]	1xDeamidated [Q11]; 1xBiotinTyramide_Plus1 [Y3]	100	6.64	1
Chmp5	Charged multivesicular body protein 5	Q4QQV8	[80-100]	[R].DNLAQQSFNMEQANYTIQSLK.[D]	1xBiotinTyramide [Y15]	100	6.64	1
Faf2	FAS-associated factor 2	Q5BK32	[192-203]	[R].QQQDEAYLASLR.[A]	1xBiotinTyramide [Y7]	100	6.64	4
Actr2	Actin-related protein 2	Q5M7U6	[66-80]	[R].SMLEVNYPMENGIVR.[N]	1xBiotinTyramide [Y7]	100	6.64	3
Caprin1	Caprin-1	Q5M9G3	[415-459]	[R].LAQSNQVPVQPEATQVPLVSSTSEGYTASQPLYQPSHAAEQRPQK.[E]	1xDeamidated [Q]; 1xBiotinTyramide [Y]	100	6.64	2
Tppp3	Tubulin polymerization-promoting protein family member 3	Q5PPN5	[152-165]	[R].QDILDDSGYVSAYK.[N]	1xBiotinTyramide_Plus1 [Y9]	100	6.64	1
Eif4a2	Eukaryotic initiation factor 4A-II	Q5RKI1	[47-62]	[R].GIYAYGFEKPSAIQQR.[A]	1xBiotinTyramide_Plus1 [Y5]	100	6.64	1
Uba1	Ubiquitin-like modifier-activating enzyme 1	Q5U300	[44-57]	[K].NGSEADIDESLYSR.[Q]	1xBiotinTyramide_Plus1 [Y12]	100	6.64	1
Uba1	Ubiquitin-like modifier-activating enzyme 1	Q5U300	[58-68]	[R].QLYVLGHEAMK.[M]	1xBiotinTyramide [Y3]	100	6.64	1
Fxr1	Fragile X mental retardation syndrome-related protein 1	Q5XI81	[420-444]	[R].RGPNYTSGYGTNSELSNPSETESER.[K]	1xBiotinTyramide [Y]	100	6.64	5
Degs1	Sphingolipid delta(4)-desaturase DES1	Q5XIF5	[8-22]	[R].EEFEWVYTDQPHAAR.[R]	1xBiotinTyramide [Y7]	100	6.64	1
Strap	Serine-threonine kinase receptor-associated protein	Q5XIG8	[320-349]	[K].IGFPETAEEELEEIASENSDSIYSSTPEVK.[A]	1xBiotinTyramide [Y23]	100	6.64	1
Strap	Serine-threonine kinase receptor-associated protein	Q5XIG8	[105-122]	[K].TVDFTQDSNYLLTGGQDK.[L]	1xBiotinTyramide [Y10]	100	6.64	6
Arfgap1	ADP-ribosylation factor GTPase-activating protein 1	Q62848	[163-182]	[K].AFEDWLNDDLGSYQGAQENR.[Y]	1xBiotinTyramide [Y13]	100	6.64	2
Rock2	Rho-associated protein kinase 2	Q62868	[861-877]	[K].ELQDQLEAEQYFSTLYK.[T]	1xBiotinTyramide [Y11]	100	6.64	1
Nlgn2	Neuroligin-2	Q62888	[751-775]	[R].GGGVGADPAEALRPACPPDYTLALR.[R]	1xCarbamidomethyl [C16]; 1xBiotinTyramide_Plus1 [Y20]	100	6.64	2
Crmp1	Dihydropyrimidinase-related protein 1	Q62950	[427-451]	[K].STVEYNIFEGMECHGSPLVVISQGK.[I]	1xCarbamidomethyl [C13]; 1xBiotinTyramide_Plus1 [Y5]	100	6.64	3
Nrxn2	Neurexin-2	Q63374	[1678-1692]	[R].NYISNSAQSNGAVVK.[E]	1xDeamidated [N10]; 1xBiotinTyramide_Plus1 [Y2]	100	6.64	3
Sv2b	Synaptic vesicle glycoprotein 2B	Q63564	[22-60]	[R].GNEQNPEEDAQSDVTEGHDEEDEIYEGEYQGIPHPDDVK.[S]	1xBiotinTyramide [Y]	100	6.64	3
Sv2b	Synaptic vesicle glycoprotein 2B	Q63564	[22-60]	[R].GNEQNPEEDAQSDVTEGHDEEDEIYEGEYQGIPHPDDVK.[S]	1xBiotinTyramide_Plus1 [Y]	100	6.64	2
Sv2b	Synaptic vesicle glycoprotein 2B	Q63564	[8-21]	[R].DNYEGYAPNDGYYR.[G]	1xBiotinTyramide_Plus1 [Y]	100	6.64	3
Bcar1	Breast cancer anti-estrogen resistance protein 1	Q63767	[221-241]	[K].TQQGLYQAPGPNPQFQSPPAK.[Q]	1xBiotinTyramide_Plus1 [Y6]	100	6.64	2
Atp2c1	Calcium-transporting ATPase type 2C member 1	Q64566	[489-496]	[K].YCTTYNSK.[G]	1xCarbamidomethyl [C2]; 1xBiotinTyramide [Y1]	100	6.64	4
Mapre1	Microtubule-associated protein RP/EB family member 1	Q66HR2	[2-17]	[M].AVNVYSTSVTSDNLSR.[H]	1xAcetyl [N-Term]; 1xBiotinTyramide_Plus1 [Y5]	100	6.64	5
Cct5	T-complex protein 1 subunit epsilon	Q68FQ0	[497-513]	[K].GSNDMQYQHVIETLIGK.[K]	1xBiotinTyramide [Y7]	100	6.64	1
Cct5	T-complex protein 1 subunit epsilon	Q68FQ0	[497-513]	[K].GSNDMQYQHVIETLIGK.[K]	1xOxidation [M5]; 1xBiotinTyramide [Y7]	100	6.64	1
Tmem106b	Transmembrane protein 106B	Q6AYA5	[43-57]	[R].SGDVSQFPYVEFTGR.[D]	1xBiotinTyramide [Y9]	100	6.64	6
Dctn2	Dynactin subunit 2	Q6AYH5	[79-96]	[R].TGYESGDYEMLGEGLGVK.[E]	1xOxidation [M10]; 1xBiotinTyramide_Plus1 [Y]	100	6.64	5
Tuba1c	Tubulin alpha-1C chain	Q6AYZ1	[281-304]	[K].AYHEQLTVAEITNACFEPANQMVK.[C]	1xAcetyl [N-Term]; 1xCarbamidomethyl [C15]; 1xOxidation [M22]; 1xBiotinTyramide_Plus1 [Y2]	100	6.64	3
Tuba1c	Tubulin alpha-1C chain	Q6AYZ1	[281-304]	[K].AYHEQLTVAEITNACFEPANQMVK.[C]	1xCarbamidomethyl [C15]; 1xDeamidated [Q5]; 1xBiotinTyramide_Plus1 [Y2]	100	6.64	2
Atg3	Ubiquitin-like-conjugating enzyme ATG3	Q6AZ50	[209-214]	[K].YYQTPR.[L]	1xBiotinTyramide [Y1]	100	6.64	1
Ppp1r1b	Protein phosphatase 1 regulatory subunit 1B	Q6J4I0	[113-143]	[R].ELGYPQEDDEEDEDEDEEEDEEEDSQAEVLK.[G]	1xBiotinTyramide [Y4]	100	6.64	4
Prrc2a	Protein PRRC2A	Q6MG48	[627-637]	[R].QPPSQGLGYPK.[Y]	1xBiotinTyramide [Y9]	100	6.64	2
Rab1A	Ras-related protein Rab-1A	Q6NYB7	[104-119]	[K].QWLQEIDRYASENVNK.[L]	1xBiotinTyramide [Y9]	100	6.64	2
Atl1	Atlastin-1	Q6PST4	[527-535]	[K].LYSAAATHR.[H]	1xBiotinTyramide [Y2]	100	6.64	1
Vps4a	Vacuolar protein sorting-associated protein 4A	Q793F9	[289-299]	[R].IYIPLPEEAAR.[A]	1xBiotinTyramide [Y2]	100	6.64	5
Shroom2	Protein Shroom2	Q7TP36	[1191-1215]	[R].KQDPGMPGVVSLATNSTYYSTSAPK.[A]	1xBiotinTyramide_Plus1 [Y18]	100	6.64	2
Cdc42bpb	Serine/threonine-protein kinase MRCK beta	Q7TT49	[1637-1658]	[R].NKPYVSWPSSGGSEPGVPVPLR.[S]	1xBiotinTyramide [Y4]	100	6.64	1
Dpy30	Protein dpy-30 homolog	Q8K3E7	[1-29]	[-].MESEQMLEGQTQVAENPHSEYGLTDSVER.[I]	1xAcetyl [N-Term]; 1xOxidation [M1]; 1xBiotinTyramide [Y21]	100	6.64	5
Wbp2	WW domain-binding protein 2	Q8R478	[224-260]	[K].AAEAAASAYYNPGNPHNVYMPTSQPPPPPYYPPEDKK.[T]	1xBiotinTyramide_Plus1 [Y19]	100	6.64	1
Wbp2	WW domain-binding protein 2	Q8R478	[224-260]	[K].AAEAAASAYYNPGNPHNVYMPTSQPPPPPYYPPEDKK.[T]	1xBiotinTyramide [Y]	100	6.64	5
Clasp2	CLIP-associating protein 2	Q99JD4	[401-430]	[R].LGAGALNPGSYASLEDTSDKMDGTASEDGR.[V]	1xBiotinTyramide [Y11]	100	6.64	4
Ggt7	Glutathione hydrolase 7	Q99MZ4	[2-29]	[M].AAENEASQESALGAYSPVDYMSITSFPR.[L]	1xAcetyl [N-Term]; 1xBiotinTyramide [Y]	100	6.64	3
Ggt7	Glutathione hydrolase 7	Q99MZ4	[2-29]	[M].AAENEASQESALGAYSPVDYMSITSFPR.[L]	1xAcetyl [N-Term]; 1xOxidation [M21]; 1xBiotinTyramide [Y]	100	6.64	3
Hdac4	Histone deacetylase 4	Q99P99	[336-374]	[R].EGSVAPLPLYTSPSLPNITLGLPATGPAAGAAGQQDAER.[L]	1xBiotinTyramide [Y10]	100	6.64	1
Nploc4	Nuclear protein localization protein 4 homolog	Q9ES54	[459-476]	[K].DPVYTFSISQNPFPIENR.[D]	1xBiotinTyramide [Y4]	100	6.64	2
Noct	Nocturnin	Q9ET55	[78-105]	[K].TINSSAAAQHPEYLVSADPEHLEPIDPK.[E]	1xBiotinTyramide_Plus1 [Y13]	100	6.64	3
Dbnl	Drebrin-like protein	Q9JHL4	[145-164]	[K].ESSCFQDVGPQAPVGSVYQK.[T]	1xCarbamidomethyl [C4]; 1xBiotinTyramide_Plus1 [Y18]	100	6.64	2
Rims1	Regulating synaptic membrane exocytosis protein 1	Q9JIR4	[107-115]	[R].LHQQFESYK.[E]	1xBiotinTyramide [Y8]	100	6.64	1
Rims1	Regulating synaptic membrane exocytosis protein 1	Q9JIR4	[127-144]	[R].RYQGEHKDDAPTCGICHK.[T]	2xCarbamidomethyl [C13; C16]; 1xBiotinTyramide [Y2]	100	6.64	2
Rtn4	Reticulon-4	Q9JK11	[276-293]	[R].DLAEFSELEYSEMGSSFK.[G]	1xBiotinTyramide_Plus1 [Y10]	100	6.64	1
Rtn4	Reticulon-4	Q9JK11	[276-293]	[R].DLAEFSELEYSEMGSSFK.[G]	1xBiotinTyramide [Y10]	100	6.64	2
Rtn4	Reticulon-4	Q9JK11	[652-680]	[K].EGIKEPESFNAAVQETEAPYISIACDLIK.[E]	1xCarbamidomethyl [C25]; 1xDeamidated [Q14]; 1xBiotinTyramide [Y20]	100	6.64	1
Pclo	Protein piccolo	Q9JKS6	[4241-4252]	[R].PSSVYGLDLSIK.[R]	1xBiotinTyramide [Y5]	100	6.64	1
Myh10	Myosin-10	Q9JLT0	[5-18]	[R].TGLEDPERYLFVDR.[A]	1xBiotinTyramide [Y9]	100	6.64	2
Shank3	SH3 and multiple ankyrin repeat domains protein 3	Q9JLU4	[863-885]	[R].LGAGAAGLYDSGTPLGPLPYPER.[Q]	1xBiotinTyramide_Plus1 [Y9]	100	6.64	1
Sptbn2	Spectrin beta chain, non-erythrocytic 2	Q9QWN8	[1629-1645]	[K].KHQVLEQALADYAQTIK.[Q]	1xBiotinTyramide [Y12]	100	6.64	2
Myo5a	Unconventional myosin-Va	Q9QYF3	[950-963]	[K].LTNLEGVYNSETEK.[L]	1xDeamidated [N3]; 1xBiotinTyramide [Y8]	100	6.64	1
Kif2a	Kinesin-like protein KIF2A	Q9WV63	[267-274]	[R].YLENQTFR.[F]	1xBiotinTyramide [Y1]	100	6.64	1
Sptan1	Spectrin alpha chain, non-erythrocytic 1	P16086	[931-950]	[K].KHEALMSDLSAYGSSIQALR.[E]	1xBiotinTyramide [Y12]	35.881	5.17	3
Camsap1	Calmodulin-regulated spectrin-associated protein 1	D3Z8E6	[781-789]	[R].YAGEEESAK.[L]	1xBiotinTyramide [Y1]	0.01	-6.64	1
Pcdh8	Protocadherin-8	D3ZE55	[999-1008]	[R].DNYYQAQLPK.[T]	1xBiotinTyramide [Y3]	0.01	-6.64	1
Itpa	Inosine triphosphate pyrophosphatase	D3ZW55	[40-56]	[K].IDLPEYQGEPDEISIQK.[C]	1xBiotinTyramide_Plus1 [Y6]	0.01	-6.64	3
Kiaa1107	AP2-interacting clathrin-endocytosis protein	D4A0X3	[511-525]	[R].SELTSIEQSHTPAYK.[V]	1xBiotinTyramide_Plus1 [Y14]	0.01	-6.64	1
	DGK GFP APEX2	DGK001	[1301-1315]	[K].SYPTVSADYQDAVEK.[A]	1xBiotinTyramide_Plus1 [Y2]	0.01	-6.64	7
Rnpep	Aminopeptidase B	O09175	[397-416]	[R].VKIEPGVDPDDTYNETPYEK.[G]	1xBiotinTyramide [Y13]	0.01	-6.64	2
Sipa1l1	Signal-induced proliferation-associated 1-like protein 1	O35412	[1187-1206]	[R].NSPSNLSSSSETGSGGGTYR.[Q]	1xBiotinTyramide [Y19]	0.01	-6.64	4
Hspa4	Heat shock 70 kDa protein 4	O88600	[632-638]	[K].LSGEYEK.[F]	1xBiotinTyramide [Y5]	0.01	-6.64	1
Bsn	Protein bassoon	O88778	[3690-3705]	[K].GQPGYPSSADYSQPSR.[A]	1xBiotinTyramide_Plus1 [Y]	0.01	-6.64	6
Aldoa	Fructose-bisphosphate aldolase A	P05065	[2-13]	[M].PHPYPALTPEQK.[K]	1xBiotinTyramide_Plus1 [Y4]	0.01	-6.64	5
Eef2	Elongation factor 2	P05197	[265-272]	[R].YFDPANGK.[F]	1xBiotinTyramide_Plus1 [Y1]	0.01	-6.64	1
Eef2	Elongation factor 2	P05197	[573-580]	[K].SDPVVSYR.[E]	1xBiotinTyramide [Y7]	0.01	-6.64	2
Ppia	Peptidyl-prolyl cis-trans isomerase A	P10111	[77-91]	[K].SIYGEKFEDENFILK.[H]	1xBiotinTyramide_Plus1 [Y3]	0.01	-6.64	1
Plcg1	1-phosphatidylinositol 4,5-bisphosphate phosphodiesterase gamma-1	P10686	[1253-1261]	[R].YQQPFEDFR.[I]	1xBiotinTyramide [Y1]	0.01	-6.64	1
Gnai1	Guanine nucleotide-binding protein G(i) subunit alpha-1	P10824	[55-67]	[K].IIHEAGYSEEECK.[Q]	1xCarbamidomethyl [C12]; 1xBiotinTyramide_Plus1 [Y7]	0.01	-6.64	4
Prkar2a	cAMP-dependent protein kinase type II-alpha regulatory subunit	P12368	[345-355]	[R].AASAYAVGDVK.[C]	1xBiotinTyramide [Y5]	0.01	-6.64	1
Adh5	Alcohol dehydrogenase class-3	P12711	[85-101]	[K].AGDTVIPLYIPQCGECK.[F]	2xCarbamidomethyl [C13; C16]; 1xBiotinTyramide_Plus1 [Y9]	0.01	-6.64	2
Camk4	Calcium/calmodulin-dependent protein kinase type IV	P13234	[452-474]	[K].AEEEAAAVGLGVPPQQDAILPEY.[-]	1xDeamidated [Q15]; 1xBiotinTyramide [Y23]	0.01	-6.64	1
Map2	Microtubule-associated protein 2	P15146	[572-584]	[K].YFETSALKEDVTR.[S]	1xBiotinTyramide_Plus1 [Y1]	0.01	-6.64	1
Map1b	Microtubule-associated protein 1B	P15205	[862-873]	[K].ETEPGEAYVIQK.[E]	1xBiotinTyramide_Plus1 [Y8]	0.01	-6.64	2
Sptan1	Spectrin alpha chain, non-erythrocytic 1	P16086	[419-439]	[K].SADESGQALLAAGHYASDEVR.[E]	1xBiotinTyramide_Plus1 [Y15]	0.01	-6.64	1
Calr	Calreticulin	P18418	[279-286]	[R].QIDNPDYK.[G]	1xBiotinTyramide [Y7]	0.01	-6.64	3
Calr	Calreticulin	P18418	[56-62]	[K].FYGDQEK.[D]	1xBiotinTyramide [Y2]	0.01	-6.64	2
Mapt	Microtubule-associated protein tau	P19332	[6-33]	[R].QEFDTMEDQAGDYTMLQDQEGDMDHGLK.[E]	1xOxidation [M]; 1xBiotinTyramide_Plus1 [Y13]	0.01	-6.64	6
Nefl	Neurofilament light polypeptide	P19527	[423-438]	[R].SAYSGLQSSSYLMSAR.[A]	1xOxidation [M13]; 1xBiotinTyramide_Plus1 [Y3]	0.01	-6.64	1
Dnm1	Dynamin-1	P21575	[344-361]	[R].IEGSGDQIDTYELSGGAR.[I]	1xBiotinTyramide_Plus1 [Y11]	0.01	-6.64	10
Syt1	Synaptotagmin-1	P21707	[376-388]	[K].VFVGYNSTGAELR.[H]	1xDeamidated [N6]; 1xBiotinTyramide_Plus1 [Y5]	0.01	-6.64	1
Rasgrf1	Ras-specific guanine nucleotide-releasing factor 1	P28818	[897-909]	[R].MSLANTGYSSDQR.[N]	1xBiotinTyramide [Y8]	0.01	-6.64	5
Tagln3	Transgelin-3	P37805	[183-196]	[K].GASQAGMTGYGMPR.[Q]	1xOxidation [M]; 1xBiotinTyramide [Y10]	0.01	-6.64	14
Cfl1	Cofilin-1	P45592	[133-144]	[K].HELQANCYEEVK.[D]	1xCarbamidomethyl [C7]; 1xBiotinTyramide_Plus1 [Y8]	0.01	-6.64	3
Rph3a	Rabphilin-3A	P47709	[311-333]	[R].FPEQSTEAPPSDPGYPGAVAPAR.[E]	1xBiotinTyramide_Plus1 [Y15]	0.01	-6.64	13
St13	Hsc70-interacting protein	P50503	[173-185]	[R].AIEINPDSAQPYK.[W]	1xBiotinTyramide [Y12]	0.01	-6.64	1
Erp29	Endoplasmic reticulum resident protein 29	P52555	[37-48]	[K].GALPLDTVTFYK.[V]	1xBiotinTyramide [Y11]	0.01	-6.64	4
Pdlim1	PDZ and LIM domain protein 1	P52944	[313-327]	[R].VTPPEGYDVVTVFPK.[-]	1xBiotinTyramide_Plus1 [Y7]	0.01	-6.64	2
Ensa	Alpha-endosulfine	P60841	[41-56]	[K].YPSLGQKPGGSDFLMK.[R]	1xOxidation [M15]; 1xBiotinTyramide [Y1]	0.01	-6.64	1
Kcnab2	Voltage-gated potassium channel subunit beta-2	P62483	[1-12]	[-].MYPESTTGSPAR.[L]	1xAcetyl [N-Term]; 1xBiotinTyramide [Y2]	0.01	-6.64	2
Actg1	Actin, cytoplasmic 2	P63259	[184-191]	[R].DLTDYLMK.[I]	1xBiotinTyramide [Y5]	0.01	-6.64	1
Actg1	Actin, cytoplasmic 2	P63259	[197-206]	[R].GYSFTTTAER.[E]	1xAcetyl [N-Term]; 1xBiotinTyramide [Y2]	0.01	-6.64	2
Acta1	Actin, alpha skeletal muscle	P68136	[199-208]	[R].GYSFVTTAER.[E]	1xBiotinTyramide [Y2]	0.01	-6.64	1
Tuba1a	Tubulin alpha-1A chain	P68370	[281-304]	[K].AYHEQLSVAEITNACFEPANQMVK.[C]	1xCarbamidomethyl [C15]; 1xDeamidated [N/Q]; 1xOxidation [M22]; 1xBiotinTyramide [Y2]	0.01	-6.64	3
Lrrc7	Leucine-rich repeat-containing protein 7	P70587	[1231-1251]	[K].IPSDYNLGNYGDKTSDNSDIK.[T]	1xBiotinTyramide [Y10]	0.01	-6.64	1
Gnaq	Guanine nucleotide-binding protein G(q) subunit alpha	P82471	[99-107]	[K].IPYKYEHNK.[A]	1xBiotinTyramide [Y5]	0.01	-6.64	1
Actr1a	Alpha-centractin	P85515	[221-238]	[R].ACYLSINPQKDETLETEK.[A]	1xCarbamidomethyl [C2]; 1xBiotinTyramide [Y3]	0.01	-6.64	2
Cand1	Cullin-associated NEDD8-dissociated protein 1	P97536	[2-14]	[M].ASASYHISNLLEK.[M]	1xAcetyl [N-Term]; 1xBiotinTyramide_Plus1 [Y5]	0.01	-6.64	1
Ubr4	E3 ubiquitin-protein ligase UBR4	Q2TL32	[3700-3718]	[R].SINYDEKDPFLCNACGFCK.[Y]	3xCarbamidomethyl [C12; C15; C18]; 1xBiotinTyramide [Y4]	0.01	-6.64	2
Ap1m1	AP-1 complex subunit mu-1	Q32Q06	[130-141]	[K].ILQEYITQEGHK.[L]	1xBiotinTyramide_Plus1 [Y5]	0.01	-6.64	2
Ripor1	Rho family-interacting cell polarization regulator 1	Q4FZU8	[341-355]	[R].FSTYSQSPPDTPSLR.[E]	1xBiotinTyramide_Plus1 [Y4]	0.01	-6.64	2
Actr2	Actin-related protein 2	Q5M7U6	[323-328]	[K].QLYLER.[V]	1xBiotinTyramide [Y3]; 1xGln->pyro-Glu [Q1]	0.01	-6.64	5
Eif4h	Eukaryotic translation initiation factor 4H	Q5XI72	[97-109]	[K].EALTYDGALLGDR.[S]	1xBiotinTyramide [Y5]	0.01	-6.64	1
Cdv3	Protein CDV3 homolog	Q5XIM5	[167-198]	[K].TALVQAPPAPVTVTETPEPAMPSGVYRPPGAR.[L]	1xOxidation [M21]; 1xBiotinTyramide [Y26]	0.01	-6.64	1
Plcl1	Inactive phospholipase C-like protein 1	Q62688	[624-638]	[R].IANEYPEDFVNYNKK.[F]	1xBiotinTyramide [Y5]	0.01	-6.64	5
Rcn2	Reticulocalbin-2	Q62703	[309-320]	[R].QLHDDYFYHDEL.[-]	1xBiotinTyramide [Y6]	0.01	-6.64	1
Nlgn2	Neuroligin-2	Q62888	[751-775]	[R].GGGVGADPAEALRPACPPDYTLALR.[R]	1xCarbamidomethyl [C16]; 1xBiotinTyramide [Y20]	0.01	-6.64	2
Add1	Alpha-adducin	Q63028	[407-434]	[K].YSDVEVPASVTGHSFASDGDSGTCSPLR.[H]	1xCarbamidomethyl [C24]; 1xBiotinTyramide_Plus1 [Y1]	0.01	-6.64	5
Camkv	CaM kinase-like vesicle-associated protein	Q63092	[179-194]	[K].EPCGTPEYLAPEVVGR.[Q]	1xCarbamidomethyl [C3]; 1xBiotinTyramide [Y8]	0.01	-6.64	1
Map6	Microtubule-associated protein 6	Q63560	[33-59]	[K].YSEATEHPGAPPQPPAPPQPGLAPPSR.[A]	1xDeamidated [Q13]; 1xBiotinTyramide [Y1]	0.01	-6.64	1
Sv2b	Synaptic vesicle glycoprotein 2B	Q63564	[1-7]	[-].MDDYRYR.[D]	1xAcetyl [N-Term]; 1xOxidation [M1]; 1xBiotinTyramide [Y4]	0.01	-6.64	1
Cyld	Ubiquitin carboxyl-terminal hydrolase CYLD	Q66H62	[173-184]	[R].GQGFTDGVYQGK.[Q]	1xBiotinTyramide_Plus1 [Y9]	0.01	-6.64	5
Hsp90b1	Endoplasmin	Q66HD0	[725-733]	[R].SGYLLPDTK.[A]	1xBiotinTyramide [Y3]	0.01	-6.64	2
Tmem30a	Cell cycle control protein 50A	Q6AY41	[2-24]	[M].AMNYSAKDEVDGGPTGPPGGAAK.[T]	1xAcetyl [N-Term]; 1xBiotinTyramide_Plus1 [Y4]	0.01	-6.64	5
Cacybp	Calcyclin-binding protein	Q6AYK6	[199-208]	[K].IYEDGDDDMK.[R]	1xBiotinTyramide [Y2]	0.01	-6.64	3
Dnajb11	DnaJ homolog subfamily B member 11	Q6TUG0	[84-95]	[R].KQYDTYGEEGLK.[D]	1xBiotinTyramide [Y6]	0.01	-6.64	3
Cacng2	Voltage-dependent calcium channel gamma-2 subunit	Q71RJ2	[214-225]	[R].ATDYLQASAITR.[I]	1xBiotinTyramide [Y4]	0.01	-6.64	1
Cd99l2	CD99 antigen-like protein 2	Q8R1R5	[195-202]	[R].GLDAAYVK.[G]	1xBiotinTyramide [Y6]	0.01	-6.64	3
Caskin1	Caskin-1	Q8VHK2	[1155-1179]	[K].AKEPDIGPEPPPPLSVYQNGTATIR.[R]	1xBiotinTyramide_Plus1 [Y17]	0.01	-6.64	2
Clasp2	CLIP-associating protein 2	Q99JD4	[401-430]	[R].LGAGALNPGSYASLEDTSDKMDGTASEDGR.[V]	1xBiotinTyramide_Plus1 [Y11]	0.01	-6.64	1
Stmn3	Stathmin-3	Q9JHU6	[2-9]	[M].ASTVSAYK.[E]	1xAcetyl [N-Term]; 1xBiotinTyramide [Y7]	0.01	-6.64	5
Syngap1	Ras/Rap GTPase-activating protein SynGAP	Q9QUH6	[985-1019]	[K].SEDLSTGVPKPPAASILHSHSYSDEFGPSGTDFTR.[R]	1xBiotinTyramide_Plus1 [Y22]	0.01	-6.64	1
Shank2	SH3 and multiple ankyrin repeat domains protein 2	Q9QX74	[900-913]	[R].RQETENKYETDLSK.[D]	1xBiotinTyramide [Y8]	0.01	-6.64	4
Pde10a	cAMP and cAMP-inhibited cGMP 3',5'-cyclic phosphodiesterase 10A	Q9QYJ6	[347-361]	[R].TGEVLNIPDAYADPR.[F]	1xBiotinTyramide [Y11]	0.01	-6.64	3
Abi1	Abl interactor 1	Q9QZM5	[289-303]	[R].HNSTTSSTSSGGYRR.[T]	1xDeamidated [N2]; 1xBiotinTyramide [Y13]	0.01	-6.64	1
Shank1	SH3 and multiple ankyrin repeat domains protein 1	Q9WV48	[1902-1921]	[R].GGSGGSTDSHHGGASYIPER.[T]	1xBiotinTyramide_Plus1 [Y16]	0.01	-6.64	1
Pacsin1	Protein kinase C and casein kinase substrate in neurons protein 1	Q9Z0W5	[71-79]	[K].GPQYGSLER.[A]	1xBiotinTyramide [Y4]	0.01	-6.64	5
Calm2	Calmodulin-2	P0DP30	[128-149]	[R].EADIDGDGQVNYEEFVQMMTAK.[-]	1xBiotinTyramide [Y12]	28.15	4.82	40
Wasl	Neural Wiskott-Aldrich syndrome protein	O08816	[171-183]	[R].FYSSQVNNISHTK.[E]	1xBiotinTyramide [Y2]	0.045	-4.47	1
Sugt1	Protein SGT1 homolog	B0BN85	[283-297]	[K].LFQQIYSDGSDEVKR.[A]	1xBiotinTyramide [Y6]	0.068	-3.88	4
Ncs1	Neuronal calcium sensor 1	P62168	[107-118]	[K].LYDLDNDGYITR.[N]	1xBiotinTyramide [Y]	0.078	-3.68	10
Mapt	Microtubule-associated protein tau	P19332	[6-33]	[R].QEFDTMEDQAGDYTMLQDQEGDMDHGLK.[E]	1xOxidation [M]; 1xGln->pyro-Glu [Q1]; 1xBiotinTyramide_Plus1 [Y13]	0.078	-3.67	15
Calm2	Calmodulin-2	P0DP30	[128-149]	[R].EADIDGDGQVNYEEFVQMMTAK.[-]	1xBiotinTyramide_Plus1 [Y12]	32.403	5.02	11
Sv2a	Synaptic vesicle glycoprotein 2A	Q02563	[49-67]	[R].FEEEEDDDDFPAPADGYYR.[G]	1xBiotinTyramide_Plus1 [Y]	17.747	4.15	9
Dnajc5	DnaJ homolog subfamily C member 5	P60905	[165-198]	[R].EATDTPIVIQPASATETTQLTADSHPSYHTDGFN.[-]	1xDeamidated [Q10]; 1xBiotinTyramide_Plus1 [Y28]	0.103	-3.28	6
Eif2s1	Eukaryotic translation initiation factor 2 subunit 1	P68101	[193-209]	[R].ADIEVACYGYEGIDAVK.[E]	1xCarbamidomethyl [C7]; 1xBiotinTyramide [Y8]	20.778	4.38	2
Palm	Paralemmin-1	Q920Q0	[41-46]	[R].QLQYLK.[S]	1xBiotinTyramide [Y4]; 1xGln->pyro-Glu [Q1]	0.073	-3.77	2
Hsp90ab1	Heat shock protein HSP 90-beta	P34058	[507-526]	[R].GFEVVYMTEPIDEYCVQQLK.[E]	1xCarbamidomethyl [C15]; 1xBiotinTyramide [Y14]	18.951	4.24	2
Calm2	Calmodulin-2	P0DP30	[128-149]	[R].EADIDGDGQVNYEEFVQMMTAK.[-]	1xOxidation [M]; 1xBiotinTyramide [Y12]	15.435	3.95	103
Map1b	Microtubule-associated protein 1B	P15205	[1976-2006]	[R].LLDDISNGYDDTEDGGHTLGDCSYSYETTEK.[I]	1xCarbamidomethyl [C22]; 1xDeamidated [N7]; 1xBiotinTyramide_Plus1 [Y]	19.663	4.3	8
Dpysl2	Dihydropyrimidinase-related protein 2	P47942	[24-43]	[K].IVNDDQSFYADIYMEDGLIK.[Q]	1xOxidation [M14]; 1xBiotinTyramide_Plus1 [Y9]	21.153	4.4	7
Map1b	Microtubule-associated protein 1B	P15205	[1159-1184]	[K].YESSLYSQEYSKPVVASFNGLSDGSK.[T]	1xBiotinTyramide_Plus1 [Y]	0.114	-3.13	4
Prkca	Protein kinase C alpha type	P05696	[277-302]	[K].LLNQEEGEYYNVPIPEGDEEGNVELR.[Q]	1xBiotinTyramide [Y10]	14.016	3.81	3
Pfkl	ATP-dependent 6-phosphofructokinase, liver type	P30835	[756-771]	[R].ISMADYVSGELEHVTR.[R]	1xOxidation [M3]; 1xBiotinTyramide [Y6]	15.476	3.95	1
Shank2	SH3 and multiple ankyrin repeat domains protein 2	Q9QX74	[431-444]	[R].CFPAASDVNSVYER.[Q]	1xCarbamidomethyl [C1]; 1xBiotinTyramide [Y12]	0.092	-3.44	3
Rapgef2	Rap guanine nucleotide exchange factor 2	F1M386	[1192-1211]	[R].TLMEPDQYSLGSYAPVSESR.[G]	1xOxidation [M3]; 1xBiotinTyramide_Plus1 [Y8]	15.332	3.94	2
Bsn	Protein bassoon	O88778	[892-923]	[R].RLPHNATTGYEELLSEEGPAEPTDGALQGGLR.[R]	1xBiotinTyramide [Y10]	13.225	3.73	3
Map1b	Microtubule-associated protein 1B	P15205	[2027-2040]	[R].SPDTSAYCYETMEK.[I]	1xCarbamidomethyl [C8]; 1xBiotinTyramide_Plus1 [Y]	0.092	-3.45	5
Slc17a6	Vesicular glutamate transporter 2	Q9JI12	[23-29]	[K].SLGQIYR.[V]	1xBiotinTyramide [Y6]	0.092	-3.45	1
Rab7a	Ras-related protein Rab-7a	P09527	[176-191]	[K].QETEVELYNEFPEPIK.[L]	1xBiotinTyramide_Plus1 [Y8]	15.861	3.99	6
Pak3	Serine/threonine-protein kinase PAK 3	Q62829	[219-235]	[K].EATPPSAENANSSTLYR.[N]	1xBiotinTyramide [Y16]	0.105	-3.25	5
Snca	Alpha-synuclein	P37377	[35-43]	[K].EGVLYVGSK.[T]	1xAcetyl [N-Term]; 1xBiotinTyramide [Y5]	0.106	-3.24	2
Syt1	Synaptotagmin-1	P21707	[376-388]	[K].VFVGYNSTGAELR.[H]	1xDeamidated [N6]; 1xBiotinTyramide [Y5]	14.656	3.87	3
Actg1	Actin, cytoplasmic 2	P63259	[148-177]	[R].TTGIVMDSGDGVTHTVPIYEGYALPHAILR.[L]	1xAcetyl [N-Term]; 1xOxidation [M6]; 1xBiotinTyramide [Y22]	0.072	-3.8	2
Ybx1	Nuclease-sensitive element-binding protein 1	P62961	[203-229]	[R].RPQYSNPPVQGEVMEGADNQGAGEQGR.[P]	1xBiotinTyramide [Y4]	16.15	4.01	3
Tpp2	Tripeptidyl-peptidase 2	Q64560	[1036-1046]	[K].LDSTDIYNELK.[E]	1xBiotinTyramide [Y7]	14.846	3.89	1
Tuba1a	Tubulin alpha-1A chain	P68370	[281-304]	[K].AYHEQLSVAEITNACFEPANQMVK.[C]	1xCarbamidomethyl [C15]; 1xBiotinTyramide [Y2]	11.73	3.55	7
Cyp51a1	Lanosterol 14-alpha demethylase	Q64654	[142-156]	[K].GVAYDVPNAVFLEQK.[K]	1xBiotinTyramide_Plus1 [Y4]	19.683	4.3	1
Tax1bp3	Tax1-binding protein 3	Q4QQV1	[2-15]	[M].SYIPGQPVTAVVQR.[V]	1xAcetyl [N-Term]; 1xBiotinTyramide [Y2]	0.108	-3.21	2
Syn2	Synapsin-2	Q63537	[9-58]	[R].LSDSSFIANLPNGYMTDLQRPEPQQPPPAPGPGTATASAATSAASPGPER.[R]	1xBiotinTyramide_Plus1 [Y14]	17.377	4.12	2
Pitpna	Phosphatidylinositol transfer protein alpha isoform	P16446	[32-61]	[K].NETGGGEGVEVLVNEPYEKDDGEKGQYTHK.[I]	1xDeamidated [N]; 1xBiotinTyramide [Y]	13.441	3.75	3
Rtn4	Reticulon-4	Q9JK11	[684-700]	[K].LSTEPSPDFSNYSEIAK.[F]	1xAcetyl [N-Term]; 1xBiotinTyramide [Y12]	13.007	3.7	1
Lasp1	LIM and SH3 domain protein 1	Q99MZ8	[154-199]	[R].RPTEQQQPQPHHIPTSAPVYQQPQQQQVTPSYGGYKEPAAPVSIQR.[S]	1xDeamidated [Q]; 1xBiotinTyramide_Plus1 [Y35]	0.096	-3.37	5
Map1a	Microtubule-associated protein 1A	P34926	[106-125]	[K].VAELEEEQSQGSSSYSDWVK.[N]	1xBiotinTyramide [Y15]	13.22	3.72	3
Bsn	Protein bassoon	O88778	[809-830]	[R].HDYVEDSSEGGLSPLPPQPPAR.[A]	1xBiotinTyramide [Y3]	0.104	-3.26	3
Ap2b1	AP-2 complex subunit beta	P62944	[2-11]	[M].TDSKYFTTNK.[K]	1xAcetyl [N-Term]; 1xBiotinTyramide [Y5]	0.099	-3.34	1
Tubb2a	Tubulin beta-2A chain	P85108	[337-350]	[K].NSSYFVEWIPNNVK.[T]	1xAcetyl [N-Term]; 1xBiotinTyramide [Y4]	20.187	4.34	4
Pclo	Protein piccolo	Q9JKS6	[3669-3694]	[R].TLPNPPPEEVSTGTQSTYSTMGTASR.[R]	1xDeamidated [N4]; 1xBiotinTyramide_Plus1 [Y18]	13.17	3.72	1
Dync1i1	Cytoplasmic dynein 1 intermediate chain 1	Q63100	[242-256]	[R].ALAEDSDIFFDYSGR.[E]	1xBiotinTyramide [Y12]	14.782	3.89	2
Dpy30	Protein dpy-30 homolog	Q8K3E7	[1-29]	[-].MESEQMLEGQTQVAENPHSEYGLTDSVER.[I]	1xAcetyl [N-Term]; 1xDeamidated [Q10]; 1xBiotinTyramide [Y21]	12.352	3.63	3
Arhgap35	Rho GTPase-activating protein 35	P81128	[973-998]	[R].AGSPLCNSNLQDSEEDVEPPSYHLFR.[E]	1xCarbamidomethyl [C6]; 1xDeamidated [N7]; 1xBiotinTyramide [Y22]	14.037	3.81	1
Emd	Emerin	Q63190	[62-79]	[R].FSDLDSASVDSDMYDLPK.[K]	1xBiotinTyramide [Y14]	14.138	3.82	4
Gnas	Guanine nucleotide-binding protein G(s) subunit alpha isoforms XLas	Q63803	[1107-1123]	[R].HYCYPHFTCAVDTENIR.[R]	2xCarbamidomethyl [C3; C9]; 1xBiotinTyramide_Plus1 [Y]	15.053	3.91	2
Slc35g2	Solute carrier family 35 member G2	Q5M7A3	[26-47]	[K].YTSHYPQPGEDGYEEINEDYGR.[F]	1xDeamidated [Q7]; 1xBiotinTyramide_Plus1 [Y]	12.289	3.62	2
Cltc	Clathrin heavy chain 1	P11442	[1482-1498]	[R].TSIDAYDNFDNISLAQR.[L]	1xBiotinTyramide_Plus1 [Y6]	12.648	3.66	8
Gnas	Guanine nucleotide-binding protein G(s) subunit alpha isoforms XLas	Q63803	[1107-1123]	[R].HYCYPHFTCAVDTENIR.[R]	2xCarbamidomethyl [C3; C9]; 1xBiotinTyramide [Y2]	12.077	3.59	1
Snca	Alpha-synuclein	P37377	[35-43]	[K].EGVLYVGSK.[T]	1xBiotinTyramide [Y5]	0.163	-2.61	7
Bsn	Protein bassoon	O88778	[1236-1265]	[R].ASQPAADGTPAGLGATVYEEILQTSQSIAR.[M]	1xBiotinTyramide_Plus1 [Y18]	11.987	3.58	5
Pacsin2	Protein kinase C and casein kinase substrate in neurons 2 protein	Q9QY17	[435-450]	[R].ALYDYEGQEHDELSFK.[A]	1xBiotinTyramide [Y3]	0.134	-2.9	3
Pdlim1	PDZ and LIM domain protein 1	P52944	[137-164]	[R].VITNQYNSPTGLYSSENISNFNNAVESK.[T]	1xDeamidated [N]; 1xBiotinTyramide_Plus1 [Y]	10.823	3.44	4
Rtn1	Reticulon-1	Q64548	[250-271]	[K].DNLFEESTFAPYIDELSDEQHR.[M]	1xBiotinTyramide_Plus1 [Y12]	16.886	4.08	1
Stip1	Stress-induced-phosphoprotein 1	O35814	[119-136]	[R].LAERKFMNPFNLPNLYQK.[L]	1xDeamidated [N8]; 1xBiotinTyramide [Y16]	0.125	-3	2
Cfap36	Cilia- and flagella-associated protein 36	Q4V8E4	[64-70]	[K].LLESYLK.[E]	1xBiotinTyramide [Y5]	0.132	-2.92	1
Sugt1	Protein SGT1 homolog	B0BN85	[37-51]	[K].ALEQNPDDAQYYCQR.[A]	1xCarbamidomethyl [C13]; 1xBiotinTyramide [Y11]	11.868	3.57	1
Sorbs2	Sorbin and SH3 domain-containing protein 2	O35413	[52-68]	[R].NPETLNGDATYSSLAAK.[G]	1xBiotinTyramide [Y11]	0.103	-3.28	3
Wbp2	WW domain-binding protein 2	Q8R478	[224-259]	[K].AAEAAASAYYNPGNPHNVYMPTSQPPPPPYYPPEDK.[K]	1xDeamidated [Q24]; 1xOxidation [M20]; 1xBiotinTyramide [Y10]	11.039	3.46	1
Fam131b	Protein FAM131B	Q568Z1	[109-121]	[R].DTDAYSDLSDGEK.[E]	1xBiotinTyramide [Y5]	12.585	3.65	3
Camkv	CaM kinase-like vesicle-associated protein	Q63092	[148-156]	[K].LENLVYYNR.[L]	1xBiotinTyramide [Y6]	10.327	3.37	3
Hpca	Neuron-specific calcium-binding protein hippocalcin	P84076	[18-32]	[R].ENTEFSELELQEWYK.[G]	1xBiotinTyramide [Y14]	0.119	-3.07	1
Camk4	Calcium/calmodulin-dependent protein kinase type IV	P13234	[452-474]	[K].AEEEAAAVGLGVPPQQDAILPEY.[-]	1xBiotinTyramide_Plus1 [Y23]	10.025	3.33	5
Nsfl1c	NSFL1 cofactor p47	O35987	[149-156]	[R].PFAGGGYR.[L]	1xBiotinTyramide [Y7]	11.54	3.53	2
Synpo	Synaptopodin	Q9Z327	[865-898]	[R].SSPGLYNAPVQDSLQPTAVSPTYSSDISPVSPSR.[A]	1xDeamidated [Q]; 1xBiotinTyramide [Y]	0.146	-2.78	2
Mapt	Microtubule-associated protein tau	P19332	[6-33]	[R].QEFDTMEDQAGDYTMLQDQEGDMDHGLK.[E]	1xOxidation [M]; 1xBiotinTyramide [Y13]; 1xAcetyl [K28(100)]; 1xAcetyl [N-Term]	9.017	3.17	4
Slc35g2	Solute carrier family 35 member G2	Q5M7A3	[26-47]	[K].YTSHYPQPGEDGYEEINEDYGR.[F]	1xBiotinTyramide [Y]	10.662	3.41	4
Snap29	Synaptosomal-associated protein 29	Q9Z2P6	[170-190]	[R].LHDAELDSVPASTVNTEVYPK.[N]	1xBiotinTyramide [Y19]	0.174	-2.52	6
Rhoa	Transforming protein RhoA	P61589	[28-51]	[K].DQFPEVYVPTVFENYVADIEVDGK.[Q]	1xBiotinTyramide_Plus1 [Y]	17.579	4.14	3
Dlg3	Disks large homolog 3	Q62936	[610-622]	[R].DFPGLSDDYYGAK.[N]	1xBiotinTyramide [Y]	0.149	-2.75	2
Sipa1l1	Signal-induced proliferation-associated 1-like protein 1	O35412	[1292-1320]	[K].QGHSDSHYSSHSSSNTLSSNASSAHSDEK.[W]	1xBiotinTyramide [Y8]; 1xGln->pyro-Glu [Q1]	14.118	3.82	1
Synpr	Synaptoporin	P22831	[218-265]	[K].HSSSYNQGGYNQDSYGSSGGYSQQASLGPTSDEFGQQPSGPTSFNNQI.[-]	1xBiotinTyramide_Plus1 [Y21]	9.582	3.26	2
Map1b	Microtubule-associated protein 1B	P15205	[1310-1337]	[K].TLEVVSPSQSVTGSAGHTPYYQSPTDEK.[S]	1xDeamidated [Q9]; 1xBiotinTyramide [Y20]	0.157	-2.68	3
Tuba1a	Tubulin alpha-1A chain	P68370	[281-304]	[K].AYHEQLSVAEITNACFEPANQMVK.[C]	1xCarbamidomethyl [C15]; 1xOxidation [M22]; 1xBiotinTyramide_Plus1 [Y2]	9.101	3.19	2
Rab7a	Ras-related protein Rab-7a	P09527	[176-194]	[K].QETEVELYNEFPEPIKLDK.[N]	1xBiotinTyramide [Y8]; 1xGln->pyro-Glu [Q1]	13.325	3.74	4
Map2	Microtubule-associated protein 2	P15146	[44-51]	[R].SANGFPYR.[E]	1xDeamidated [N3]; 1xBiotinTyramide [Y7]	0.156	-2.68	6
Tollip	Toll-interacting protein	A2RUW1	[10-23]	[R].GPVYIGELPQDFLR.[I]	1xBiotinTyramide [Y4]	13.788	3.79	3
Arfgef2	Brefeldin A-inhibited guanine nucleotide-exchange protein 2	Q7TSU1	[1634-1642]	[K].AFNSNYEQR.[T]	1xBiotinTyramide [Y6]	12.397	3.63	1
Rab7a	Ras-related protein Rab-7a	P09527	[176-191]	[K].QETEVELYNEFPEPIK.[L]	1xGln->pyro-Glu [Q1]; 1xBiotinTyramide_Plus1 [Y8]	0.129	-2.95	16
Prdx2	Peroxiredoxin-2	P35704	[158-196]	[R].LVQAFQYTDEHGEVCPAGWKPGSDTIKPNVDDSKEYFSK.[H]	1xCarbamidomethyl [C15]; 1xBiotinTyramide [Y36]	8.875	3.15	3
Rpl6	60S ribosomal protein L6	P21533	[125-133]	[R].YYPTEDVPR.[K]	1xBiotinTyramide_Plus1 [Y1]	8.685	3.12	1
Map1b	Microtubule-associated protein 1B	P15205	[1925-1938]	[K].TPEDGGYSCEITEK.[T]	1xCarbamidomethyl [C9]; 1xBiotinTyramide_Plus1 [Y7]	9.951	3.31	3
Tuba1a	Tubulin alpha-1A chain	P68370	[281-304]	[K].AYHEQLSVAEITNACFEPANQMVK.[C]	1xCarbamidomethyl [C15]; 1xOxidation [M22]; 1xBiotinTyramide [Y2]	7.457	2.9	34
Actr3	Actin-related protein 3	Q4V7C7	[162-191]	[R].TLTGTVIDSGDGVTHVIPVAEGYVIGSCIK.[H]	1xCarbamidomethyl [C28]; 1xBiotinTyramide_Plus1 [Y23]	8.646	3.11	4
Rasgrf1	Ras-specific guanine nucleotide-releasing factor 1	P28818	[362-372]	[K].QYEAKPDCEER.[T]	1xCarbamidomethyl [C8]; 1xBiotinTyramide [Y2]	0.184	-2.44	6
Mapt	Microtubule-associated protein tau	P19332	[6-33]	[R].QEFDTMEDQAGDYTMLQDQEGDMDHGLK.[E]	1xDeamidated [Q]; 1xBiotinTyramide_Plus1 [Y13]	9.047	3.18	4
Actg1	Actin, cytoplasmic 2	P63259	[51-61]	[K].DSYVGDEAQSK.[R]	1xAcetyl [N-Term]; 1xBiotinTyramide [Y3]	0.11	-3.18	2
Magi2	Membrane-associated guanylate kinase, WW and PDZ domain-containing protein 2	O88382	[1102-1117]	[R].QPPGGDYSQPSPLDYR.[Q]	1xGln->pyro-Glu [Q1]; 1xBiotinTyramide_Plus1 [Y7]	0.187	-2.42	5
Atp2b2	Plasma membrane calcium-transporting ATPase 2	P11506	[218-235]	[K].YGDLLPADGLFIQGNDLK.[I]	1xBiotinTyramide [Y1]	9.324	3.22	4
Crip2	Cysteine-rich protein 2	P36201	[11-17]	[K].TVYFAEK.[V]	1xBiotinTyramide_Plus1 [Y3]	11.033	3.46	2
Map1b	Microtubule-associated protein 1B	P15205	[1976-2006]	[R].LLDDISNGYDDTEDGGHTLGDCSYSYETTEK.[I]	1xCarbamidomethyl [C22]; 1xBiotinTyramide_Plus1 [Y]	7.116	2.83	6
Cct2	T-complex protein 1 subunit beta	Q5XIM9	[205-222]	[K].LGGSLADSYLDEGFLLDK.[K]	1xBiotinTyramide [Y9]	11.128	3.48	2
Gria2	Glutamate receptor 2	P19491	[851-870]	[K].NPQNINPSSSQNSQNFATYK.[E]	1xBiotinTyramide_Plus1 [Y19]	9.909	3.31	2
Rasgrf1	Ras-specific guanine nucleotide-releasing factor 1	P28818	[362-372]	[K].QYEAKPDCEER.[T]	1xCarbamidomethyl [C8]; 1xBiotinTyramide [Y2]; 1xGln->pyro-Glu [Q1]	0.192	-2.38	1
Ptprs	Receptor-type tyrosine-protein phosphatase S	Q64605	[1861-1872]	[R].YEGVVDIFQTVK.[V]	1xBiotinTyramide [Y1]	11.056	3.47	1
Srcin1	SRC kinase signaling inhibitor 1	Q9QXY2	[365-386]	[R].LSYAGGRPPSYAGSPVHHAAER.[L]	1xBiotinTyramide_Plus1 [Y]	0.162	-2.62	5
Map1b	Microtubule-associated protein 1B	P15205	[846-873]	[K].DIKPQLELIEDEEKLKETEPGEAYVIQK.[E]	1xBiotinTyramide [Y24]	7.345	2.88	2
Uba1	Ubiquitin-like modifier-activating enzyme 1	Q5U300	[58-68]	[R].QLYVLGHEAMK.[M]	1xGln->pyro-Glu [Q1]; 1xBiotinTyramide_Plus1 [Y3]	0.223	-2.16	1
Add2	Beta-adducin	Q05764	[541-570]	[K].GDADTKDELEETVPNPFSQLTDQELEEYKK.[E]	1xBiotinTyramide [Y28]	6.38	2.67	5
Dctn4	Dynactin subunit 4	Q9QUR2	[378-402]	[K].DAAAEYDELAEPQDFQDDPDIVAFR.[K]	1xBiotinTyramide [Y6]	8.154	3.03	4
Abi1	Abl interactor 1	Q9QZM5	[29-43]	[R].VADYCENNYIQATDK.[R]	1xCarbamidomethyl [C5]; 1xBiotinTyramide_Plus1 [Y4]	8.402	3.07	2
Rab1A	Ras-related protein Rab-1A	Q6NYB7	[31-49]	[R].FADDTYTESYISTIGVDFK.[I]	1xBiotinTyramide [Y10]	7.674	2.94	9
Cltc	Clathrin heavy chain 1	P11442	[1621-1675]	[R].KEEEQATETQPIVYGQPQLMLTAGPSVAVPPQAPFGYGYTAPPYGQPQPGFGYSM.[-]	1xOxidation [M55]; 1xBiotinTyramide_Plus1 [Y]	6.782	2.76	2
Spata2	Spermatogenesis-associated protein 2	Q66HP6	[319-337]	[R].STYFPTQDDVDLYTDSEPR.[A]	1xBiotinTyramide [Y13]	7.61	2.93	2
Rad23b	UV excision repair protein RAD23 homolog B	Q4KMA2	[221-233]	[R].AVEYLLMGIPGDR.[E]	1xBiotinTyramide [Y4]	9.672	3.27	1
Ywhab	14-3-3 protein beta/alpha	P35213	[196-214]	[K].TAFDEAIAELDTLNEESYK.[D]	1xDeamidated [N14]; 1xBiotinTyramide_Plus1 [Y18]	0.212	-2.24	1
Add2	Beta-adducin	Q05764	[541-570]	[K].GDADTKDELEETVPNPFSQLTDQELEEYKK.[E]	1xBiotinTyramide_Plus1 [Y28]	0.19	-2.39	2
Dpp3	Dipeptidyl peptidase 3	O55096	[406-420]	[K].NVSLGNVLAVAYATK.[R]	1xBiotinTyramide_Plus1 [Y12]	9.489	3.25	1
Prkaa2	5'-AMP-activated protein kinase catalytic subunit alpha-2	Q09137	[270-294]	[K].QDLPSYLFPEDPSYDANVIDDEAVK.[E]	1xBiotinTyramide [Y14]	6.248	2.64	1
Ywhag	14-3-3 protein gamma	P61983	[133-142]	[R].YLAEVATGEK.[R]	1xBiotinTyramide [Y1]	0.252	-1.99	4
Calm2	Calmodulin-2	P0DP30	[128-149]	[R].EADIDGDGQVNYEEFVQMMTAK.[-]	1xOxidation [M]; 1xBiotinTyramide_Plus1 [Y12]	6.077	2.6	14
Scamp5	Secretory carrier-associated membrane protein 5	Q9JKE3	[197-235]	[K].NPHVQQAAQNAAMGAAQGAMNQPQTQYSTTPNYTYSNEM.[-]	1xDeamidated [Q/N]; 1xBiotinTyramide_Plus1 [Y]	5.299	2.41	5
Ncs1	Neuronal calcium sensor 1	P62168	[19-25]	[R].KTYFTEK.[E]	1xBiotinTyramide [Y3]	0.247	-2.02	3
P4hb	Protein disulfide-isomerase	P04785	[84-99]	[K].VDATEESDLAQQYGVR.[G]	1xBiotinTyramide [Y13]	0.316	-1.66	17
Atp6v1c1	V-type proton ATPase subunit C 1	Q5FVI6	[140-147]	[R].ASAYNNLK.[G]	1xBiotinTyramide [Y4]	0.277	-1.85	10
Cnksr2	Connector enhancer of kinase suppressor of ras 2	Q9Z1T4	[344-364]	[R].DSSALQDLYIPPPPAEPYIPR.[D]	1xBiotinTyramide_Plus1 [Y]	7.304	2.87	2
Cnksr2	Connector enhancer of kinase suppressor of ras 2	Q9Z1T4	[344-364]	[R].DSSALQDLYIPPPPAEPYIPR.[D]	1xDeamidated [Q6]; 1xBiotinTyramide [Y18]	7.304	2.87	1
Akap12	A-kinase anchor protein 12	Q5QD51	[349-374]	[R].LSADYEKVELPLEDQVGDLEASSEEK.[C]	1xBiotinTyramide_Plus1 [Y5]	5.85	2.55	1
Hspa5	Endoplasmic reticulum chaperone BiP	P06761	[634-654]	[K].LYGSGGPPPTGEEDTSEKDEL.[-]	1xBiotinTyramide [Y2]	0.336	-1.57	63
Prkca	Protein kinase C alpha type	P05696	[497-517]	[R].TFCGTPDYIAPEIIAYQPYGK.[S]	1xAcetyl [N-Term]; 1xCarbamidomethyl [C3]; 1xBiotinTyramide [Y16]	7.021	2.81	1
Tuba1a	Tubulin alpha-1A chain	P68370	[353-370]	[K].VGINYQPPTVVPGGDLAK.[V]	1xAcetyl [N-Term]; 1xBiotinTyramide [Y5]	4.791	2.26	50
Uba1	Ubiquitin-like modifier-activating enzyme 1	Q5U300	[58-68]	[R].QLYVLGHEAMK.[M]	1xBiotinTyramide [Y3]; 1xGln->pyro-Glu [Q1]	5.784	2.53	4
Unc13a	Protein unc-13 homolog A	Q62768	[1035-1042]	[R].EYQTDPAK.[K]	1xBiotinTyramide [Y2]	7.015	2.81	1
Map2	Microtubule-associated protein 2	P15146	[878-908]	[K].YTVPLPSPVQDSENLSGESGSFYEGTDDKVR.[R]	1xBiotinTyramide [Y]	4.719	2.24	4
Dpysl2	Dihydropyrimidinase-related protein 2	P47942	[424-440]	[K].THNSALEYNIFEGMECR.[G]	1xCarbamidomethyl [C16]; 1xBiotinTyramide [Y8]	4.668	2.22	8
Arhgdia	Rho GDP-dissociation inhibitor 1	Q5XI73	[2-33]	[M].AEQEPTAEQLAQIAAENEEDEHSVNYKPPAQK.[S]	1xAcetyl [N-Term]; 1xBiotinTyramide_Plus1 [Y26]	0.321	-1.64	5
Hyou1	Hypoxia up-regulated protein 1	Q63617	[754-774]	[K].LYQPEYQEVSTEEQREEISGK.[L]	1xBiotinTyramide [Y2]	0.305	-1.71	1
Arhgdia	Rho GDP-dissociation inhibitor 1	Q5XI73	[2-33]	[M].AEQEPTAEQLAQIAAENEEDEHSVNYKPPAQK.[S]	1xAcetyl [N-Term]; 1xBiotinTyramide [Y26]	0.354	-1.5	31
Grm5	Metabotropic glutamate receptor 5	P31424	[995-1011]	[K].ALYDVAEAEESFPAAAR.[P]	1xBiotinTyramide [Y3]	5.475	2.45	1
Ap2m1	AP-2 complex subunit mu	P84092	[204-213]	[K].SYLSGMPECK.[F]	1xCarbamidomethyl [C9]; 1xOxidation [M6]; 1xBiotinTyramide [Y2]	0.325	-1.62	4
Wbp2	WW domain-binding protein 2	Q8R478	[224-259]	[K].AAEAAASAYYNPGNPHNVYMPTSQPPPPPYYPPEDK.[K]	1xBiotinTyramide [Y]	4.53	2.18	10
Gstp1	Glutathione S-transferase P	P04906	[104-116]	[K].YGTLIYTNYENGK.[D]	1xBiotinTyramide [Y6]	5.431	2.44	6
Actg1	Actin, cytoplasmic 2	P63259	[51-61]	[K].DSYVGDEAQSK.[R]	1xBiotinTyramide [Y3]	0.364	-1.46	22
Srcin1	SRC kinase signaling inhibitor 1	Q9QXY2	[469-488]	[R].SLSTYSAAALQSDLEDSLYK.[A]	1xBiotinTyramide [Y5]	5.307	2.41	4
Ppp1r14c	Protein phosphatase 1 regulatory subunit 14C	Q8R4R9	[128-144]	[K].LQEALVDCYKPTEEFIR.[E]	1xCarbamidomethyl [C8]; 1xBiotinTyramide [Y9]	4.659	2.22	5
Pdia6	Protein disulfide-isomerase A6	Q63081	[143-150]	[R].SGGYSSGK.[Q]	1xBiotinTyramide [Y4]	0.368	-1.44	41
Rack1	Receptor of activated protein C kinase 1	P63245	[140-155]	[K].YTVQDESHSEWVSCVR.[F]	1xCarbamidomethyl [C14]; 1xBiotinTyramide [Y1]	5.306	2.41	2
Dbn1	Drebrin	Q07266	[646-673]	[K].EGTQQASEGYFSQSQEEEFAQSEEPCAK.[A]	1xCarbamidomethyl [C26]; 1xBiotinTyramide [Y10]	4.598	2.2	5
Mapt	Microtubule-associated protein tau	P19332	[6-33]	[R].QEFDTMEDQAGDYTMLQDQEGDMDHGLK.[E]	1xBiotinTyramide [Y13]	4.316	2.11	17
Nudt4	Diphosphoinositol polyphosphate phosphohydrolase 2	Q99MY2	[41-64]	[R].YPDQWIVPGGGVEPEEEPGGAAAR.[E]	1xBiotinTyramide_Plus1 [Y1]	5.025	2.33	2
Map1b	Microtubule-associated protein 1B	P15205	[1025-1045]	[R].EEDHEPDKTEAEDYVMAVVDK.[A]	1xBiotinTyramide [Y14]	4.223	2.08	4
Map1b	Microtubule-associated protein 1B	P15205	[1159-1184]	[K].YESSLYSQEYSKPVVASFNGLSDGSK.[T]	2xDeamidated [Q8; N19]; 1xBiotinTyramide [Y10]	0.389	-1.36	1
Pgam1	Phosphoglycerate mutase 1	P25113	[118-138]	[R].SYDVPPPPMEPDHPFYSNISK.[D]	1xOxidation [M9]; 1xBiotinTyramide [Y16]	0.333	-1.59	4
Cacna1e	Voltage-dependent R-type calcium channel subunit alpha-1E	Q07652	[1869-1884]	[K].ALPYLQQDPVSGLSGR.[S]	1xBiotinTyramide [Y4]	4.581	2.2	6
Grip1	Glutamate receptor-interacting protein 1	P97879	[853-868]	[R].SQTYPDVGLSNEDWDR.[S]	1xBiotinTyramide [Y4]	4.282	2.1	5
Pitpnm1	Membrane-associated phosphatidylinositol transfer protein 1	Q5U2N3	[1188-1200]	[K].SSYAVAAPVDFLR.[K]	1xBiotinTyramide [Y3]	4.768	2.25	6
Sipa1l1	Signal-induced proliferation-associated 1-like protein 1	O35412	[1292-1320]	[K].QGHSDSHYSSHSSSNTLSSNASSAHSDEK.[W]	1xBiotinTyramide [Y8]	5.645	2.5	2
Dpysl2	Dihydropyrimidinase-related protein 2	P47942	[24-43]	[K].IVNDDQSFYADIYMEDGLIK.[Q]	1xOxidation [M14]; 1xBiotinTyramide [Y9]	4.561	2.19	14
Capza2	F-actin-capping protein subunit alpha-2	Q3T1K5	[67-86]	[K].IEGYEDQVLITEHGDLGNGK.[F]	1xDeamidated [N18]; 1xBiotinTyramide [Y4]	4.355	2.12	1
Wbp2	WW domain-binding protein 2	Q8R478	[224-259]	[K].AAEAAASAYYNPGNPHNVYMPTSQPPPPPYYPPEDK.[K]	1xDeamidated [Q24]; 1xBiotinTyramide [Y10]	3.915	1.97	1
Wbp2	WW domain-binding protein 2	Q8R478	[224-259]	[K].AAEAAASAYYNPGNPHNVYMPTSQPPPPPYYPPEDK.[K]	1xBiotinTyramide_Plus1 [Y10]	3.915	1.97	1
Tuba1a	Tubulin alpha-1A chain	P68370	[431-451]	[K].DYEEVGVDSVEGEGEEEGEEY.[-]	1xBiotinTyramide [Y21]	3.904	1.96	34
Afdn	Afadin	O35889	[1735-1770]	[K].FVAYDDDDEEENYVPAGPNSYSGSAGTTAGTYDAPR.[D]	1xBiotinTyramide [Y]	4.522	2.18	8
Pgk1	Phosphoglycerate kinase 1	P16617	[247-264]	[K].VLNNMEIGTSLYDEEGAK.[I]	1xOxidation [M5]; 1xBiotinTyramide [Y12]	0.422	-1.24	14
Ywhaz	14-3-3 protein zeta/delta	P63102	[194-212]	[K].TAFDEAIAELDTLSEESYK.[D]	1xBiotinTyramide [Y18]	4.344	2.12	15
Ywhae	14-3-3 protein epsilon	P62260	[131-142]	[R].YLAEFATGNDRK.[E]	1xBiotinTyramide [Y1]	0.394	-1.34	6
Pdcd6ip	Programmed cell death 6-interacting protein	Q9QZA2	[296-303]	[R].YDEYVNVK.[D]	1xBiotinTyramide [Y]	0.356	-1.49	5
Cxadr	Coxsackievirus and adenovirus receptor homolog	Q9R066	[293-315]	[R].SYIGSNHSSLGSMSPSNMEGYSK.[T]	1xDeamidated [N6]; 1xOxidation [M]; 1xBiotinTyramide_Plus1 [Y]	4.052	2.02	7
Hspa5	Endoplasmic reticulum chaperone BiP	P06761	[634-654]	[K].LYGSGGPPPTGEEDTSEKDEL.[-]	1xBiotinTyramide_Plus1 [Y2]	0.393	-1.35	15
Sptan1	Spectrin alpha chain, non-erythrocytic 1	P16086	[931-950]	[K].KHEALMSDLSAYGSSIQALR.[E]	1xOxidation [M6]; 1xBiotinTyramide [Y12]	3.778	1.92	7
Tubb2a	Tubulin beta-2A chain	P85108	[104-121]	[K].GHYTEGAELVDSVLDVVR.[K]	1xBiotinTyramide [Y3]	3.995	2	8
Akap5	A-kinase anchor protein 5	P24587	[138-146]	[K].LTEDSGYVR.[V]	1xBiotinTyramide [Y7]	0.438	-1.19	16
Caskin1	Caskin-1	Q8VHK2	[887-913]	[R].YAASDSEPERDELLVPAAAGPYATVQR.[R]	1xBiotinTyramide_Plus1 [Y]	3.917	1.97	4
Hspa5	Endoplasmic reticulum chaperone BiP	P06761	[563-573]	[R].NELESYAYSLK.[N]	1xBiotinTyramide [Y]	0.454	-1.14	3
Map6	Microtubule-associated protein 6	Q63560	[33-59]	[K].YSEATEHPGAPPQPPAPPQPGLAPPSR.[A]	1xBiotinTyramide [Y1]	3.605	1.85	25
Dpysl2	Dihydropyrimidinase-related protein 2	P47942	[424-440]	[K].THNSALEYNIFEGMECR.[G]	1xCarbamidomethyl [C16]; 1xOxidation [M14]; 1xBiotinTyramide [Y8]	3.599	1.85	11
Tppp3	Tubulin polymerization-promoting protein family member 3	Q5PPN5	[166-173]	[K].NAGTYDAK.[V]	1xBiotinTyramide [Y5]	0.455	-1.14	49
Plcb1	1-phosphatidylinositol 4,5-bisphosphate phosphodiesterase beta-1	P10687	[797-815]	[K].DYVPDTYADVIEALSNPIR.[Y]	1xBiotinTyramide [Y7]	4.233	2.08	2
Camk4	Calcium/calmodulin-dependent protein kinase type IV	P13234	[130-135]	[K].GYYSER.[D]	1xBiotinTyramide [Y2]	3.746	1.91	12
Nefm	Neurofilament medium polypeptide	P12839	[2-16]	[M].SYTLDSLGNPSAYRR.[V]	1xAcetyl [N-Term]; 1xBiotinTyramide [Y13]	3.605	1.85	3
Arhgdia	Rho GDP-dissociation inhibitor 1	Q5XI73	[2-33]	[M].AEQEPTAEQLAQIAAENEEDEHSVNYKPPAQK.[S]	1xAcetyl [N-Term]; 1xDeamidated [Q9]; 1xBiotinTyramide_Plus1 [Y26]	0.407	-1.3	2
Ldha	L-lactate dehydrogenase A chain	P04642	[82-90]	[K].DYSVTANSK.[L]	1xBiotinTyramide [Y2]	0.469	-1.09	12
Dpysl3	Dihydropyrimidinase-related protein 3	Q62952	[424-440]	[K].NHQSVAEYNIFEGMELR.[G]	1xBiotinTyramide [Y8]	3.72	1.9	6
Rph3a	Rabphilin-3A	P47709	[304-333]	[R].AAPGPGRFPEQSTEAPPSDPGYPGAVAPAR.[E]	1xBiotinTyramide_Plus1 [Y22]	0.422	-1.25	9
Rph3a	Rabphilin-3A	P47709	[304-333]	[R].AAPGPGRFPEQSTEAPPSDPGYPGAVAPAR.[E]	1xDeamidated [Q11]; 1xBiotinTyramide [Y22]	0.422	-1.25	4
Mlec	Malectin	Q5FVQ4	[197-203]	[K].GYYDNPK.[V]	1xBiotinTyramide [Y]	0.428	-1.23	11
Eef1a1	Elongation factor 1-alpha 1	P62630	[248-255]	[R].LPLQDVYK.[I]	1xBiotinTyramide [Y7]	3.445	1.78	10
Actg1	Actin, cytoplasmic 2	P63259	[85-95]	[K].IWHHTFYNELR.[V]	1xBiotinTyramide [Y7]	3.943	1.98	4
Tuba1a	Tubulin alpha-1A chain	P68370	[353-370]	[K].VGINYQPPTVVPGGDLAK.[V]	1xBiotinTyramide [Y5]	3.426	1.78	238
Ywhae	14-3-3 protein epsilon	P62260	[197-215]	[K].AAFDDAIAELDTLSEESYK.[D]	1xBiotinTyramide [Y18]	3.424	1.78	45
Mapt	Microtubule-associated protein tau	P19332	[6-33]	[R].QEFDTMEDQAGDYTMLQDQEGDMDHGLK.[E]	1xOxidation [M]; 1xBiotinTyramide [Y13]	3.402	1.77	50
Actg1	Actin, cytoplasmic 2	P63259	[148-177]	[R].TTGIVMDSGDGVTHTVPIYEGYALPHAILR.[L]	1xBiotinTyramide [Y22]	3.399	1.77	25
Actg1	Actin, cytoplasmic 2	P63259	[184-191]	[R].DLTDYLMK.[I]	1xOxidation [M7]; 1xBiotinTyramide [Y5]	0.405	-1.3	3
Caprin1	Caprin-1	Q5M9G3	[415-459]	[R].LAQSNQVPVQPEATQVPLVSSTSEGYTASQPLYQPSHAAEQRPQK.[E]	1xBiotinTyramide [Y]	3.375	1.75	7
Hsp90b1	Endoplasmin	Q66HD0	[664-671]	[K].AQAYQTGK.[D]	1xBiotinTyramide [Y4]	0.49	-1.03	33
Add1	Alpha-adducin	Q63028	[549-570]	[K].EYQPHVIVSTTGPNPFNTLTDR.[E]	1xBiotinTyramide [Y2]	3.329	1.73	5
Syngr1	Synaptogyrin-1	Q62876	[1-10]	[-].MEGGAYGAGK.[A]	1xAcetyl [N-Term]; 1xOxidation [M1]; 1xBiotinTyramide [Y6]	0.492	-1.02	144
Map1b	Microtubule-associated protein 1B	P15205	[1159-1184]	[K].YESSLYSQEYSKPVVASFNGLSDGSK.[T]	1xDeamidated [N/Q]; 1xBiotinTyramide [Y]	3.322	1.73	44
Cacng8	Voltage-dependent calcium channel gamma-8 subunit	Q8VHW5	[316-353]	[K].GSVAAGLASAGGGGGGAGVGAYGGAAGAAGGGGTGSER.[D]	1xBiotinTyramide_Plus1 [Y22]	3.993	2	1
Dnajc5	DnaJ homolog subfamily C member 5	P60905	[165-198]	[R].EATDTPIVIQPASATETTQLTADSHPSYHTDGFN.[-]	1xDeamidated [Q10]; 1xBiotinTyramide [Y28]	3.313	1.73	15
Nefl	Neurofilament light polypeptide	P19527	[423-438]	[R].SAYSGLQSSSYLMSAR.[A]	1xBiotinTyramide [Y11]	3.643	1.87	4
Rcn2	Reticulocalbin-2	Q62703	[28-39]	[K].AEELHYPQGEHR.[A]	1xBiotinTyramide [Y6]	0.438	-1.19	6
Acly	ATP-citrate synthase	P16638	[245-259]	[R].EAYPEEAYIADLDAK.[S]	1xBiotinTyramide_Plus1 [Y8]	3.718	1.89	1
Atp1a3	Sodium/potassium-transporting ATPase subunit alpha-3	P06687	[478-492]	[K].YQLSIHETEDPNDNR.[Y]	1xBiotinTyramide [Y1]	0.449	-1.16	16
Ywhab	14-3-3 protein beta/alpha	P35213	[196-214]	[K].TAFDEAIAELDTLNEESYK.[D]	1xBiotinTyramide [Y18]	3.794	1.92	16
Acta1	Actin, alpha skeletal muscle	P68136	[71-86]	[K].YPIEHGIITNWDDMEK.[I]	1xBiotinTyramide [Y1]	3.276	1.71	29
Nefl	Neurofilament light polypeptide	P19527	[439-463]	[R].AFPAYYTSHVQEEQSEVEETIEATK.[A]	1xBiotinTyramide [Y]	3.272	1.71	16
Map1b	Microtubule-associated protein 1B	P15205	[1429-1453]	[K].QGFSDKESPVSDLTSDLYQDKQEEK.[S]	1xBiotinTyramide [Y18]	3.313	1.73	5
Habp4	Intracellular hyaluronan-binding protein 4	A1L1K8	[149-157]	[R].EYRPYDTER.[Q]	1xBiotinTyramide [Y5]	3.772	1.92	1
Clasp2	CLIP-associating protein 2	Q99JD4	[401-430]	[R].LGAGALNPGSYASLEDTSDKMDGTASEDGR.[V]	1xOxidation [M21]; 1xBiotinTyramide [Y11]	0.452	-1.14	3
Hspa8	Heat shock cognate 71 kDa protein	P63018	[138-155]	[K].TVTNAVVTVPAYFNDSQR.[Q]	1xBiotinTyramide [Y12]	0.478	-1.07	6
Lamtor1	Ragulator complex protein LAMTOR1	Q6P791	[32-47]	[K].ALNGAEPSYHSLPSAR.[T]	1xBiotinTyramide_Plus1 [Y9]	3.719	1.9	2
Ywhag	14-3-3 protein gamma	P61983	[199-217]	[K].TAFDDAIAELDTLNEDSYK.[D]	1xBiotinTyramide [Y18]	3.234	1.69	33
Hyou1	Hypoxia up-regulated protein 1	Q63617	[754-768]	[K].LYQPEYQEVSTEEQR.[E]	1xBiotinTyramide [Y2]	0.512	-0.97	28
Lasp1	LIM and SH3 domain protein 1	Q99MZ8	[154-189]	[R].RPTEQQQPQPHHIPTSAPVYQQPQQQQVTPSYGGYK.[E]	1xBiotinTyramide [Y]	0.509	-0.97	12
Rtn4	Reticulon-4	Q9JK11	[491-514]	[K].TSNPFLVAVQDSEADYVTTDTLSK.[V]	1xBiotinTyramide [Y16]	3.207	1.68	24
Madd	MAP kinase-activating death domain protein	O08873	[766-794]	[R].TYDHPYFEPQYGSPAEEDDDEQGESYTPR.[F]	1xBiotinTyramide [Y]	3.204	1.68	6
Vcp	Transitional endoplasmic reticulum ATPase	P46462	[773-806]	[R].FPSGNQGGAGPSQGSGGGTGGNVYTEDNDDDLYG.[-]	1xBiotinTyramide [Y]	3.199	1.68	63
Cxadr	Coxsackievirus and adenovirus receptor homolog	Q9R066	[316-328]	[K].TQYNQVPSEDFER.[A]	1xAcetyl [N-Term]; 1xBiotinTyramide [Y3]	0.464	-1.11	2
Epb41l1	Band 4.1-like protein 1	Q9WTP0	[788-811]	[K].DVLTSTYGATAETLSTSTTTHVTK.[T]	1xBiotinTyramide [Y7]	3.189	1.67	12
Ywhab	14-3-3 protein beta/alpha	P35213	[130-140]	[R].YLSEVASGDNK.[Q]	1xBiotinTyramide [Y1]	0.462	-1.11	9
Erp29	Endoplasmic reticulum resident protein 29	P52555	[60-69]	[K].FDTQYPYGEK.[Q]	1xBiotinTyramide [Y]	0.518	-0.95	34
Pdap1	28 kDa heat- and acid-stable phosphoprotein	Q62785	[16-31]	[R].QYTSPEEIDAQLQAEK.[Q]	1xBiotinTyramide_Plus1 [Y2]	3.574	1.84	4
Map1b	Microtubule-associated protein 1B	P15205	[377-390]	[R].STEEACFTLQYLNK.[L]	1xCarbamidomethyl [C6]; 1xBiotinTyramide [Y11]	3.42	1.77	2
Cyp51a1	Lanosterol 14-alpha demethylase	Q64654	[142-156]	[K].GVAYDVPNAVFLEQK.[K]	1xBiotinTyramide [Y4]	3.318	1.73	10
Map2	Microtubule-associated protein 2	P15146	[44-84]	[R].SANGFPYREEEEGAFGEHGSQGTYSDTKENGINGELTSADR.[E]	2xDeamidated [Q21; N]; 1xBiotinTyramide [Y24]	3.586	1.84	2
Scamp5	Secretory carrier-associated membrane protein 5	Q9JKE3	[197-235]	[K].NPHVQQAAQNAAMGAAQGAMNQPQTQYSTTPNYTYSNEM.[-]	1xBiotinTyramide_Plus1 [Y]	3.091	1.63	7
Tuba1c	Tubulin alpha-1C chain	Q6AYZ1	[281-304]	[K].AYHEQLTVAEITNACFEPANQMVK.[C]	1xCarbamidomethyl [C15]; 1xDeamidated [Q5]; 1xOxidation [M22]; 1xBiotinTyramide_Plus1 [Y2]	3.089	1.63	23
Map1b	Microtubule-associated protein 1B	P15205	[1857-1887]	[K].TPGDFNYAYQKPESTTESPDEEDYDYESHEK.[T]	1xDeamidated [Q10]; 1xBiotinTyramide_Plus1 [Y26]	3.48	1.8	1
Copb2	Coatomer subunit beta'	O35142	[784-802]	[K].AAESLADPTEYENLFPGLK.[E]	1xBiotinTyramide [Y11]	3.086	1.63	14
Rph3a	Rabphilin-3A	P47709	[523-534]	[R].GMALYEEEQVER.[I]	1xOxidation [M2]; 1xBiotinTyramide_Plus1 [Y5]	0.525	-0.93	8
Rtn4	Reticulon-4	Q9JK11	[763-786]	[R].LSASPQELGKPYLESFQPNLHSTK.[D]	1xBiotinTyramide [Y12]	3.062	1.61	3
Cadm3	Cell adhesion molecule 3	Q1WIM3	[367-396]	[K].GSDDAPDADTAIINAEGGQSGGDDKKEYFI.[-]	1xBiotinTyramide [Y28]	3.34	1.74	4
Rps13	40S ribosomal protein S13	P62278	[79-93]	[K].GLAPDLPEDLYHLIK.[K]	1xBiotinTyramide [Y11]	3.605	1.85	3
Slc32a1	Vesicular inhibitory amino acid transporter	O35458	[65-87]	[K].SEGEPCGDEGAEPPVEGDIHYQR.[G]	1xCarbamidomethyl [C6]; 1xBiotinTyramide_Plus1 [Y21]	0.502	-0.99	17
Rph3a	Rabphilin-3A	P47709	[523-534]	[R].GMALYEEEQVER.[I]	1xOxidation [M2]; 1xBiotinTyramide [Y5]	0.498	-1	8
Mapt	Microtubule-associated protein tau	P19332	[6-33]	[R].QEFDTMEDQAGDYTMLQDQEGDMDHGLK.[E]	1xOxidation [M]; 1xBiotinTyramide [Y13]; 1xGln->pyro-Glu [Q1]	2.963	1.57	22
Bin1	Myc box-dependent-interacting protein 1	O08839	[520-537]	[K].VQAQHDYTATDTDELQLK.[A]	1xBiotinTyramide [Y7]	0.476	-1.07	2
Rph3a	Rabphilin-3A	P47709	[311-336]	[R].FPEQSTEAPPSDPGYPGAVAPAREER.[T]	1xBiotinTyramide_Plus1 [Y15]	0.529	-0.92	21
Crmp1	Dihydropyrimidinase-related protein 1	Q62950	[427-451]	[K].STVEYNIFEGMECHGSPLVVISQGK.[I]	1xCarbamidomethyl [C13]; 1xBiotinTyramide [Y5]	3.291	1.72	4
Ywhaq	14-3-3 protein theta	P68255	[194-212]	[K].TAFDEAIAELDTLNEDSYK.[D]	1xBiotinTyramide [Y18]	3.183	1.67	16
Rab14	Ras-related protein Rab-14	P61107	[172-201]	[K].IYQNIQDGSLDLNAAESGVQHKPSAPQGGR.[L]	1xBiotinTyramide [Y2]	0.504	-0.99	3
Pfkp	ATP-dependent 6-phosphofructokinase, platelet type	P47860	[2-25]	[M].SDQDSSTSSTSFPKYLEHLSGDGK.[A]	1xAcetyl [N-Term]; 1xBiotinTyramide_Plus1 [Y15]	3.226	1.69	3
Crip2	Cysteine-rich protein 2	P36201	[66-97]	[K].GVNIGGAGSYIYEKPPTEAPQVTGPIEVPVVR.[T]	1xBiotinTyramide [Y]	2.883	1.53	21
Capza2	F-actin-capping protein subunit alpha-2	Q3T1K5	[67-86]	[K].IEGYEDQVLITEHGDLGNGK.[F]	1xBiotinTyramide [Y4]	2.87	1.52	7
Prdx2	Peroxiredoxin-2	P35704	[158-191]	[R].LVQAFQYTDEHGEVCPAGWKPGSDTIKPNVDDSK.[E]	1xCarbamidomethyl [C15]; 1xBiotinTyramide [Y7]	2.86	1.52	14
Rab7a	Ras-related protein Rab-7a	P09527	[176-194]	[K].QETEVELYNEFPEPIKLDK.[N]	1xBiotinTyramide [Y8]	2.962	1.57	5
Epb41l1	Band 4.1-like protein 1	Q9WTP0	[338-353]	[K].IRPGEYEQFESTIGFK.[L]	1xBiotinTyramide [Y6]	2.876	1.52	4
Aldoa	Fructose-bisphosphate aldolase A	P05065	[343-364]	[K].YTPSGQSGAAASESLFISNHAY.[-]	1xBiotinTyramide [Y22]	2.816	1.49	60
Eif3e	Eukaryotic translation initiation factor 3 subunit E	Q641X8	[280-310]	[K].VIQQESYTYKDPITEFVECLYVNFDFDGAQK.[K]	1xCarbamidomethyl [C19]; 1xBiotinTyramide [Y]	2.809	1.49	2
Map6	Microtubule-associated protein 6	Q63560	[33-59]	[K].YSEATEHPGAPPQPPAPPQPGLAPPSR.[A]	1xBiotinTyramide_Plus1 [Y1]	3.117	1.64	20
Sgip1	SH3-containing GRB2-like protein 3-interacting protein 1	P0DJJ3	[76-97]	[R].YNSPELDEEGYSIRPEEPGSTK.[G]	1xBiotinTyramide [Y]	2.792	1.48	8
Ywhaz	14-3-3 protein zeta/delta	P63102	[128-139]	[R].YLAEVAAGDDKK.[G]	1xBiotinTyramide [Y1]	0.587	-0.77	18
Pde2a	cGMP-dependent 3',5'-cyclic phosphodiesterase	Q01062	[432-446]	[K].VFDGGVVDDESYEIR.[I]	1xBiotinTyramide [Y12]	2.77	1.47	14
Rab3a	Ras-related protein Rab-3A	P63012	[2-12]	[M].ASATDSRYGQK.[E]	1xAcetyl [N-Term]; 1xBiotinTyramide [Y8]	0.591	-0.76	84
Ptprf	Receptor-type tyrosine-protein phosphatase F	Q64604	[1885-1898]	[R].AALEYLGSFDHYAT.[-]	1xBiotinTyramide [Y12]	2.768	1.47	8
Sirpa	Tyrosine-protein phosphatase non-receptor type substrate 1	P97710	[421-443]	[R].EITQIQDTNDINDITYADLNLPK.[E]	1xBiotinTyramide [Y16]	2.789	1.48	7
Sgip1	SH3-containing GRB2-like protein 3-interacting protein 1	P0DJJ3	[382-400]	[K].VAEQTFIKDDYLETLSSPK.[E]	1xBiotinTyramide [Y11]	2.987	1.58	4
Srcin1	SRC kinase signaling inhibitor 1	Q9QXY2	[365-386]	[R].LSYAGGRPPSYAGSPVHHAAER.[L]	1xBiotinTyramide [Y]	2.948	1.56	13
Synpr	Synaptoporin	P22831	[210-217]	[R].YLSDPMEK.[H]	1xOxidation [M6]; 1xBiotinTyramide [Y1]	0.563	-0.83	18
Ywhah	14-3-3 protein eta	P68511	[133-142]	[R].YLAEVASGEK.[K]	1xBiotinTyramide [Y1]	0.545	-0.87	4
Dnajc5	DnaJ homolog subfamily C member 5	P60905	[165-198]	[R].EATDTPIVIQPASATETTQLTADSHPSYHTDGFN.[-]	1xBiotinTyramide_Plus1 [Y28]	2.894	1.53	8
Map2	Microtubule-associated protein 2	P15146	[878-906]	[K].YTVPLPSPVQDSENLSGESGSFYEGTDDK.[V]	1xBiotinTyramide [Y]	2.713	1.44	12
Scamp1	Secretory carrier-associated membrane protein 1	P56603	[53-78]	[K].MPNVPNTQPAIMKPTEEHPAYTQITK.[E]	1xDeamidated [Q]; 1xOxidation [M12]; 1xBiotinTyramide_Plus1 [Y21]	3.116	1.64	2
Cnksr2	Connector enhancer of kinase suppressor of ras 2	Q9Z1T4	[344-364]	[R].DSSALQDLYIPPPPAEPYIPR.[D]	1xBiotinTyramide [Y]	2.953	1.56	9
Crip2	Cysteine-rich protein 2	P36201	[66-97]	[K].GVNIGGAGSYIYEKPPTEAPQVTGPIEVPVVR.[T]	1xBiotinTyramide_Plus1 [Y10]	2.962	1.57	7
Dnm1l	Dynamin-1-like protein	O35303	[270-284]	[K].SVTDSIRDEYAFLQK.[K]	1xBiotinTyramide [Y10]	2.737	1.45	4
Ywhae	14-3-3 protein epsilon	P62260	[197-215]	[K].AAFDDAIAELDTLSEESYK.[D]	1xBiotinTyramide_Plus1 [Y18]	3.4	1.77	9
Eno1	Alpha-enolase	P04764	[33-50]	[R].AAVPSGASTGIYEALELR.[D]	1xBiotinTyramide [Y12]	2.86	1.52	9
Srr	Serine racemase	Q76EQ0	[269-277]	[K].YATQLVWER.[M]	1xBiotinTyramide [Y1]	3.006	1.59	1
Sv2a	Synaptic vesicle glycoprotein 2A	Q02563	[49-67]	[R].FEEEEDDDDFPAPADGYYR.[G]	1xBiotinTyramide [Y]	2.684	1.42	63
Hspa8	Heat shock cognate 71 kDa protein	P63018	[610-646]	[K].LYQSAGGMPGGMPGGFPGGGAPPSGGASSGPTIEEVD.[-]	1xBiotinTyramide [Y2]	2.683	1.42	9
Tkt	Transketolase	P50137	[1-11]	[-].MEGYHKPDQQK.[L]	1xAcetyl [N-Term]; 1xOxidation [M1]; 1xBiotinTyramide_Plus1 [Y4]	3.183	1.67	1
Ywhah	14-3-3 protein eta	P68511	[199-217]	[K].QAFDDAIAELDTLNEDSYK.[D]	1xBiotinTyramide [Y18]	2.677	1.42	25
Hspa8	Heat shock cognate 71 kDa protein	P63018	[362-384]	[K].SINPDEAVAYGAAVQAAILSGDK.[S]	1xBiotinTyramide [Y10]	2.772	1.47	10
Ppp2cb	Serine/threonine-protein phosphatase 2A catalytic subunit beta isoform	P62716	[255-268]	[R].NVVTIFSAPNYCYR.[C]	1xCarbamidomethyl [C12]; 1xBiotinTyramide [Y]	0.58	-0.79	5
Nefm	Neurofilament medium polypeptide	P12839	[2-15]	[M].SYTLDSLGNPSAYR.[R]	1xAcetyl [N-Term]; 1xBiotinTyramide [Y]	2.656	1.41	27
Bsn	Protein bassoon	O88778	[1392-1401]	[R].GYMTPAGPER.[S]	1xBiotinTyramide [Y2]	2.793	1.48	1
Bsn	Protein bassoon	O88778	[665-672]	[K].PYSQDLSR.[S]	1xBiotinTyramide [Y2]	0.614	-0.7	12
Dctn2	Dynactin subunit 2	Q6AYH5	[2-14]	[M].ADPKYADLPGIAR.[N]	1xAcetyl [N-Term]; 1xBiotinTyramide [Y5]	0.562	-0.83	4
Map1b	Microtubule-associated protein 1B	P15205	[2007-2023]	[K].ITSFPESESYSYETTTK.[T]	1xBiotinTyramide_Plus1 [Y]	2.956	1.56	10
Bsn	Protein bassoon	O88778	[655-672]	[K].SGEAEEPVPKPYSQDLSR.[S]	1xBiotinTyramide_Plus1 [Y12]	0.567	-0.82	11
Pgam1	Phosphoglycerate mutase 1	P25113	[22-39]	[R].FSGWYDADLSPAGHEEAK.[R]	1xBiotinTyramide [Y5]	2.64	1.4	13
Hnrnpa3	Heterogeneous nuclear ribonucleoprotein A3	Q6URK4	[188-199]	[K].YHTINGHNCEVK.[K]	1xCarbamidomethyl [C9]; 1xBiotinTyramide [Y1]	3.146	1.65	1
Shank1	SH3 and multiple ankyrin repeat domains protein 1	Q9WV48	[1902-1921]	[R].GGSGGSTDSHHGGASYIPER.[T]	1xBiotinTyramide [Y16]	0.529	-0.92	1
Klc1	Kinesin light chain 1	P37285	[355-364]	[K].YEEVEYYYQR.[A]	1xBiotinTyramide [Y6]	2.693	1.43	1
Necap1	Adaptin ear-binding coat-associated protein 1	P69682	[2-21]	[M].AAELEYESVLCVKPDVSVYR.[I]	1xAcetyl [N-Term]; 1xCarbamidomethyl [C11]; 1xBiotinTyramide [Y6]	2.602	1.38	12
Rpl23a	60S ribosomal protein L23a	P62752	[116-123]	[K].LYDIDVAK.[V]	1xBiotinTyramide [Y2]	0.555	-0.85	2
Ldhb	L-lactate dehydrogenase B chain	P42123	[78-91]	[K].IVADKDYSVTANSK.[I]	1xBiotinTyramide [Y7]	0.63	-0.67	17
Calb2	Calretinin	P47728	[118-123]	[R].KYDTDR.[S]	1xBiotinTyramide [Y2]	0.47	-1.09	2
Aldoc	Fructose-bisphosphate aldolase C	P09117	[2-13]	[M].PHSYPALSAEQK.[K]	1xBiotinTyramide [Y4]	0.602	-0.73	12
Map4	Microtubule-associated protein 4	Q5M7W5	[24-44]	[R].DFMAALEAEPYDDIVGETVEK.[T]	1xBiotinTyramide [Y11]	2.889	1.53	6
Ppp1r14b	Protein phosphatase 1 regulatory subunit 14B	Q8K3F3	[28-51]	[R].VYFQSPPGAAGEGPGGADDDGPVR.[R]	1xBiotinTyramide [Y2]	2.816	1.49	5
Atp2b1	Plasma membrane calcium-transporting ATPase 1	P11505	[2-15]	[M].GDMANNSVAYSGVK.[N]	1xAcetyl [N-Term]; 1xOxidation [M3]; 1xBiotinTyramide [Y10]	0.634	-0.66	28
Crmp1	Dihydropyrimidinase-related protein 1	Q62950	[497-511]	[R].GMYDGPVYEVPATPK.[H]	1xBiotinTyramide_Plus1 [Y]	2.765	1.47	5
Necap1	Adaptin ear-binding coat-associated protein 1	P69682	[2-21]	[M].AAELEYESVLCVKPDVSVYR.[I]	1xAcetyl [N-Term]; 1xCarbamidomethyl [C11]; 1xBiotinTyramide_Plus1 [Y6]	2.746	1.46	3
Srcin1	SRC kinase signaling inhibitor 1	Q9QXY2	[1029-1036]	[R].YRTEKPSK.[S]	1xBiotinTyramide [Y1]	2.813	1.49	2
Eif4a2	Eukaryotic initiation factor 4A-II	Q5RKI1	[47-62]	[R].GIYAYGFEKPSAIQQR.[A]	1xBiotinTyramide [Y5]	2.568	1.36	10
Hsp90b1	Endoplasmin	Q66HD0	[396-404]	[R].GLFDEYGSK.[K]	1xBiotinTyramide [Y6]	0.641	-0.64	3
Synj1	Synaptojanin-1	Q62910	[439-449]	[K].IYAGTGALEGK.[A]	1xBiotinTyramide [Y2]	0.595	-0.75	6
Rtcb	tRNA-splicing ligase RtcB homolog	Q6AYT3	[4-14]	[R].NYNDELQFLDK.[I]	1xBiotinTyramide [Y2]	2.716	1.44	5
Mpp2	MAGUK p55 subfamily member 2	D3ZAA9	[416-430]	[R].YLEHGEYEGNLYGTR.[I]	1xBiotinTyramide [Y]	0.601	-0.73	10
Ywhaz	14-3-3 protein zeta/delta	P63102	[121-127]	[K].MKGDYYR.[Y]	1xOxidation [M1]; 1xBiotinTyramide [Y6]	0.573	-0.8	2
Slc32a1	Vesicular inhibitory amino acid transporter	O35458	[299-304]	[K].FYIDVK.[K]	1xBiotinTyramide [Y2]	2.828	1.5	3
Rtn1	Reticulon-1	Q64548	[116-127]	[R].EDSAYFTGILQK.[E]	1xBiotinTyramide [Y5]	2.789	1.48	2
Sirpa	Tyrosine-protein phosphatase non-receptor type substrate 1	P97710	[488-508]	[R].AQPTPKPEPSFSEYASVQVQR.[K]	1xBiotinTyramide [Y14]	2.533	1.34	16
Atp1a3	Sodium/potassium-transporting ATPase subunit alpha-3	P06687	[467-492]	[K].VAEIPFNSTNKYQLSIHETEDPNDNR.[Y]	1xBiotinTyramide [Y12]	0.592	-0.76	4
Mapk8	Mitogen-activated protein kinase 8	P49185	[175-189]	[R].TAGTSFMMTPYVVTR.[Y]	1xOxidation [M]; 1xBiotinTyramide_Plus1 [Y11]	0.649	-0.62	3
Gnao1	Guanine nucleotide-binding protein G(o) subunit alpha	P59215	[163-177]	[R].IGAADYQPTEQDILR.[T]	1xBiotinTyramide [Y6]	0.611	-0.71	11
Tcp1	T-complex protein 1 subunit alpha	P28480	[542-556]	[K].HGGYENAVHSGALDD.[-]	1xBiotinTyramide [Y4]	2.519	1.33	17
Add2	Beta-adducin	Q05764	[479-499]	[R].IENPNQFVPLYTDPQEVLDMR.[N]	1xOxidation [M20]; 1xBiotinTyramide [Y11]	2.517	1.33	16
Tagln3	Transgelin-3	P37805	[22-29]	[K].YDADLENK.[L]	1xBiotinTyramide [Y1]	0.65	-0.62	6
Sh3gl2	Endophilin-A1	O35179	[253-260]	[R].REYQPKPR.[M]	1xBiotinTyramide [Y3]	0.613	-0.71	13
Stip1	Stress-induced-phosphoprotein 1	O35814	[352-364]	[R].LAYINPDLALEEK.[N]	1xBiotinTyramide [Y3]	0.629	-0.67	7
Gabra3	Gamma-aminobutyric acid receptor subunit alpha-3	P20236	[437-448]	[K].TTYVQDSPAETK.[T]	1xBiotinTyramide [Y3]	0.483	-1.05	3
Baiap2	Brain-specific angiogenesis inhibitor 1-associated protein 2	Q6GMN2	[453-477]	[K].SSSTGNLLDKDDLALPPPDYGTSSR.[A]	1xBiotinTyramide [Y20]	2.499	1.32	5
Sv2b	Synaptic vesicle glycoprotein 2B	Q63564	[6-21]	[R].YRDNYEGYAPNDGYYR.[G]	1xBiotinTyramide_Plus1 [Y]	2.526	1.34	16
Atg3	Ubiquitin-like-conjugating enzyme ATG3	Q6AZ50	[12-24]	[K].ALEVAEYLTPVLK.[E]	1xBiotinTyramide [Y7]	2.477	1.31	6
Nme2	Nucleoside diphosphate kinase B	P19804	[50-56]	[K].QHYIDLK.[D]	1xBiotinTyramide [Y3]; 1xGln->pyro-Glu [Q1]	0.615	-0.7	3
Arfip2	Arfaptin-2	Q6AY65	[175-190]	[K].SPELQEEFGYNAETQK.[L]	1xBiotinTyramide [Y10]	0.607	-0.72	4
Slc17a7	Vesicular glutamate transporter 1	Q62634	[273-283]	[K].YIEDAIGESAK.[L]	1xBiotinTyramide [Y1]	0.615	-0.7	7
Clasp2	CLIP-associating protein 2	Q99JD4	[79-92]	[K].AFTDVPSIQIYSSR.[E]	1xBiotinTyramide [Y11]	2.678	1.42	6
Tubb2a	Tubulin beta-2A chain	P85108	[337-350]	[K].NSSYFVEWIPNNVK.[T]	1xDeamidated [N]; 1xBiotinTyramide [Y4]	2.472	1.31	22
Emd	Emerin	Q63190	[90-104]	[K].DYNDDYYEESYLTTR.[T]	1xBiotinTyramide [Y]	2.714	1.44	4
Uba1	Ubiquitin-like modifier-activating enzyme 1	Q5U300	[451-465]	[R].YDGQVAVFGSDLQEK.[L]	1xBiotinTyramide [Y1]	2.631	1.4	4
Map1b	Microtubule-associated protein 1B	P15205	[1159-1184]	[K].YESSLYSQEYSKPVVASFNGLSDGSK.[T]	1xBiotinTyramide [Y]	2.461	1.3	23
Cacng8	Voltage-dependent calcium channel gamma-8 subunit	Q8VHW5	[316-353]	[K].GSVAAGLASAGGGGGGAGVGAYGGAAGAAGGGGTGSER.[D]	1xBiotinTyramide [Y22]	2.63	1.4	5
Eif3e	Eukaryotic translation initiation factor 3 subunit E	Q641X8	[60-71]	[K].NLYSDDIPHALR.[E]	1xBiotinTyramide [Y3]	2.511	1.33	7
Wbp2	WW domain-binding protein 2	Q8R478	[224-259]	[K].AAEAAASAYYNPGNPHNVYMPTSQPPPPPYYPPEDK.[K]	1xOxidation [M20]; 1xBiotinTyramide_Plus1 [Y]	2.454	1.3	13
Ctnnb1	Catenin beta-1	Q9WU82	[487-496]	[R].LHYGLPVVVK.[L]	1xBiotinTyramide [Y3]	2.69	1.43	6
Capza1	F-actin-capping protein subunit alpha-1	B2GUZ5	[67-86]	[K].IEGYDDQVLITEHGDLGNSR.[F]	1xBiotinTyramide [Y4]	2.441	1.29	4
Eno1	Alpha-enolase	P04764	[257-262]	[K].YDLDFK.[S]	1xBiotinTyramide [Y1]	0.6	-0.74	1
Ywhae	14-3-3 protein epsilon	P62260	[131-141]	[R].YLAEFATGNDR.[K]	1xBiotinTyramide [Y1]	0.645	-0.63	7
Crip2	Cysteine-rich protein 2	P36201	[187-208]	[K].GVNTGAVGSYIYDKDPEGTVQP.[-]	1xBiotinTyramide [Y]	2.434	1.28	43
Tmem106b	Transmembrane protein 106B	Q6AYA5	[74-89]	[R].GQENQLVALIPYSDQR.[L]	1xBiotinTyramide [Y12]	2.672	1.42	7
Atg9a	Autophagy-related protein 9A	Q5FWU3	[2-10]	[M].AQFDTEYQR.[L]	1xAcetyl [N-Term]; 1xBiotinTyramide [Y7]	0.655	-0.61	4
Rtn4	Reticulon-4	Q9JK11	[236-262]	[K].EHGYLGNLSAVSSSEGTIEETLNEASK.[E]	1xBiotinTyramide [Y4]	2.469	1.3	6
Rph3a	Rabphilin-3A	P47709	[337-360]	[R].TGPTGGFQAAPHTAGPYSQAAPAR.[Q]	1xBiotinTyramide [Y17]	0.68	-0.56	41
Hspa4	Heat shock 70 kDa protein 4	O88600	[20-33]	[R].AGGIETIANEYSDR.[C]	1xBiotinTyramide [Y11]	0.682	-0.55	12
Gpm6a	Neuronal membrane glycoprotein M6-a	Q812E9	[112-118]	[K].DLYGDFK.[I]	1xBiotinTyramide [Y3]	2.396	1.26	10
Txnrd1	Thioredoxin reductase 1, cytoplasmic	O89049	[125-133]	[K].VVYENAYGK.[F]	1xBiotinTyramide [Y7]	0.684	-0.55	18
Nefm	Neurofilament medium polypeptide	P12839	[139-154]	[K].QASHAQLGDAYDQEIR.[E]	1xBiotinTyramide [Y11]; 1xGln->pyro-Glu [Q1]	0.633	-0.66	6
Add2	Beta-adducin	Q05764	[479-499]	[R].IENPNQFVPLYTDPQEVLDMR.[N]	1xBiotinTyramide [Y11]	2.526	1.34	9
Vcp	Transitional endoplasmic reticulum ATPase	P46462	[639-651]	[R].LDQLIYIPLPDEK.[S]	1xBiotinTyramide [Y6]	2.387	1.26	18
Dnm1	Dynamin-1	P21575	[272-279]	[R].MGTPYLQK.[V]	1xOxidation [M1]; 1xBiotinTyramide [Y5]	0.637	-0.65	4
Atp2b2	Plasma membrane calcium-transporting ATPase 2	P11506	[2-12]	[M].GDMTNSDFYSK.[N]	1xAcetyl [N-Term]; 1xOxidation [M3]; 1xBiotinTyramide [Y9]	0.688	-0.54	12
Sh3gl2	Endophilin-A1	O35179	[254-260]	[R].EYQPKPR.[M]	1xBiotinTyramide [Y2]	0.587	-0.77	6
Prkcb	Protein kinase C beta type	P68403	[277-302]	[K].LLSQEEGEYFNVPVPPEGSEGNEELR.[Q]	1xBiotinTyramide [Y9]	2.372	1.25	16
Ina	Alpha-internexin	P23565	[46-67]	[R].SNVASTAACSSASSLGLGLAYR.[R]	1xCarbamidomethyl [C9]; 1xBiotinTyramide [Y21]	2.609	1.38	4
Bsn	Protein bassoon	O88778	[3016-3049]	[R].LQGCTTPAGQYVDYPASAAVPATPSGPTAFQQPR.[F]	1xCarbamidomethyl [C4]; 1xBiotinTyramide_Plus1 [Y]	2.488	1.31	4
Pdlim1	PDZ and LIM domain protein 1	P52944	[137-164]	[R].VITNQYNSPTGLYSSENISNFNNAVESK.[T]	1xBiotinTyramide [Y]	2.37	1.24	13
Scamp5	Secretory carrier-associated membrane protein 5	Q9JKE3	[197-235]	[K].NPHVQQAAQNAAMGAAQGAMNQPQTQYSTTPNYTYSNEM.[-]	1xDeamidated [N/Q]; 1xOxidation [M39]; 1xBiotinTyramide_Plus1 [Y]	0.651	-0.62	7
Pgk1	Phosphoglycerate kinase 1	P16617	[247-264]	[K].VLNNMEIGTSLYDEEGAK.[I]	1xBiotinTyramide [Y12]	2.339	1.23	10
Tuba1a	Tubulin alpha-1A chain	P68370	[216-229]	[R].NLDIERPTYTNLNR.[L]	1xBiotinTyramide [Y9]	2.356	1.24	25
Dnph1	2'-deoxynucleoside 5'-phosphate N-hydrolase 1	O35820	[146-154]	[R].YFEAYLPQK.[T]	1xBiotinTyramide [Y5]	2.563	1.36	3
Actr2	Actin-related protein 2	Q5M7U6	[66-80]	[R].SMLEVNYPMENGIVR.[N]	1xOxidation [M]; 1xBiotinTyramide [Y7]	2.612	1.39	6
Syncrip	Heterogeneous nuclear ribonucleoprotein Q	Q7TP47	[176-192]	[K].VTEGLTDVILYHQPDDK.[K]	1xBiotinTyramide [Y11]	2.641	1.4	3
Bsn	Protein bassoon	O88778	[3224-3236]	[R].NYVMIDDISELTK.[D]	1xBiotinTyramide [Y2]	2.462	1.3	2
Ywhaq	14-3-3 protein theta	P68255	[128-138]	[R].YLAEVACGDDR.[K]	1xCarbamidomethyl [C7]; 1xBiotinTyramide [Y1]	0.647	-0.63	20
L1cam	Neural cell adhesion molecule L1	Q05695	[1172-1179]	[K].DETFGEYR.[S]	1xBiotinTyramide [Y7]	2.498	1.32	1
Amph	Amphiphysin	O08838	[141-149]	[R].KLVDYDSAR.[H]	1xBiotinTyramide [Y5]	0.578	-0.79	1
Gdi1	Rab GDP dissociation inhibitor alpha	P50398	[36-55]	[R].NPYYGGESSSITPLEELYKR.[F]	1xBiotinTyramide [Y3]	2.504	1.32	1
Tagln3	Transgelin-3	P37805	[183-196]	[K].GASQAGMTGYGMPR.[Q]	1xBiotinTyramide [Y10]	0.652	-0.62	10
Rtn3	Reticulon-3	Q6RJR6	[271-279]	[R].YPSSALLGR.[Q]	1xBiotinTyramide [Y1]	2.521	1.33	4
Map1a	Microtubule-associated protein 1A	P34926	[105-125]	[R].KVAELEEEQSQGSSSYSDWVK.[N]	1xBiotinTyramide [Y16]	2.507	1.33	5
Pdlim1	PDZ and LIM domain protein 1	P52944	[137-164]	[R].VITNQYNSPTGLYSSENISNFNNAVESK.[T]	1xDeamidated [N/Q]; 1xBiotinTyramide [Y13]	2.315	1.21	5
Cct5	T-complex protein 1 subunit epsilon	Q68FQ0	[266-275]	[K].LDVTSVEDYK.[A]	1xBiotinTyramide [Y9]	2.287	1.19	7
Clip2	CAP-Gly domain-containing linker protein 2	O55156	[972-985]	[R].YSLIDPASAPELLR.[L]	1xBiotinTyramide [Y1]	2.522	1.33	5
Wbp2	WW domain-binding protein 2	Q8R478	[224-259]	[K].AAEAAASAYYNPGNPHNVYMPTSQPPPPPYYPPEDK.[K]	1xOxidation [M20]; 1xBiotinTyramide_Plus1 [Y]; 1xAcetyl [K36(100)]; 1xAcetyl [N-Term]	2.319	1.21	4
Tppp3	Tubulin polymerization-promoting protein family member 3	Q5PPN5	[152-165]	[R].QDILDDSGYVSAYK.[N]	1xBiotinTyramide [Y]; 1xGln->pyro-Glu [Q1]	0.709	-0.5	17
Gapdh	Glyceraldehyde-3-phosphate dehydrogenase	P04797	[253-258]	[K].YDDIKK.[V]	1xBiotinTyramide [Y1]	0.666	-0.59	9
Srcin1	SRC kinase signaling inhibitor 1	Q9QXY2	[427-442]	[K].GEGLYADPYGLLHEGR.[L]	1xBiotinTyramide [Y5]	2.321	1.21	2
Syngr1	Synaptogyrin-1	Q62876	[1-10]	[-].MEGGAYGAGK.[A]	1xAcetyl [N-Term]; 1xBiotinTyramide [Y6]	0.711	-0.49	55
Sptbn2	Spectrin beta chain, non-erythrocytic 2	Q9QWN8	[1630-1645]	[K].HQVLEQALADYAQTIK.[Q]	1xBiotinTyramide [Y11]	2.333	1.22	5
Cadps	Calcium-dependent secretion activator 1	Q62717	[969-983]	[R].YVDLMESSIAQSIHR.[G]	1xBiotinTyramide [Y1]	2.288	1.19	4
Napa	Alpha-soluble NSF attachment protein	P54921	[141-163]	[K].AIAHYEQSADYYKGEESNSSANK.[C]	1xBiotinTyramide_Plus1 [Y]	2.487	1.31	5
Nefl	Neurofilament light polypeptide	P19527	[2-15]	[M].SSFSYEPYFSTSYK.[R]	1xAcetyl [N-Term]; 1xBiotinTyramide [Y]	2.4	1.26	7
Ldlr	Low-density lipoprotein receptor	P35952	[860-869]	[R].SQDGYTYPSR.[Q]	1xBiotinTyramide [Y7]	0.648	-0.63	3
Ywhae	14-3-3 protein epsilon	P62260	[1-12]	[-].MDDREDLVYQAK.[L]	1xAcetyl [N-Term]; 1xOxidation [M1]; 1xBiotinTyramide [Y9]	0.718	-0.48	45
Actr3	Actin-related protein 3	Q4V7C7	[162-191]	[R].TLTGTVIDSGDGVTHVIPVAEGYVIGSCIK.[H]	1xCarbamidomethyl [C28]; 1xBiotinTyramide [Y23]	2.433	1.28	8
Adh5	Alcohol dehydrogenase class-3	P12711	[85-101]	[K].AGDTVIPLYIPQCGECK.[F]	2xCarbamidomethyl [C13; C16]; 1xBiotinTyramide [Y9]	0.676	-0.56	8
Hspa8	Heat shock cognate 71 kDa protein	P63018	[103-108]	[K].VQVEYK.[G]	1xBiotinTyramide [Y5]	0.712	-0.49	17
Tubb2a	Tubulin beta-2A chain	P85108	[277-282]	[R].GSQQYR.[A]	1xBiotinTyramide [Y5]	2.272	1.18	270
Syngap1	Ras/Rap GTPase-activating protein SynGAP	Q9QUH6	[1180-1185]	[K].LKEYSK.[S]	1xBiotinTyramide [Y4]	0.538	-0.89	1
Chmp5	Charged multivesicular body protein 5	Q4QQV8	[80-100]	[R].DNLAQQSFNMEQANYTIQSLK.[D]	1xOxidation [M10]; 1xBiotinTyramide [Y15]	2.408	1.27	1
Myh10	Myosin-10	Q9JLT0	[13-18]	[R].YLFVDR.[A]	1xBiotinTyramide [Y1]	2.332	1.22	6
Gga3	ADP-ribosylation factor-binding protein GGA3	A0A0G2JV04	[496-511]	[K].AEPEGPEYPSSSISHR.[L]	1xBiotinTyramide_Plus1 [Y8]	0.601	-0.74	6
Sept3	Neuronal-specific septin-3	Q9WU34	[145-152]	[K].YINEQYEK.[F]	1xBiotinTyramide [Y1]	0.594	-0.75	2
Cct5	T-complex protein 1 subunit epsilon	Q68FQ0	[276-282]	[K].ALQKYEK.[E]	1xBiotinTyramide [Y5]	2.315	1.21	4
Maoa	Amine oxidase [flavin-containing] A	P21396	[380-395]	[K].VLGSQEALYPVHYEEK.[N]	1xBiotinTyramide [Y9]	2.352	1.23	1
Pdlim1	PDZ and LIM domain protein 1	P52944	[165-196]	[K].TSASGEEANSRPSAQPHPSGGLIIDKESEVYK.[M]	1xDeamidated [N9]; 1xBiotinTyramide [Y31]	0.673	-0.57	3
Pdlim1	PDZ and LIM domain protein 1	P52944	[165-196]	[K].TSASGEEANSRPSAQPHPSGGLIIDKESEVYK.[M]	1xBiotinTyramide_Plus1 [Y31]	0.673	-0.57	1
Atp1a3	Sodium/potassium-transporting ATPase subunit alpha-3	P06687	[542-557]	[R].VLGFCHYYLPEEQFPK.[G]	1xCarbamidomethyl [C5]; 1xBiotinTyramide [Y8]	2.45	1.29	1
Eif3c	Eukaryotic translation initiation factor 3 subunit C	B5DFC8	[876-884]	[K].QGTYGGYFR.[D]	1xBiotinTyramide [Y4]; 1xGln->pyro-Glu [Q1]	2.426	1.28	1
Fh	Fumarate hydratase, mitochondrial	P14408	[49-58]	[R].IEYDTFGELK.[V]	1xBiotinTyramide [Y3]	2.4	1.26	2
Pkm	Pyruvate kinase PKM	P11980	[174-186]	[K].IYVDDGLISLQVK.[E]	1xBiotinTyramide [Y2]	2.398	1.26	4
Stxbp1	Syntaxin-binding protein 1	P61765	[266-275]	[K].YETSGIGEAR.[V]	1xBiotinTyramide [Y1]	0.656	-0.61	5
Atp2b1	Plasma membrane calcium-transporting ATPase 1	P11505	[220-237]	[K].YGDLLPADGILIQGNDLK.[I]	1xBiotinTyramide [Y1]	2.332	1.22	10
Cdv3	Protein CDV3 homolog	Q5XIM5	[167-198]	[K].TALVQAPPAPVTVTETPEPAMPSGVYRPPGAR.[L]	1xBiotinTyramide [Y26]	2.237	1.16	6
Atp2b1	Plasma membrane calcium-transporting ATPase 1	P11505	[49-62]	[K].IQESYGDVYGICTK.[L]	1xCarbamidomethyl [C12]; 1xBiotinTyramide [Y9]	0.734	-0.45	7
Grb2	Growth factor receptor-bound protein 2	P62994	[208-215]	[R].NYVTPVNR.[N]	1xBiotinTyramide [Y2]	0.669	-0.58	3
Rab4b	Ras-related protein Rab-4B	P51146	[183-195]	[R].MGSGIQYGDISLR.[Q]	1xBiotinTyramide [Y7]	2.291	1.2	1
Tuba1a	Tubulin alpha-1A chain	P68370	[431-451]	[K].DYEEVGVDSVEGEGEEEGEEY.[-]	1xBiotinTyramide_Plus1 [Y21]	2.327	1.22	7
Tuba1a	Tubulin alpha-1A chain	P68370	[395-401]	[K].FDLMYAK.[R]	1xBiotinTyramide [Y5]	2.218	1.15	26
Map2	Microtubule-associated protein 2	P15146	[545-566]	[K].SKLEGAGSATVAEVEMPFYEDK.[S]	1xBiotinTyramide [Y19]	2.215	1.15	5
Srcin1	SRC kinase signaling inhibitor 1	Q9QXY2	[489-503]	[K].AGAGGPLYGDGYGFR.[L]	1xBiotinTyramide [Y]	2.212	1.15	16
Map4	Microtubule-associated protein 4	Q5M7W5	[24-44]	[R].DFMAALEAEPYDDIVGETVEK.[T]	1xOxidation [M3]; 1xBiotinTyramide [Y11]	2.447	1.29	1
Phactr1	Phosphatase and actin regulator 1	P62024	[522-536]	[R].FSDYVEVADAQDYDR.[R]	1xBiotinTyramide [Y13]	2.287	1.19	6
Mark3	MAP/microtubule affinity-regulating kinase 3	Q8VHF0	[679-684]	[R].YEGSSR.[N]	1xBiotinTyramide [Y1]	2.328	1.22	2
Gnaq	Guanine nucleotide-binding protein G(q) subunit alpha	P82471	[61-73]	[R].IIHGSGYSDEDKR.[G]	1xBiotinTyramide [Y7]	0.707	-0.5	14
Ppfia3	Liprin-alpha-3	Q91Z79	[517-538]	[R].YSQAPTLPSGAPLDPYGAGSGR.[A]	1xBiotinTyramide [Y]	2.199	1.14	23
Srcin1	SRC kinase signaling inhibitor 1	Q9QXY2	[273-282]	[R].NVFYELEDVR.[D]	1xBiotinTyramide [Y4]	2.4	1.26	3
Myo5a	Unconventional myosin-Va	Q9QYF3	[1078-1087]	[R].YQNLLNEFSR.[L]	1xBiotinTyramide [Y1]	2.4	1.26	2
Sema3a	Semaphorin-3A	Q63548	[169-174]	[K].SPYDPK.[L]	1xAcetyl [N-Term]; 1xBiotinTyramide [Y3]	2.339	1.23	1
Habp4	Intracellular hyaluronan-binding protein 4	A1L1K8	[328-345]	[R].YRDDIVKDDYEDESHVFR.[K]	1xBiotinTyramide [Y10]	2.322	1.22	1
Crmp1	Dihydropyrimidinase-related protein 1	Q62950	[427-451]	[K].STVEYNIFEGMECHGSPLVVISQGK.[I]	1xCarbamidomethyl [C13]; 1xOxidation [M11]; 1xBiotinTyramide [Y5]	2.376	1.25	4
Prkca	Protein kinase C alpha type	P05696	[2-19]	[M].ADVYPANDSTASQDVANR.[F]	1xAcetyl [N-Term]; 1xBiotinTyramide_Plus1 [Y4]	0.721	-0.47	8
Shtn1	Shootin-1	A0MZ67	[18-33]	[K].EQAIGEYEDLRAENQK.[T]	1xBiotinTyramide [Y7]	0.692	-0.53	5
Mapt	Microtubule-associated protein tau	P19332	[506-520]	[R].SGYSSPGSPGTPGSR.[S]	1xAcetyl [N-Term]; 1xBiotinTyramide [Y3]	2.332	1.22	10
Adcy5	Adenylate cyclase type 5	Q04400	[1125-1143]	[K].TIGSTYMAASGLNDSTYDK.[A]	1xBiotinTyramide [Y17]	0.736	-0.44	4
Calb1	Calbindin	P07171	[60-68]	[K].TFVDQYGQR.[D]	1xBiotinTyramide [Y6]	0.746	-0.42	10
Acta1	Actin, alpha skeletal muscle	P68136	[71-86]	[K].YPIEHGIITNWDDMEK.[I]	1xOxidation [M14]; 1xBiotinTyramide [Y1]	2.169	1.12	60
Synpr	Synaptoporin	P22831	[210-217]	[R].YLSDPMEK.[H]	1xBiotinTyramide [Y1]	0.755	-0.41	19
Pabpc1	Polyadenylate-binding protein 1	Q9EPH8	[260-265]	[K].QIYVGR.[A]	1xBiotinTyramide [Y3]; 1xGln->pyro-Glu [Q1]	0.704	-0.51	1
Sec31a	Protein transport protein Sec31A	Q9Z2Q1	[802-811]	[R].SSYEGQPLPK.[G]	1xBiotinTyramide_Plus1 [Y3]	2.283	1.19	1
Itpa	Inosine triphosphate pyrophosphatase	D3ZW55	[40-56]	[K].IDLPEYQGEPDEISIQK.[C]	1xBiotinTyramide [Y6]	2.158	1.11	25
Stxbp1	Syntaxin-binding protein 1	P61765	[519-524]	[R].YGHWHK.[N]	1xBiotinTyramide [Y1]	2.156	1.11	12
Camkv	CaM kinase-like vesicle-associated protein	Q63092	[13-23]	[K].NYNQPSEVTDR.[Y]	1xBiotinTyramide [Y2]	0.676	-0.57	8
Map2	Microtubule-associated protein 2	P15146	[44-71]	[R].SANGFPYREEEEGAFGEHGSQGTYSDTK.[E]	1xBiotinTyramide [Y]	2.153	1.11	32
Map1b	Microtubule-associated protein 1B	P15205	[1802-1826]	[K].ESTAAYQTSSSPPIDAAAAEPYGFR.[S]	1xBiotinTyramide [Y]	2.152	1.11	29
Pak1	Serine/threonine-protein kinase PAK 1	P35465	[149-162]	[K].SAEDYNSSNTLNVK.[T]	1xAcetyl [N-Term]; 1xBiotinTyramide [Y5]	0.636	-0.65	1
	DGK GFP APEX2	DGK001	[1301-1315]	[K].SYPTVSADYQDAVEK.[A]	1xBiotinTyramide [Y]	2.318	1.21	11
Scamp5	Secretory carrier-associated membrane protein 5	Q9JKE3	[197-235]	[K].NPHVQQAAQNAAMGAAQGAMNQPQTQYSTTPNYTYSNEM.[-]	1xDeamidated [Q/N]; 1xBiotinTyramide [Y]	2.153	1.11	2
Abi1	Abl interactor 1	Q9QZM5	[289-302]	[R].HNSTTSSTSSGGYR.[R]	1xBiotinTyramide [Y13]	0.737	-0.44	19
Bsn	Protein bassoon	O88778	[1116-1140]	[R].SSCSEYSPSPSLDSEAETLDGGPTR.[L]	1xCarbamidomethyl [C3]; 1xBiotinTyramide [Y6]	0.73	-0.45	3
Cltc	Clathrin heavy chain 1	P11442	[882-892]	[K].IYIDSNNNPER.[F]	1xBiotinTyramide [Y2]	0.763	-0.39	42
Cltc	Clathrin heavy chain 1	P11442	[626-637]	[R].ALEHFTDLYDIK.[R]	1xBiotinTyramide [Y9]	2.235	1.16	6
Aldoa	Fructose-bisphosphate aldolase A	P05065	[343-364]	[K].YTPSGQSGAAASESLFISNHAY.[-]	1xDeamidated [N/Q]; 1xBiotinTyramide [Y22]	2.142	1.1	20
Add2	Beta-adducin	Q05764	[547-570]	[K].DELEETVPNPFSQLTDQELEEYKK.[E]	1xBiotinTyramide [Y22]	2.251	1.17	3
Dync1h1	Cytoplasmic dynein 1 heavy chain 1	P38650	[1982-1990]	[R].EHSNPNYDK.[T]	1xBiotinTyramide [Y7]	0.583	-0.78	1
Sv2b	Synaptic vesicle glycoprotein 2B	Q63564	[6-21]	[R].YRDNYEGYAPNDGYYR.[G]	1xBiotinTyramide [Y]	2.134	1.09	42
Slc30a3	Zinc transporter 3	Q6QIX3	[211-233]	[R].GAEYAPLEEGHGHPLSLGNTSVR.[A]	1xBiotinTyramide [Y4]	0.767	-0.38	11
Psmc3	26S proteasome regulatory subunit 6A	Q63569	[156-171]	[K].DSYLILETLPTEYDSR.[V]	1xBiotinTyramide [Y3]	2.161	1.11	11
Abi1	Abl interactor 1	Q9QZM5	[195-214]	[K].TLEPVKPPTVPNDYMTSPAR.[L]	1xBiotinTyramide [Y14]	2.151	1.11	9
Vcp	Transitional endoplasmic reticulum ATPase	P46462	[488-502]	[R].ELQELVQYPVEHPDK.[F]	1xBiotinTyramide [Y8]	0.75	-0.41	3
Calb2	Calretinin	P47728	[124-133]	[R].SGYIEANELK.[G]	1xBiotinTyramide [Y3]	0.759	-0.4	8
Uba1	Ubiquitin-like modifier-activating enzyme 1	Q5U300	[44-57]	[K].NGSEADIDESLYSR.[Q]	1xBiotinTyramide [Y12]	2.224	1.15	3
Ywhae	14-3-3 protein epsilon	P62260	[43-50]	[R].NLLSVAYK.[N]	1xBiotinTyramide [Y7]	0.771	-0.38	7
Map1b	Microtubule-associated protein 1B	P15205	[1393-1412]	[R].SPPLIGSESAYEDFLSADDK.[A]	1xBiotinTyramide_Plus1 [Y11]	2.22	1.15	5
Rab35	Ras-related protein Rab-35	Q5U316	[129-137]	[K].VVETEDAYK.[F]	1xBiotinTyramide [Y8]	0.773	-0.37	16
Map1a	Microtubule-associated protein 1A	P34926	[675-681]	[K].AESFYQK.[H]	1xBiotinTyramide [Y5]	2.208	1.14	10
Ybx1	Nuclease-sensitive element-binding protein 1	P62961	[155-183]	[R].NYQQNYQNSESGEKNEGSESAPEGQAQQR.[R]	1xDeamidated [N/Q]; 1xBiotinTyramide [Y]	2.193	1.13	10
Becn1	Beclin-1	Q91XJ1	[254-261]	[R].YAQMQLDK.[L]	1xOxidation [M4]; 1xBiotinTyramide [Y1]	0.774	-0.37	35
Sh3gl2	Endophilin-A1	O35179	[165-172]	[R].RLDFDYKK.[K]	1xBiotinTyramide [Y6]	2.284	1.19	2
Rab7a	Ras-related protein Rab-7a	P09527	[172-191]	[R].NALKQETEVELYNEFPEPIK.[L]	1xBiotinTyramide [Y12]	2.131	1.09	9
Sptan1	Spectrin alpha chain, non-erythrocytic 1	P16086	[2415-2426]	[R].ALSSEGKPYVTK.[E]	1xBiotinTyramide [Y9]	0.638	-0.65	2
Snap29	Synaptosomal-associated protein 29	Q9Z2P6	[169-190]	[R].RLHDAELDSVPASTVNTEVYPK.[N]	1xBiotinTyramide [Y20]	0.709	-0.5	3
Syn1	Synapsin-1	P09951	[239-269]	[K].LGTEEFPLIDQTFYPNHKEMLSSTTYPVVVK.[M]	2xDeamidated [Q11; N16]; 1xBiotinTyramide_Plus1 [Y26]	2.105	1.07	1
Mras	Ras-related protein M-Ras	P97538	[37-52]	[K].IFVPDYDPTIEDSYLK.[H]	1xBiotinTyramide [Y]	0.778	-0.36	9
Pgk1	Phosphoglycerate kinase 1	P16617	[193-199]	[K].ELNYFAK.[A]	1xBiotinTyramide [Y4]	2.213	1.15	3
Pkm	Pyruvate kinase PKM	P11980	[189-206]	[K].GADYLVTEVENGGSLGSK.[K]	1xBiotinTyramide [Y4]	2.198	1.14	7
Actr1a	Alpha-centractin	P85515	[1-22]	[-].MESYDVIANQPVVIDNGSGVIK.[A]	1xAcetyl [N-Term]; 1xOxidation [M1]; 1xBiotinTyramide [Y4]	2.1	1.07	30
Map2	Microtubule-associated protein 2	P15146	[1594-1618]	[K].SGTSTPTTPGSTAITPGTPPSYSSR.[T]	1xBiotinTyramide [Y22]	2.113	1.08	17
Dync1h1	Cytoplasmic dynein 1 heavy chain 1	P38650	[861-878]	[R].SLETCMYDHKTFSEILNR.[V]	1xCarbamidomethyl [C5]; 1xDeamidated [N17]; 1xBiotinTyramide_Plus1 [Y7]	2.227	1.15	3
Uba1	Ubiquitin-like modifier-activating enzyme 1	Q5U300	[44-57]	[K].NGSEADIDESLYSR.[Q]	1xDeamidated [N1]; 1xBiotinTyramide [Y12]	2.107	1.08	12
Sptan1	Spectrin alpha chain, non-erythrocytic 1	P16086	[1013-1022]	[R].QGFVPAAYVK.[K]	1xBiotinTyramide [Y8]	2.094	1.07	6
Tuba1a	Tubulin alpha-1A chain	P68370	[353-370]	[K].VGINYQPPTVVPGGDLAK.[V]	1xDeamidated [N/Q]; 1xBiotinTyramide [Y5]	2.093	1.07	23
Rnf157	E3 ubiquitin ligase Rnf157	M0R5D6	[308-317]	[R].YQANNCPICR.[L]	2xCarbamidomethyl [C6; C9]; 1xBiotinTyramide_Plus1 [Y1]	0.781	-0.36	1
Prkca	Protein kinase C alpha type	P05696	[2-19]	[M].ADVYPANDSTASQDVANR.[F]	1xAcetyl [N-Term]; 1xBiotinTyramide [Y4]	0.782	-0.36	44
Otub1	Ubiquitin thioesterase OTUB1	B2RYG6	[177-185]	[R].LLTSGYLQR.[E]	1xBiotinTyramide [Y6]	2.147	1.1	3
Baiap2	Brain-specific angiogenesis inhibitor 1-associated protein 2	Q6GMN2	[352-360]	[K].NSYATTENK.[T]	1xBiotinTyramide [Y3]	0.783	-0.35	35
Rab7a	Ras-related protein Rab-7a	P09527	[176-191]	[K].QETEVELYNEFPEPIK.[L]	1xBiotinTyramide [Y8]	2.088	1.06	40
Hgs	Hepatocyte growth factor-regulated tyrosine kinase substrate	Q9JJ50	[292-328]	[K].SEPAPLASSAPPAGSLYSSPVNSSAPLAEDIDPELAR.[Y]	1xDeamidated [N22]; 1xBiotinTyramide [Y17]	2.236	1.16	1
Hgs	Hepatocyte growth factor-regulated tyrosine kinase substrate	Q9JJ50	[292-328]	[K].SEPAPLASSAPPAGSLYSSPVNSSAPLAEDIDPELAR.[Y]	1xBiotinTyramide_Plus1 [Y17]	2.236	1.16	7
Sv2c	Synaptic vesicle glycoprotein 2C	Q9Z2I6	[1-8]	[-].MEDSYKDR.[T]	1xAcetyl [N-Term]; 1xBiotinTyramide [Y5]	0.75	-0.41	9
Gpr158	Probable G-protein coupled receptor 158	D4A6L0	[817-825]	[K].SHSTYDHVR.[D]	1xBiotinTyramide [Y5]	2.177	1.12	1
Pkm	Pyruvate kinase PKM	P11980	[142-151]	[K].ITLDNAYMEK.[C]	1xOxidation [M8]; 1xBiotinTyramide [Y7]	0.747	-0.42	9
Rufy3	Protein RUFY3	Q5FVJ0	[316-329]	[R].VKEESSYLLESNRK.[G]	1xBiotinTyramide [Y7]	0.741	-0.43	1
Otub1	Ubiquitin thioesterase OTUB1	B2RYG6	[60-71]	[K].EYAEDDNIYQQK.[I]	1xBiotinTyramide [Y2]	0.771	-0.37	15
Tubb2a	Tubulin beta-2A chain	P85108	[337-350]	[K].NSSYFVEWIPNNVK.[T]	1xBiotinTyramide [Y4]	2.077	1.05	48
Crk	Adapter molecule crk	Q63768	[131-138]	[R].QEEAEYVR.[A]	1xBiotinTyramide [Y6]	0.629	-0.67	1
Sh3glb1	Endophilin-B1	Q6AYE2	[354-365]	[K].GKVPITYLELLN.[-]	1xBiotinTyramide [Y7]	2.157	1.11	2
Ina	Alpha-internexin	P23565	[2-16]	[M].SFGSEHYLCSASSYR.[K]	1xAcetyl [N-Term]; 1xCarbamidomethyl [C9]; 1xBiotinTyramide [Y7]	2.09	1.06	7
Git1	ARF GTPase-activating protein GIT1	Q9Z272	[599-622]	[R].HGSGAESDYENTQSGEPLLGLEGK.[R]	1xBiotinTyramide [Y9]	0.723	-0.47	5
Snap29	Synaptosomal-associated protein 29	Q9Z2P6	[7-26]	[K].SYNPFDDDVEDEDTRPAPWK.[D]	1xBiotinTyramide [Y2]	2.07	1.05	3
Rab35	Ras-related protein Rab-35	Q5U316	[128-137]	[R].KVVETEDAYK.[F]	1xBiotinTyramide [Y9]	0.792	-0.34	7
Slc6a17	Sodium-dependent neutral amino acid transporter SLC6A17	P31662	[86-92]	[R].FPYLCQK.[N]	1xCarbamidomethyl [C5]; 1xBiotinTyramide [Y3]	0.636	-0.65	1
Clip2	CAP-Gly domain-containing linker protein 2	O55156	[732-743]	[R].VQELEGLDVEYR.[G]	1xBiotinTyramide [Y11]	2.182	1.13	6
Map2	Microtubule-associated protein 2	P15146	[44-71]	[R].SANGFPYREEEEGAFGEHGSQGTYSDTK.[E]	1xDeamidated [N3]; 1xBiotinTyramide_Plus1 [Y]	0.792	-0.34	13
Nsf	Vesicle-fusing ATPase	Q9QUL6	[294-303]	[K].YVGESEANIR.[K]	1xBiotinTyramide [Y1]	0.793	-0.34	33
Hspa8	Heat shock cognate 71 kDa protein	P63018	[540-550]	[K].NSLESYAFNMK.[A]	1xOxidation [M10]; 1xBiotinTyramide [Y6]	0.742	-0.43	2
Map4	Microtubule-associated protein 4	Q5M7W5	[23-44]	[K].RDFMAALEAEPYDDIVGETVEK.[T]	1xBiotinTyramide_Plus1 [Y12]	2.15	1.1	1
Pak5	Serine/threonine-protein kinase PAK 5	D4A280	[209-216]	[K].ASEYGDLK.[W]	1xBiotinTyramide [Y4]	0.754	-0.41	1
Faim2	Protein lifeguard 2	O88407	[26-48]	[K].KDAPAVPSAPPSYEEATSGEGLK.[A]	1xBiotinTyramide [Y13]	0.619	-0.69	1
Rplp0	60S acidic ribosomal protein P0	P19945	[17-26]	[K].IIQLLDDYPK.[C]	1xBiotinTyramide [Y8]	2.204	1.14	5
Actr1a	Alpha-centractin	P85515	[1-22]	[-].MESYDVIANQPVVIDNGSGVIK.[A]	1xAcetyl [N-Term]; 1xBiotinTyramide_Plus1 [Y4]	2.181	1.12	9
Actr1a	Alpha-centractin	P85515	[1-22]	[-].MESYDVIANQPVVIDNGSGVIK.[A]	1xAcetyl [N-Term]; 1xDeamidated [N/Q]; 1xBiotinTyramide [Y4]	2.181	1.12	7
Syngap1	Ras/Rap GTPase-activating protein SynGAP	Q9QUH6	[1086-1105]	[R].PSSGNLLQSPEPSYGPARPR.[Q]	1xBiotinTyramide [Y14]	0.774	-0.37	2
Pclo	Protein piccolo	Q9JKS6	[1942-1953]	[R].LQEQIYDDPMQK.[I]	1xBiotinTyramide [Y6]	2.126	1.09	7
Plec	Plectin	P30427	[3031-3042]	[K].GGELVYTDTEAR.[D]	1xBiotinTyramide [Y6]	2.197	1.14	2
Grm5	Metabotropic glutamate receptor 5	P31424	[1188-1194]	[K].YDTLIIR.[D]	1xBiotinTyramide [Y1]	2.155	1.11	2
Lancl1	Glutathione S-transferase LANCL1	Q9QX69	[143-155]	[K].IDPHVPNEMLYGR.[I]	1xBiotinTyramide [Y11]	2.151	1.1	3
Sirt2	NAD-dependent protein deacetylase sirtuin-2	Q5RJQ4	[61-72]	[R].SPSTGLYANLEK.[Y]	1xBiotinTyramide [Y7]	0.801	-0.32	6
Map1b	Microtubule-associated protein 1B	P15205	[1784-1801]	[R].ESSPTYSPGFSDSTSGAK.[E]	1xBiotinTyramide [Y6]	0.789	-0.34	10
Psmc1	26S proteasome regulatory subunit 4	P62193	[295-303]	[R].YDSNSGGER.[E]	1xDeamidated [N4]; 1xBiotinTyramide [Y1]	0.792	-0.34	1
Dlg3	Disks large homolog 3	Q62936	[385-390]	[R].YSPIPR.[H]	1xBiotinTyramide [Y1]	0.768	-0.38	2
Dbnl	Drebrin-like protein	Q9JHL4	[297-307]	[K].QFTQPEASYGR.[E]	1xBiotinTyramide [Y9]; 1xGln->pyro-Glu [Q1]	0.771	-0.38	7
Homer1	Homer protein homolog 1	Q9Z214	[225-236]	[K].QQLAAYQEEAER.[L]	1xBiotinTyramide [Y6]; 1xGln->pyro-Glu [Q1]	0.739	-0.44	4
Pcdh8	Protocadherin-8	D3ZE55	[1039-1057]	[R].LPDLQEIGVPLYESPPGGR.[Y]	1xBiotinTyramide [Y12]	2.15	1.1	4
Sipa1l1	Signal-induced proliferation-associated 1-like protein 1	O35412	[602-612];[641-651]	[K].LDEQGLNYQQK.[V]	1xBiotinTyramide [Y8]	0.802	-0.32	8
Map2	Microtubule-associated protein 2	P15146	[547-566]	[K].LEGAGSATVAEVEMPFYEDK.[S]	1xBiotinTyramide [Y17]	2.037	1.03	13
Kif2a	Kinesin-like protein KIF2A	Q9WV63	[205-222]	[R].GSLDYRPLTTADPIDEHR.[I]	1xBiotinTyramide_Plus1 [Y5]	0.769	-0.38	1
Tppp3	Tubulin polymerization-promoting protein family member 3	Q5PPN5	[152-165]	[R].QDILDDSGYVSAYK.[N]	1xBiotinTyramide [Y]	0.805	-0.31	22
Rtn3	Reticulon-3	Q6RJR6	[488-507]	[R].SEMYENSEQQQAHAETPTQR.[S]	1xBiotinTyramide [Y4]	2.116	1.08	8
Myo5a	Unconventional myosin-Va	Q9QYF3	[752-760]	[R].AGQVAYLEK.[L]	1xBiotinTyramide [Y6]	0.806	-0.31	15
Rcn2	Reticulocalbin-2	Q62703	[28-39]	[K].AEELHYPQGEHR.[A]	1xBiotinTyramide_Plus1 [Y6]	0.685	-0.55	1
Dync1h1	Cytoplasmic dynein 1 heavy chain 1	P38650	[1002-1015]	[R].YQVGVHYELTEEEK.[F]	1xBiotinTyramide [Y]	2.021	1.02	13
Map1b	Microtubule-associated protein 1B	P15205	[1435-1453]	[K].ESPVSDLTSDLYQDKQEEK.[S]	1xBiotinTyramide [Y12]	2.034	1.02	6
Rtn4	Reticulon-4	Q9JK11	[684-700]	[K].LSTEPSPDFSNYSEIAK.[F]	1xBiotinTyramide [Y12]	2.016	1.01	34
Sptan1	Spectrin alpha chain, non-erythrocytic 1	P16086	[1253-1273]	[K].NQALNTDNYGHDLASVQALQR.[K]	1xBiotinTyramide [Y9]	0.79	-0.34	7
Stxbp1	Syntaxin-binding protein 1	P61765	[468-477]	[R].ISEQTYQLSR.[W]	1xAcetyl [N-Term]; 1xBiotinTyramide [Y6]	0.772	-0.37	6
Cltc	Clathrin heavy chain 1	P11442	[626-638]	[R].ALEHFTDLYDIKR.[A]	1xBiotinTyramide [Y9]	2.122	1.09	4
Coro1b	Coronin-1B	O89046	[410-422]	[R].NVLSDSKPAGYSR.[S]	1xBiotinTyramide [Y11]	0.814	-0.3	16
Rab7a	Ras-related protein Rab-7a	P09527	[176-194]	[K].QETEVELYNEFPEPIKLDK.[N]	1xGln->pyro-Glu [Q1]; 1xBiotinTyramide_Plus1 [Y8]	2.151	1.11	3
Golga5	Golgin subfamily A member 5	Q3ZU82	[39-59]	[K].NTDYPELHQQNTDSTYHTGQK.[A]	1xBiotinTyramide_Plus1 [Y16]	2.143	1.1	1
Sipa1l1	Signal-induced proliferation-associated 1-like protein 1	O35412	[1292-1320]	[K].QGHSDSHYSSHSSSNTLSSNASSAHSDEK.[W]	1xGln->pyro-Glu [Q1]; 1xBiotinTyramide_Plus1 [Y8]	0.643	-0.64	1
Ckmt1	Creatine kinase U-type, mitochondrial	P25809	[152-158]	[R].SGYFDER.[Y]	1xBiotinTyramide [Y3]	2.049	1.03	4
Pura	Transcriptional activator protein Pur-alpha (Fragments)	P86252	[88-113]	[R].LIDDYGVEEEPAELPEGTSLTVDNKR.[F]	1xBiotinTyramide_Plus1 [Y5]	2.139	1.1	2
Acly	ATP-citrate synthase	P16638	[221-230]	[K].VDATADYICK.[V]	1xCarbamidomethyl [C9]; 1xBiotinTyramide [Y7]	0.819	-0.29	6
Prrt1	Proline-rich transmembrane protein 1	Q6MG82	[107-117]	[R].MPPDPYLQETR.[F]	1xOxidation [M1]; 1xBiotinTyramide [Y6]	0.778	-0.36	7
Mapre2	Microtubule-associated protein RP/EB family member 2	Q3B8Q0	[165-172]	[K].EYDPVEAR.[Q]	1xBiotinTyramide [Y2]	0.781	-0.36	4
Arpp19	cAMP-regulated phosphoprotein 19	Q712U5	[36-50]	[R].YPHLGQKPGGSDFLR.[K]	1xBiotinTyramide [Y1]	2.141	1.1	1
Ywhah	14-3-3 protein eta	P68511	[199-217]	[K].QAFDDAIAELDTLNEDSYK.[D]	1xBiotinTyramide [Y18]; 1xGln->pyro-Glu [Q1]	2.133	1.09	17
Ampd2	AMP deaminase 2	Q02356	[133-143]	[K].TDSDSDLQLYK.[E]	1xBiotinTyramide_Plus1 [Y10]	0.821	-0.29	4
Fxr1	Fragile X mental retardation syndrome-related protein 1	Q5XI81	[420-444]	[R].RGPNYTSGYGTNSELSNPSETESER.[K]	1xBiotinTyramide_Plus1 [Y]	0.687	-0.54	5
Ppp3ca	Serine/threonine-protein phosphatase 2B catalytic subunit alpha isoform	P63329	[280-289]	[R].AHEAQDAGYR.[M]	1xBiotinTyramide [Y9]	0.804	-0.32	6
Nefl	Neurofilament light polypeptide	P19527	[439-463]	[R].AFPAYYTSHVQEEQSEVEETIEATK.[A]	1xBiotinTyramide_Plus1 [Y]	2.087	1.06	8
Bsn	Protein bassoon	O88778	[1950-1972]	[R].AQGVVGPGPHEEQRPYPQGLPGR.[L]	1xBiotinTyramide_Plus1 [Y16]	2.056	1.04	1
Bsn	Protein bassoon	O88778	[1950-1972]	[R].AQGVVGPGPHEEQRPYPQGLPGR.[L]	1xDeamidated [Q2]; 1xBiotinTyramide [Y16]	2.056	1.04	1
Dbn1	Drebrin	Q07266	[150-165]	[R].LREDENAEPVGTTYQK.[T]	1xBiotinTyramide [Y14]	0.823	-0.28	31
Fasn	Fatty acid synthase	P12785	[2444-2465]	[K].TGGTYGEDLGADYNLSQVCDGK.[V]	1xCarbamidomethyl [C19]; 1xBiotinTyramide [Y5]	2.116	1.08	11
Pgam1	Phosphoglycerate mutase 1	P25113	[22-40]	[R].FSGWYDADLSPAGHEEAKR.[G]	1xBiotinTyramide [Y5]	2.067	1.05	8
Akap12	A-kinase anchor protein 12	Q5QD51	[1305-1342]	[R].ETKPEQVSEEGEQETAAPEHEGTYGKPVLTLDMPSSER.[G]	1xBiotinTyramide [Y24]	2.071	1.05	5
Rtn1	Reticulon-1	Q64548	[363-383]	[K].GLSYETTESPRPVGQAADRPK.[V]	1xBiotinTyramide [Y4]	1.984	0.99	13
Cadm2	Cell adhesion molecule 2	Q1WIM2	[397-405]	[K].GTYLTNEAK.[G]	1xBiotinTyramide [Y3]	0.825	-0.28	27
Cadps	Calcium-dependent secretion activator 1	Q62717	[1250-1255]	[K].TYETIR.[N]	1xBiotinTyramide [Y2]	0.825	-0.28	29
Smpd3	Sphingomyelin phosphodiesterase 3	O35049	[206-212]	[R].TASVEYK.[G]	1xBiotinTyramide [Y6]	0.814	-0.3	14
Pdia3	Protein disulfide-isomerase A3	P11598	[195-214]	[K].EYDDNGEGITIFRPLHLANK.[F]	1xBiotinTyramide [Y2]	0.81	-0.3	2
Napa	Alpha-soluble NSF attachment protein	P54921	[141-163]	[K].AIAHYEQSADYYKGEESNSSANK.[C]	1xBiotinTyramide [Y]	0.799	-0.32	7
Atp6v1e1	V-type proton ATPase subunit E 1	Q6PCU2	[53-59]	[K].IMEYYEK.[K]	1xOxidation [M2]; 1xBiotinTyramide [Y4]	0.778	-0.36	4
Magi2	Membrane-associated guanylate kinase, WW and PDZ domain-containing protein 2	O88382	[751-756]	[R].AIYESR.[Q]	1xBiotinTyramide [Y3]	0.741	-0.43	2
Gpm6a	Neuronal membrane glycoprotein M6-a	Q812E9	[248-255]	[R].MQKYEDIK.[S]	1xOxidation [M1]; 1xBiotinTyramide [Y4]	0.826	-0.28	51
Prrc2a	Protein PRRC2A	Q6MG48	[824-854]	[R].SETPPVPPPPPYLANYPGFPENGTPGPPISR.[F]	1xBiotinTyramide_Plus1 [Y12]	2.079	1.06	4
Prrc2a	Protein PRRC2A	Q6MG48	[824-854]	[R].SETPPVPPPPPYLANYPGFPENGTPGPPISR.[F]	1xDeamidated [N15]; 1xBiotinTyramide [Y12]	2.079	1.06	1
Gnaq	Guanine nucleotide-binding protein G(q) subunit alpha	P82471	[323-338]	[K].IIYSHFTCATDTENIR.[F]	1xCarbamidomethyl [C8]; 1xBiotinTyramide [Y3]	2.112	1.08	6
Rasgrf1	Ras-specific guanine nucleotide-releasing factor 1	P28818	[704-711]	[K].LLYGDAPK.[S]	1xBiotinTyramide [Y3]	0.798	-0.33	1
Atp6v1b2	V-type proton ATPase subunit B, brain isoform	P62815	[38-44]	[R].NYLSQPR.[L]	1xAcetyl [N-Term]; 1xBiotinTyramide [Y2]	0.735	-0.44	1
Otub1	Ubiquitin thioesterase OTUB1	B2RYG6	[11-36]	[K].QEPLGSDSEGVNCLAYDEAIMAQQDR.[I]	1xCarbamidomethyl [C13]; 1xOxidation [M21]; 1xGln->pyro-Glu [Q1]; 1xBiotinTyramide_Plus1 [Y16]	0.82	-0.29	4
Tagln3	Transgelin-3	P37805	[65-79]	[K].LINSLYPPGQEPIPK.[I]	1xBiotinTyramide [Y6]	0.798	-0.33	4
Hk1	Hexokinase-1	P05708	[728-738]	[K].VVDEYSLNSGK.[Q]	1xBiotinTyramide [Y5]	1.966	0.98	38
Canx	Calnexin	P35565	[509-516]	[K].QSNAMEYK.[K]	1xBiotinTyramide_Plus1 [Y7]	0.803	-0.32	1
Rims1	Regulating synaptic membrane exocytosis protein 1	Q9JIR4	[369-376]	[R].KEEEYQTR.[Y]	1xBiotinTyramide [Y5]	0.765	-0.39	4
Bsn	Protein bassoon	O88778	[1950-1972]	[R].AQGVVGPGPHEEQRPYPQGLPGR.[L]	1xBiotinTyramide [Y16]	2.053	1.04	5
Strn3	Striatin-3	P58405	[348-354]	[K].LKEQYKK.[E]	1xBiotinTyramide [Y5]	2.027	1.02	2
Wbp2	WW domain-binding protein 2	Q8R478	[224-260]	[K].AAEAAASAYYNPGNPHNVYMPTSQPPPPPYYPPEDKK.[T]	1xOxidation [M20]; 1xBiotinTyramide [Y]	2.063	1.04	11
Bsn	Protein bassoon	O88778	[3198-3223]	[R].SSVSQSPAPTYPSDSHYTSLEQNVPR.[N]	1xBiotinTyramide_Plus1 [Y]	1.94	0.96	17
Map1b	Microtubule-associated protein 1B	P15205	[1025-1045]	[R].EEDHEPDKTEAEDYVMAVVDK.[A]	1xBiotinTyramide_Plus1 [Y14]	2.025	1.02	1
Cnn3	Calponin-3	P37397	[319-330]	[R].EYQYGDDQGIDY.[-]	1xBiotinTyramide [Y]	2.004	1	6
Ppp1cb	Serine/threonine-protein phosphatase PP1-beta catalytic subunit	P62142	[246-259]	[R].AHQVVEDGYEFFAK.[R]	1xBiotinTyramide [Y9]	1.956	0.97	13
Map1a	Microtubule-associated protein 1A	P34926	[949-977]	[K].LSGQYAAVFGAPGHTLPPGEPALGEVEER.[C]	1xBiotinTyramide [Y5]	1.955	0.97	14
Tmem35a	Transmembrane protein 35A	Q6JAM9	[144-158]	[K].ALPESAEEQPSLYEK.[A]	1xBiotinTyramide [Y13]	1.952	0.97	68
Kif2a	Kinesin-like protein KIF2A	Q9WV63	[205-222]	[R].GSLDYRPLTTADPIDEHR.[I]	1xBiotinTyramide [Y5]	1.952	0.97	14
Atp2b1	Plasma membrane calcium-transporting ATPase 1	P11505	[2-15]	[M].GDMANNSVAYSGVK.[N]	1xAcetyl [N-Term]; 1xBiotinTyramide [Y10]	0.838	-0.26	13
Dlg3	Disks large homolog 3	Q62936	[790-797]	[R].QTYEQANK.[I]	1xBiotinTyramide [Y3]; 1xGln->pyro-Glu [Q1]	0.713	-0.49	6
Nlgn3	Neuroligin-3	Q62889	[786-797]	[R].LTALPDYTLTLR.[R]	1xBiotinTyramide [Y7]	2.062	1.04	5
Cltb	Clathrin light chain B	P08082	[160-181]	[K].AFYQQPDADTIGYVASEEAFVK.[E]	1xBiotinTyramide [Y]	1.948	0.96	15
Ostf1	Osteoclast-stimulating factor 1	Q6P686	[19-26]	[R].ALYTFEPR.[T]	1xBiotinTyramide [Y3]	2.002	1	4
Hnrnpa2b1	Heterogeneous nuclear ribonucleoproteins A2/B1	A7VJC2	[229-238]	[R].GGSDGYGSGR.[G]	1xBiotinTyramide [Y6]	0.78	-0.36	4
Atat1	Alpha-tubulin N-acetyltransferase 1	Q6MG11	[228-240]	[R].AEGDIKPYSSSDR.[E]	1xBiotinTyramide [Y8]	0.812	-0.3	5
Caskin1	Caskin-1	Q8VHK2	[1155-1179]	[K].AKEPDIGPEPPPPLSVYQNGTATIR.[R]	1xDeamidated [N/Q]; 1xBiotinTyramide [Y17]	0.81	-0.3	6
Syngap1	Ras/Rap GTPase-activating protein SynGAP	Q9QUH6	[968-984]	[R].GGEPPGDTFAPFHGYSK.[S]	1xBiotinTyramide [Y15]	0.803	-0.32	3
Stx12	Syntaxin-12	G3V7P1	[240-245]	[R].AAYYQK.[K]	1xBiotinTyramide [Y]	0.823	-0.28	15
Sh3gl3	Endophilin-A3	O35180	[54-65]	[K].ATEYLQPNPAYR.[A]	1xBiotinTyramide [Y11]	1.97	0.98	3
Clasp2	CLIP-associating protein 2	Q99JD4	[309-315]	[K].SLQTYLK.[S]	1xBiotinTyramide [Y5]	1.988	0.99	1
Dctn2	Dynactin subunit 2	Q6AYH5	[6-14]	[K].YADLPGIAR.[N]	1xBiotinTyramide [Y1]	0.849	-0.24	6
Cand1	Cullin-associated NEDD8-dissociated protein 1	P97536	[794-801]	[K].QSYYSIAK.[C]	1xBiotinTyramide [Y]; 1xGln->pyro-Glu [Q1]	0.813	-0.3	6
Snca	Alpha-synuclein	P37377	[103-140]	[K].GEEGYPQEGILEDMPVDPSSEAYEMPSEEGYQDYEPEA.[-]	1xOxidation [M]; 1xBiotinTyramide [Y]	0.804	-0.32	6
Hsph1	Heat shock protein 105 kDa	Q66HA8	[637-647]	[K].NAVEECVYEFR.[D]	1xCarbamidomethyl [C6]; 1xBiotinTyramide_Plus1 [Y8]	0.802	-0.32	1
Map1a	Microtubule-associated protein 1A	P34926	[766-798]	[R].FPTSTYDLSGPEGPGPFEASQAADSAVPASSSK.[T]	1xBiotinTyramide [Y6]	1.923	0.94	34
Slc6a17	Sodium-dependent neutral amino acid transporter SLC6A17	P31662	[693-712]	[R].SYLGPGSTSPLESSSHPNGR.[Y]	1xDeamidated [N18]; 1xBiotinTyramide [Y2]	0.797	-0.33	18
Erbb4	Receptor tyrosine-protein kinase erbB-4	Q62956	[1128-1139]	[R].YSADPTVFAPER.[N]	1xBiotinTyramide [Y1]	0.831	-0.27	2
Sirpa	Tyrosine-protein phosphatase non-receptor type substrate 1	P97710	[174-180]	[K].SYGFSPR.[N]	1xAcetyl [N-Term]; 1xBiotinTyramide_Plus1 [Y2]	0.81	-0.3	1
Tuba1a	Tubulin alpha-1A chain	P68370	[106-112]	[R].GHYTIGK.[E]	1xBiotinTyramide [Y3]	1.981	0.99	4
Bsn	Protein bassoon	O88778	[1740-1751]	[K].QPVVYGDPFQSR.[L]	1xBiotinTyramide [Y5]	1.914	0.94	8
Hcn1	Potassium/sodium hyperpolarization-activated cyclic nucleotide-gated channel 1	Q9JKB0	[15-24]	[R].DDGNSVYPSK.[A]	1xBiotinTyramide [Y7]	0.819	-0.29	8
Dclk1	Serine/threonine-protein kinase DCLK1	O08875	[404-427]	[K].AQPAPPELNSESEDYSPSSSETVR.[S]	1xBiotinTyramide_Plus1 [Y15]	0.787	-0.35	5
Tubb2a	Tubulin beta-2A chain	P85108	[47-58]	[R].INVYYNEAAGNK.[Y]	1xBiotinTyramide [Y]	0.829	-0.27	13
Rcan1	Calcipressin-1	Q6IN33	[119-137]	[K].QVEDATPVINYDLLYAISK.[L]	1xBiotinTyramide [Y15]	2.052	1.04	3
Rab3a	Ras-related protein Rab-3A	P63012	[86-93]	[R].TITTAYYR.[G]	1xBiotinTyramide [Y6]	0.857	-0.22	13
Snap25	Synaptosomal-associated protein 25	P60881	[97-103]	[K].SSDAYKK.[A]	1xAcetyl [N-Term]; 1xBiotinTyramide [Y5]	0.828	-0.27	10
Mlip	Muscular LMNA-interacting protein	A0A096MK47	[783-795]	[K].KEEEVYEPNPFSK.[Y]	1xBiotinTyramide [Y6]	0.809	-0.31	2
Dnajc5	DnaJ homolog subfamily C member 5	P60905	[140-164]	[K].APEGEETEFYVSPEDLEAQLQSDER.[E]	1xBiotinTyramide [Y10]	1.9	0.93	15
Slc32a1	Vesicular inhibitory amino acid transporter	O35458	[65-87]	[K].SEGEPCGDEGAEPPVEGDIHYQR.[G]	1xCarbamidomethyl [C6]; 1xBiotinTyramide [Y21]	0.861	-0.22	63
Cdc37	Hsp90 co-chaperone Cdc37	Q63692	[244-254]	[K].TADQQYMEGFK.[Y]	1xBiotinTyramide [Y6]	0.757	-0.4	3
Clip1	CAP-Gly domain-containing linker protein 1	Q9JK25	[656-668]	[R].LDYQHEIESLQSK.[Q]	1xBiotinTyramide [Y3]	1.976	0.98	6
Cacybp	Calcyclin-binding protein	Q6AYK6	[178-197]	[K].EKPSYDTEADPSEGLMNVLK.[K]	1xBiotinTyramide [Y5]	1.908	0.93	6
Mapre2	Microtubule-associated protein RP/EB family member 2	Q3B8Q0	[156-172]	[K].FYDANYDGKEYDPVEAR.[Q]	1xBiotinTyramide [Y11]	0.807	-0.31	3
Eif2s1	Eukaryotic translation initiation factor 2 subunit 1	P68101	[81-87]	[K].GYIDLSK.[R]	1xBiotinTyramide [Y2]	1.93	0.95	1
Fhit	Bis(5'-adenosyl)-triphosphatase	Q9JIX3	[109-119]	[R].RNDNIYDELQK.[H]	1xBiotinTyramide [Y6]	0.816	-0.29	1
Adgrb1	Adhesion G protein-coupled receptor B1	C0HL12	[1470-1477]	[R].YAELDFEK.[I]	1xBiotinTyramide [Y1]	0.813	-0.3	2
Ppia	Peptidyl-prolyl cis-trans isomerase A	P10111	[77-82]	[K].SIYGEK.[F]	1xBiotinTyramide [Y3]	0.851	-0.23	16
Ctnnb1	Catenin beta-1	Q9WU82	[711-717]	[R].QDDPSYR.[S]	1xBiotinTyramide [Y6]; 1xGln->pyro-Glu [Q1]	0.815	-0.3	6
Eno1	Alpha-enolase	P04764	[270-281]	[R].YITPDQLADLYK.[S]	1xBiotinTyramide [Y1]	1.961	0.97	1
Eef2	Elongation factor 2	P05197	[668-676]	[K].GVQYLNEIK.[D]	1xBiotinTyramide [Y4]	1.882	0.91	9
Camk2b	Calcium/calmodulin-dependent protein kinase type II subunit beta	P08413	[10-22]	[R].FTDEYQLYEDIGK.[G]	1xBiotinTyramide [Y8]	1.883	0.91	26
Dpysl4	Dihydropyrimidinase-related protein 4 (Fragment)	Q62951	[204-230]	[R].LLEQGITGPEGHVLSHPEEVEAEAVYR.[A]	1xBiotinTyramide [Y26]	1.882	0.91	9
Atp2b1	Plasma membrane calcium-transporting ATPase 1	P11505	[2-15]	[M].GDMANNSVAYSGVK.[N]	1xAcetyl [N-Term]; 1xOxidation [M3]; 1xBiotinTyramide_Plus1 [Y10]	0.839	-0.25	3
Baiap2	Brain-specific angiogenesis inhibitor 1-associated protein 2	Q6GMN2	[334-346]	[K].LSDSYSNTLPVRK.[S]	1xBiotinTyramide [Y5]	0.84	-0.25	2
Bsn	Protein bassoon	O88778	[3441-3449]	[R].VASAYSGEK.[L]	1xBiotinTyramide [Y5]	0.838	-0.26	11
Dlg4	Disks large homolog 4	P31016	[571-578]	[K].REYEIDGR.[D]	1xBiotinTyramide [Y3]	0.835	-0.26	2
Csde1	Cold shock domain-containing protein E1	P18395	[2-25]	[M].SFDPNLLHNNGHNGYPNGTSAALR.[E]	1xAcetyl [N-Term]; 1xDeamidated [N]; 1xBiotinTyramide_Plus1 [Y15]	0.832	-0.27	5
Akap2	A-kinase anchor protein 2	Q5U301	[694-701]	[K].YSEAAELR.[S]	1xBiotinTyramide [Y1]	0.82	-0.29	3
Mapk8ip1	C-Jun-amino-terminal kinase-interacting protein 1	Q9R237	[264-271]	[R].IHYQADVR.[L]	1xBiotinTyramide [Y3]	1.989	0.99	1
Basp1	Brain acid soluble protein 1	Q05175	[10-18]	[K].KGYNVNDEK.[A]	1xAcetyl [N-Term]; 1xBiotinTyramide [Y3]	0.821	-0.29	9
Rab35	Ras-related protein Rab-35	Q5U316	[72-79]	[R].TITSTYYR.[G]	1xBiotinTyramide [Y6]	0.758	-0.4	4
Bsn	Protein bassoon	O88778	[893-923]	[R].LPHNATTGYEELLSEEGPAEPTDGALQGGLR.[R]	1xBiotinTyramide [Y9]	1.874	0.91	9
Dnajc5	DnaJ homolog subfamily C member 5	P60905	[165-198]	[R].EATDTPIVIQPASATETTQLTADSHPSYHTDGFN.[-]	1xBiotinTyramide [Y28]	1.875	0.91	57
Atp2b1	Plasma membrane calcium-transporting ATPase 1	P11505	[48-62]	[R].KIQESYGDVYGICTK.[L]	1xCarbamidomethyl [C13]; 1xBiotinTyramide [Y10]	0.844	-0.24	6
Wbp2	WW domain-binding protein 2	Q8R478	[224-260]	[K].AAEAAASAYYNPGNPHNVYMPTSQPPPPPYYPPEDKK.[T]	1xOxidation [M20]; 1xBiotinTyramide_Plus1 [Y]	0.846	-0.24	5
Gnai1	Guanine nucleotide-binding protein G(i) subunit alpha-1	P10824	[55-67]	[K].IIHEAGYSEEECK.[Q]	1xCarbamidomethyl [C12]; 1xBiotinTyramide [Y7]	0.842	-0.25	4
Map2	Microtubule-associated protein 2	P15146	[624-661]	[K].ASQPSPPAHEAGYSTLAQSYTSDHPSELPEEPSSPQER.[M]	1xBiotinTyramide [Y13]	0.886	-0.18	6
Prkca	Protein kinase C alpha type	P05696	[497-517]	[R].TFCGTPDYIAPEIIAYQPYGK.[S]	1xCarbamidomethyl [C3]; 1xBiotinTyramide [Y16]	0.875	-0.19	26
Rab1A	Ras-related protein Rab-1A	Q6NYB7	[132-140]	[K].KVVDYTTAK.[E]	1xBiotinTyramide [Y5]	0.875	-0.19	15
Map1b	Microtubule-associated protein 1B	P15205	[1192-1213]	[R].DYNASASTISPPSSMEEDKFSK.[S]	1xOxidation [M15]; 1xBiotinTyramide [Y2]	0.86	-0.22	7
Rgs7	Regulator of G-protein signaling 7	P49803	[417-428]	[R].YTFEDAQEHIYK.[L]	1xBiotinTyramide [Y1]	0.827	-0.27	2
Camk2d	Calcium/calmodulin-dependent protein kinase type II subunit delta	P15791	[34-43]	[K].IPTGQEYAAK.[I]	1xBiotinTyramide [Y7]	0.848	-0.24	10
Mapk1	Mitogen-activated protein kinase 1	P63086	[352-357]	[R].FQPGYR.[S]	1xBiotinTyramide [Y5]	0.877	-0.19	20
Dstn	Destrin	Q7M0E3	[14-19]	[R].IFYDMK.[V]	1xBiotinTyramide [Y3]	1.928	0.95	4
Dpp3	Dipeptidyl peptidase 3	O55096	[2-20]	[M].ADTQYILPNDIGVSSLDCR.[E]	1xAcetyl [N-Term]; 1xCarbamidomethyl [C18]; 1xBiotinTyramide [Y5]	1.853	0.89	16
Cdv3	Protein CDV3 homolog	Q5XIM5	[204-226]	[R].KTPQGPPEIYSDTQFPSLQSTAK.[H]	1xBiotinTyramide [Y10]	1.86	0.89	10
Tagln3	Transgelin-3	P37805	[5-12]	[R].GPSYGLSR.[E]	1xBiotinTyramide [Y4]	0.853	-0.23	7
Scamp1	Secretory carrier-associated membrane protein 1	P56603	[53-78]	[K].MPNVPNTQPAIMKPTEEHPAYTQITK.[E]	1xOxidation [M]; 1xBiotinTyramide [Y21]	0.85	-0.24	13
Shank2	SH3 and multiple ankyrin repeat domains protein 2	Q9QX74	[866-877]	[K].ADLNKPLYIDTK.[M]	1xBiotinTyramide [Y8]	0.848	-0.24	6
Hnrnpa3	Heterogeneous nuclear ribonucleoprotein A3	Q6URK4	[356-377]	[R].SSGSPYGGGYGSGGGSGGYGSR.[R]	1xBiotinTyramide [Y]	0.77	-0.38	8
Bsn	Protein bassoon	O88778	[2972-2980]	[K].YLELGITQR.[K]	1xBiotinTyramide [Y1]	1.928	0.95	5
Otub1	Ubiquitin thioesterase OTUB1	B2RYG6	[52-59]	[R].LELSVLYK.[E]	1xBiotinTyramide [Y7]	1.9	0.93	5
Cotl1	Coactosin-like protein	B0BNA5	[131-142]	[K].KAGGANYDAQSE.[-]	1xBiotinTyramide [Y7]	0.853	-0.23	14
Gphn	Gephyrin	Q03555	[386-394]	[R].VLAQDVYAK.[D]	1xBiotinTyramide [Y7]	0.85	-0.23	1
Celf2	CUGBP Elav-like family member 2	Q792H5	[503-508]	[K].NDSKPY.[-]	1xBiotinTyramide [Y6]	0.834	-0.26	1
Map1b	Microtubule-associated protein 1B	P15205	[1159-1170]	[K].YESSLYSQEYSK.[P]	1xBiotinTyramide [Y]	1.944	0.96	9
Gabrb3	Gamma-aminobutyric acid receptor subunit beta-3	P63079	[390-403]	[R].NSAISFDNSGIQYR.[K]	1xBiotinTyramide [Y13]	1.905	0.93	2
Map1b	Microtubule-associated protein 1B	P15205	[1046-1064]	[K].AAEAGVTEDQYGFLGTPAK.[Q]	1xBiotinTyramide [Y11]	1.849	0.89	62
Tpm1	Tropomyosin alpha-1 chain	P04692	[214-226]	[K].YSQKEDKYEEEIK.[V]	1xBiotinTyramide [Y1]	0.886	-0.18	14
Rab11a	Ras-related protein Rab-11A	P62494	[5-13]	[R].DDEYDYLFK.[V]	1xBiotinTyramide_Plus1 [Y4]	1.976	0.98	1
Pfkp	ATP-dependent 6-phosphofructokinase, platelet type	P47860	[764-775]	[K].YEASYDMSDVGK.[L]	1xBiotinTyramide [Y5]	1.95	0.96	2
Cxadr	Coxsackievirus and adenovirus receptor homolog	Q9R066	[293-315]	[R].SYIGSNHSSLGSMSPSNMEGYSK.[T]	1xOxidation [M]; 1xBiotinTyramide [Y]	0.888	-0.17	34
Stip1	Stress-induced-phosphoprotein 1	O35814	[94-100]	[R].TYEEGLK.[H]	1xBiotinTyramide [Y2]	0.86	-0.22	1
Cfap36	Cilia- and flagella-associated protein 36	Q4V8E4	[164-174]	[K].SKEEYDQEEER.[K]	1xBiotinTyramide [Y5]	0.742	-0.43	3
Rab6a	Ras-related protein Rab-6A	Q9WVB1	[54-60]	[K].TMYLEDR.[T]	1xOxidation [M2]; 1xBiotinTyramide [Y3]	1.841	0.88	20
Camk2n2	Calcium/calmodulin-dependent protein kinase II inhibitor 2	Q9Z2N6	[2-11]	[M].SEILPYGEDK.[M]	1xAcetyl [N-Term]; 1xBiotinTyramide [Y6]	1.911	0.93	2
Cplx1	Complexin-1	P63041	[68-73]	[R].DKYGIK.[K]	1xBiotinTyramide [Y3]	0.89	-0.17	3
Arfip1	Arfaptin-1	Q9JHU5	[165-170]	[K].YENILK.[L]	1xBiotinTyramide [Y1]	0.89	-0.17	5
Rcan1	Calcipressin-1	Q6IN33	[190-199]	[R].RPEYTPIHLS.[-]	1xBiotinTyramide [Y4]	0.868	-0.2	1
Shank2	SH3 and multiple ankyrin repeat domains protein 2	Q9QX74	[84-93]	[K].SLGSYAPGPR.[S]	1xBiotinTyramide [Y5]	0.813	-0.3	5
Crk	Adapter molecule crk	Q63768	[247-253]	[R].VPNAYDK.[T]	1xBiotinTyramide [Y5]	0.862	-0.21	13
Cand1	Cullin-associated NEDD8-dissociated protein 1	P97536	[2-14]	[M].ASASYHISNLLEK.[M]	1xAcetyl [N-Term]; 1xBiotinTyramide [Y5]	1.834	0.88	16
Bsn	Protein bassoon	O88778	[1769-1780]	[K].QVEQAVQTAPYR.[G]	1xBiotinTyramide [Y11]; 1xGln->pyro-Glu [Q1]	0.859	-0.22	6
Slc1a2	Excitatory amino acid transporter 2	P31596	[518-526]	[K].TQSVYDDTK.[N]	1xBiotinTyramide [Y5]	0.893	-0.16	28
Syn1	Synapsin-1	P09951	[300-311]	[K].TYATAEPFIDAK.[Y]	1xBiotinTyramide [Y2]	0.864	-0.21	6
Sptbn2	Spectrin beta chain, non-erythrocytic 2	Q9QWN8	[1298-1310]	[K].MLTAQDVSYDEAR.[N]	1xBiotinTyramide [Y9]	1.933	0.95	4
Tpm1	Tropomyosin alpha-1 chain	P04692	[161-167]	[R].KYEEVAR.[K]	1xBiotinTyramide [Y2]	0.893	-0.16	32
Map1b	Microtubule-associated protein 1B	P15205	[1908-1921]	[K].SPCDSGYSYETIEK.[T]	1xCarbamidomethyl [C3]; 1xBiotinTyramide [Y]	1.83	0.87	55
Pfn2	Profilin-2	Q9EPC6	[92-105]	[K].SQGGEPTYNVAVGR.[A]	1xBiotinTyramide [Y8]	0.894	-0.16	51
Sorbs2	Sorbin and SH3 domain-containing protein 2	O35413	[936-946]	[R].SYSSTLTDLGR.[S]	1xBiotinTyramide [Y2]	0.876	-0.19	2
Bsn	Protein bassoon	O88778	[3398-3408]	[R].KFQDEITYGLK.[K]	1xBiotinTyramide [Y8]	1.889	0.92	3
Dlg1	Disks large homolog 1	Q62696	[110-120]	[R].YQDEEVLPSER.[I]	1xBiotinTyramide [Y1]	0.845	-0.24	4
Dctn2	Dynactin subunit 2	Q6AYH5	[79-96]	[R].TGYESGDYEMLGEGLGVK.[E]	1xBiotinTyramide [Y]	1.819	0.86	13
Psmd11	26S proteasome non-ATPase regulatory subunit 11	F1LMZ8	[410-417]	[K].VVDSLYNK.[A]	1xBiotinTyramide [Y6]	0.818	-0.29	4
Gdi2	Rab GDP dissociation inhibitor beta	P50399	[439-445]	[K].NDIYGED.[-]	1xBiotinTyramide [Y4]	0.897	-0.16	17
Add2	Beta-adducin	Q05764	[664-682]	[K].GPGQMTTNADTDGDSYKDK.[T]	1xBiotinTyramide [Y16]	1.85	0.89	4
Adgrl1	Adhesion G protein-coupled receptor L1	O88917	[1372-1379]	[R].AEIELLYK.[A]	1xBiotinTyramide [Y7]	1.834	0.87	6
Sept9	Septin-9	Q9QZR6	[205-217]	[R].LEPRPPVTEVPYR.[N]	1xBiotinTyramide [Y12]	1.862	0.9	5
Nrxn2	Neurexin-2	Q63374	[1665-1677]	[R].NRDEGSYQVDQSR.[N]	1xBiotinTyramide [Y7]	0.758	-0.4	1
Pitpna	Phosphatidylinositol transfer protein alpha isoform	P16446	[51-61]	[K].DDGEKGQYTHK.[I]	1xBiotinTyramide [Y8]	0.874	-0.19	25
Afdn	Afadin	O35889	[1735-1770]	[K].FVAYDDDDEEENYVPAGPNSYSGSAGTTAGTYDAPR.[D]	1xBiotinTyramide_Plus1 [Y]	1.884	0.91	7
Ptpn11	Tyrosine-protein phosphatase non-receptor type 11	P41499	[542-550]	[R].KGHEYTNIK.[Y]	1xBiotinTyramide [Y5]	1.857	0.89	1
Cxadr	Coxsackievirus and adenovirus receptor homolog	Q9R066	[266-271]	[R].EEKYEK.[E]	1xBiotinTyramide [Y4]	0.85	-0.23	11
Gnas	Guanine nucleotide-binding protein G(s) subunit alpha isoforms XLas	Q63803	[1058-1067]	[K].IEDYFPEFAR.[Y]	1xBiotinTyramide [Y4]	1.824	0.87	5
Nefm	Neurofilament medium polypeptide	P12839	[44-54]	[R].GSPSTVSSSYK.[R]	1xBiotinTyramide [Y10]	1.811	0.86	18
Actr1a	Alpha-centractin	P85515	[1-22]	[-].MESYDVIANQPVVIDNGSGVIK.[A]	1xAcetyl [N-Term]; 1xBiotinTyramide [Y4]	1.813	0.86	24
Tecpr1	Tectonin beta-propeller repeat-containing protein 1	Q3ZBA0	[1064-1084]	[R].AGITPSYPQGSSWEHVSNNVR.[K]	1xBiotinTyramide [Y7]	1.821	0.86	6
Cxadr	Coxsackievirus and adenovirus receptor homolog	Q9R066	[293-315]	[R].SYIGSNHSSLGSMSPSNMEGYSK.[T]	1xOxidation [M]; 1xBiotinTyramide_Plus1 [Y]	0.872	-0.2	16
Bsn	Protein bassoon	O88778	[146-171]	[R].GSTPTSPYSVPQIAPLPSSTLCPICK.[T]	2xCarbamidomethyl [C22; C25]; 1xBiotinTyramide [Y8]	1.92	0.94	6
Dnm3	Dynamin-3	Q08877	[629-635]	[R].AGVYPDK.[S]	1xBiotinTyramide [Y4]	0.875	-0.19	6
Hsp90aa1	Heat shock protein HSP 90-alpha	P82995	[466-479]	[R].YYTSASGDEMVSLK.[D]	1xBiotinTyramide [Y1]	1.856	0.89	6
Map2	Microtubule-associated protein 2	P15146	[778-801]	[K].VTGGQTTQVETSSESPFPAKEYYK.[N]	1xDeamidated [Q5]; 1xBiotinTyramide [Y23]	0.868	-0.21	1
Gria2	Glutamate receptor 2	P19491	[851-870]	[K].NPQNINPSSSQNSQNFATYK.[E]	1xBiotinTyramide [Y19]	0.867	-0.21	10
Rac1	Ras-related C3 botulinum toxin substrate 1	Q6RUV5	[134-147]	[K].LTPITYPQGLAMAK.[E]	1xOxidation [M12]; 1xBiotinTyramide [Y6]	1.844	0.88	5
Map1b	Microtubule-associated protein 1B	P15205	[1192-1213]	[R].DYNASASTISPPSSMEEDKFSK.[S]	1xBiotinTyramide [Y2]	1.799	0.85	12
Pkm	Pyruvate kinase PKM	P11980	[74-89]	[R].LNFSHGTHEYHAETIK.[N]	1xBiotinTyramide [Y10]	1.798	0.85	11
Plcb1	1-phosphatidylinositol 4,5-bisphosphate phosphodiesterase beta-1	P10687	[1021-1028]	[R].QEQYYSEK.[Y]	1xBiotinTyramide [Y]	0.91	-0.14	31
Map1b	Microtubule-associated protein 1B	P15205	[1393-1412]	[R].SPPLIGSESAYEDFLSADDK.[A]	1xBiotinTyramide [Y11]	1.797	0.85	21
Sv2b	Synaptic vesicle glycoprotein 2B	Q63564	[6-21]	[R].YRDNYEGYAPNDGYYR.[G]	1xDeamidated [N4]; 1xBiotinTyramide_Plus1 [Y]	0.864	-0.21	3
Dlg2	Disks large homolog 2	Q63622	[699-706]	[K].RDYEVDGR.[D]	1xBiotinTyramide [Y3]	0.895	-0.16	3
Bsn	Protein bassoon	O88778	[655-672]	[K].SGEAEEPVPKPYSQDLSR.[S]	1xBiotinTyramide [Y12]	0.912	-0.13	35
Lamp1	Lysosome-associated membrane glycoprotein 1	P14562	[400-407]	[R].SHAGYQTI.[-]	1xBiotinTyramide [Y5]	0.878	-0.19	11
Plppr4	Phospholipid phosphatase-related protein type 4	Q7TMB7	[662-671]	[R].QTYELNDLNR.[D]	1xBiotinTyramide [Y3]; 1xGln->pyro-Glu [Q1]	0.899	-0.15	1
Hspa4	Heat shock 70 kDa protein 4	O88600	[652-668]	[K].LEDTENWLYEDGEDQPK.[Q]	1xBiotinTyramide [Y9]	1.791	0.84	8
Nefm	Neurofilament medium polypeptide	P12839	[791-805]	[K].ITSEGGDGATKYITK.[S]	1xBiotinTyramide [Y12]	1.762	0.82	14
Baiap2	Brain-specific angiogenesis inhibitor 1-associated protein 2	Q6GMN2	[172-184]	[K].QGELENYVSDGYK.[T]	1xBiotinTyramide [Y12]	0.88	-0.19	5
Cfl1	Cofilin-1	P45592	[115-121]	[K].MIYASSK.[D]	1xBiotinTyramide [Y3]	0.783	-0.35	1
Sars	Serine--tRNA ligase, cytoplasmic	Q6P799	[258-266]	[K].SDDSSYDEK.[Y]	1xBiotinTyramide [Y6]	0.91	-0.14	36
Bsn	Protein bassoon	O88778	[3690-3705]	[K].GQPGYPSSADYSQPSR.[A]	1xBiotinTyramide [Y]	0.885	-0.18	23
Magi2	Membrane-associated guanylate kinase, WW and PDZ domain-containing protein 2	O88382	[1125-1132]	[R].QYPLSDYR.[Q]	1xBiotinTyramide [Y2]; 1xGln->pyro-Glu [Q1]	0.85	-0.23	2
Pacsin1	Protein kinase C and casein kinase substrate in neurons protein 1	Q9Z0W5	[389-404]	[R].ALYDYDGQEQDELSFK.[A]	1xBiotinTyramide [Y]	1.781	0.83	29
Afdn	Afadin	O35889	[1657-1664]	[R].QEEGYYSR.[L]	1xBiotinTyramide [Y6]	0.78	-0.36	1
Cxadr	Coxsackievirus and adenovirus receptor homolog	Q9R066	[293-315]	[R].SYIGSNHSSLGSMSPSNMEGYSK.[T]	1xDeamidated [N]; 1xOxidation [M]; 1xBiotinTyramide [Y]	0.914	-0.13	29
Plcb1	1-phosphatidylinositol 4,5-bisphosphate phosphodiesterase beta-1	P10687	[1021-1028]	[R].QEQYYSEK.[Y]	1xBiotinTyramide [Y]; 1xGln->pyro-Glu [Q1]	0.885	-0.18	6
Stxbp1	Syntaxin-binding protein 1	P61765	[525-532]	[K].NKAPGEYR.[S]	1xBiotinTyramide [Y7]	0.921	-0.12	54
Ppp5c	Serine/threonine-protein phosphatase 5	P53042	[33-40]	[K].TQANDYFK.[A]	1xBiotinTyramide [Y6]	0.893	-0.16	1
Zdhhc5	Palmitoyltransferase ZDHHC5	Q2THW7	[448-457]	[R].SEGTTSTSYK.[S]	1xBiotinTyramide [Y9]	0.865	-0.21	10
Mast1	Microtubule-associated serine/threonine-protein kinase 1	Q810W7	[255-262]	[K].LLQDAYER.[S]	1xBiotinTyramide [Y6]	0.861	-0.22	6
Lysmd1	LysM and putative peptidoglycan-binding domain-containing protein 1	Q5HZA4	[178-196]	[R].KGESGVPEEDTGLYPSSPR.[M]	1xBiotinTyramide [Y14]	0.923	-0.12	20
Rpl11	60S ribosomal protein L11	P62914	[170-178]	[K].YDGIILPGK.[-]	1xBiotinTyramide [Y1]	0.863	-0.21	1
Erc1	ELKS/Rab6-interacting/CAST family member 1	Q811U3	[1-6]	[-].MYGSAR.[S]	1xAcetyl [N-Term]; 1xOxidation [M1]; 1xBiotinTyramide [Y2]	0.912	-0.13	12
Dync1h1	Cytoplasmic dynein 1 heavy chain 1	P38650	[962-977]	[R].ITNQVIYLNPPIEECR.[Y]	1xCarbamidomethyl [C15]; 1xBiotinTyramide [Y7]	1.845	0.88	4
Plcb1	1-phosphatidylinositol 4,5-bisphosphate phosphodiesterase beta-1	P10687	[1101-1111]	[R].SYIQEVVQYIK.[R]	1xBiotinTyramide [Y2]	1.825	0.87	2
Psmc3	26S proteasome regulatory subunit 6A	Q63569	[174-193]	[K].AMEVDERPTEQYSDIGGLDK.[Q]	1xBiotinTyramide [Y12]	1.833	0.87	6
Ppp2cb	Serine/threonine-protein phosphatase 2A catalytic subunit beta isoform	P62716	[303-309]	[R].RTPDYFL.[-]	1xBiotinTyramide [Y5]	1.801	0.85	2
Snap25	Synaptosomal-associated protein 25	P60881	[97-102]	[K].SSDAYK.[K]	1xBiotinTyramide [Y5]	0.927	-0.11	79
Nrxn2	Neurexin-2	Q63374	[1678-1692]	[R].NYISNSAQSNGAVVK.[E]	1xDeamidated [N/Q]; 1xBiotinTyramide [Y2]	0.92	-0.12	28
Rps27a	Ubiquitin-40S ribosomal protein S27a	P62982	[55-63]	[R].TLSDYNIQK.[E]	1xBiotinTyramide [Y5]	0.91	-0.14	7
Rock2	Rho-associated protein kinase 2	Q62868	[721-729]	[K].IYESIEEAK.[S]	1xBiotinTyramide [Y2]	0.91	-0.14	8
Gnao1	Guanine nucleotide-binding protein G(o) subunit alpha	P59215	[155-162]	[K].YYLDSLDR.[I]	1xBiotinTyramide [Y1]	0.899	-0.15	1
Bsn	Protein bassoon	O88778	[3706-3717]	[R].APSAYHHASDSK.[K]	1xBiotinTyramide [Y5]	1.866	0.9	12
Actr1a	Alpha-centractin	P85515	[239-255]	[K].AQYYLPDGSTIEIGPSR.[F]	1xBiotinTyramide [Y]	1.751	0.81	12
Cotl1	Coactosin-like protein	B0BNA5	[132-142]	[K].AGGANYDAQSE.[-]	1xBiotinTyramide [Y6]	0.928	-0.11	22
Nsfl1c	NSFL1 cofactor p47	O35987	[94-101]	[R].FYAGGSER.[S]	1xBiotinTyramide [Y2]	0.928	-0.11	5
Hspa1b	Heat shock 70 kDa protein 1B	P0DMW1	[525-533]	[R].YKAEDEVQR.[E]	1xBiotinTyramide [Y1]	0.906	-0.14	7
Camsap2	Calmodulin-regulated spectrin-associated protein 2	D4AEC2	[640-647]	[K].FLQDYDIR.[A]	1xBiotinTyramide [Y5]	1.854	0.89	7
Map1b	Microtubule-associated protein 1B	P15205	[1976-2006]	[R].LLDDISNGYDDTEDGGHTLGDCSYSYETTEK.[I]	1xCarbamidomethyl [C22]; 1xDeamidated [N7]; 1xBiotinTyramide [Y]	1.822	0.87	7
Ptk2	Focal adhesion kinase 1	O35346	[2-19]	[M].AAAYLDPNLNHTPSSSTK.[T]	1xAcetyl [N-Term]; 1xBiotinTyramide [Y4]	1.81	0.86	6
Sptbn2	Spectrin beta chain, non-erythrocytic 2	Q9QWN8	[1117-1123]	[R].AQSEYSR.[L]	1xBiotinTyramide [Y5]	0.898	-0.16	16
Tpp2	Tripeptidyl-peptidase 2	Q64560	[703-708]	[R].SHEFYK.[F]	1xBiotinTyramide [Y5]	0.932	-0.1	15
Shroom2	Protein Shroom2	Q7TP36	[1224-1243]	[K].DLQEPEEYSAGDLDHDLSIK.[K]	1xBiotinTyramide [Y8]	1.82	0.86	5
Afdn	Afadin	O35889	[578-585]	[R].LDQEQDYR.[R]	1xBiotinTyramide [Y7]	0.905	-0.14	6
Yipf5	Protein YIPF5	Q5XID0	[38-49]	[K].QYAGCEYSQQGR.[F]	1xCarbamidomethyl [C5]; 1xBiotinTyramide [Y]	1.866	0.9	8
Pi4ka	Phosphatidylinositol 4-kinase alpha	O08662	[104-113]	[K].VYWVEESTAR.[K]	1xBiotinTyramide [Y2]	1.854	0.89	4
Sorbs2	Sorbin and SH3 domain-containing protein 2	O35413	[966-971]	[K].AVYDFK.[A]	1xBiotinTyramide [Y3]	1.752	0.81	4
Calm2	Calmodulin-2	P0DP30	[92-107]	[R].VFDKDGNGYISAAELR.[H]	1xBiotinTyramide [Y9]	1.752	0.81	81
Lrrc7	Leucine-rich repeat-containing protein 7	P70587	[1172-1183]	[R].YEDEHPSYQEVK.[A]	1xBiotinTyramide [Y]	0.907	-0.14	11
Csnk2a1	Casein kinase II subunit alpha	P19139	[123-134]	[K].QLYQTLTDYDIR.[F]	1xBiotinTyramide [Y9]; 1xGln->pyro-Glu [Q1]	1.797	0.85	3
Rab1A	Ras-related protein Rab-1A	Q6NYB7	[112-119]	[R].YASENVNK.[L]	1xBiotinTyramide [Y1]	0.935	-0.1	18
Rtn4	Reticulon-4	Q9JK11	[684-700]	[K].LSTEPSPDFSNYSEIAK.[F]	1xBiotinTyramide_Plus1 [Y12]	1.747	0.81	9
Nsfl1c	NSFL1 cofactor p47	O35987	[157-172]	[R].LGAAPEEESAYVAGER.[R]	1xBiotinTyramide [Y11]	0.936	-0.09	29
Eif3c	Eukaryotic translation initiation factor 3 subunit C	B5DFC8	[904-911]	[R].QQQSQTAY.[-]	1xBiotinTyramide [Y8]; 1xGln->pyro-Glu [Q1]	0.913	-0.13	7
Sh3gl2	Endophilin-A1	O35179	[297-312]	[R].ALYDFEPENEGELGFK.[E]	1xBiotinTyramide [Y3]	1.745	0.8	35
Ldhb	L-lactate dehydrogenase B chain	P42123	[234-244]	[K].MVVDSAYEVIK.[L]	1xOxidation [M1]; 1xBiotinTyramide [Y7]	0.939	-0.09	17
Sv2a	Synaptic vesicle glycoprotein 2A	Q02563	[37-43]	[R].VQDEYSR.[R]	1xBiotinTyramide [Y5]	0.938	-0.09	115
Stxbp1	Syntaxin-binding protein 1	P61765	[334-339]	[K].MPQYQK.[E]	1xBiotinTyramide [Y4]	0.896	-0.16	9
Cnn3	Calponin-3	P37397	[266-271]	[R].QVYDPK.[Y]	1xBiotinTyramide [Y3]; 1xGln->pyro-Glu [Q1]	0.887	-0.17	4
Prpsap2	Phosphoribosyl pyrophosphate synthase-associated protein 2	O08618	[49-57]	[K].VQVYQEPNR.[E]	1xBiotinTyramide [Y4]	0.881	-0.18	7
Stx12	Syntaxin-12	G3V7P1	[2-10]	[M].SYGPLDMYR.[N]	1xAcetyl [N-Term]; 1xBiotinTyramide [Y8]	1.828	0.87	5
Actr3	Actin-related protein 3	Q4V7C7	[5-18]	[R].LPACVVDCGTGYTK.[L]	2xCarbamidomethyl [C4; C8]; 1xBiotinTyramide [Y12]	0.916	-0.13	9
Atp6v0a1	V-type proton ATPase 116 kDa subunit a isoform 1	P25286	[199-217]	[R].QAEIENPLEDPVTGDYVHK.[S]	1xBiotinTyramide [Y16]; 1xGln->pyro-Glu [Q1]	0.94	-0.09	15
Apc	Adenomatous polyposis coli protein	P70478	[1988-2009]	[R].DAEPANAQGQPGKPQASGYAPK.[S]	1xBiotinTyramide [Y19]	0.912	-0.13	5
Pde2a	cGMP-dependent 3',5'-cyclic phosphodiesterase	Q01062	[209-215]	[K].GYTAHDR.[K]	1xBiotinTyramide [Y2]	1.798	0.85	1
Rab1A	Ras-related protein Rab-1A	Q6NYB7	[133-140]	[K].VVDYTTAK.[E]	1xBiotinTyramide [Y4]	0.941	-0.09	20
Hsp90aa1	Heat shock protein HSP 90-alpha	P82995	[283-293]	[K].EKYIDQEELNK.[T]	1xBiotinTyramide [Y3]	0.891	-0.17	6
Tsg101	Tumor susceptibility gene 101 protein	Q6IRE4	[34-50]	[K].DLKPVLDSYVFNDGSSR.[E]	1xBiotinTyramide [Y9]	1.742	0.8	5
Calu	Calumenin	O35783	[38-59]	[K].VHNDAQNFDYDHDAFLGAEEAK.[S]	1xBiotinTyramide [Y10]	0.934	-0.1	4
Sptan1	Spectrin alpha chain, non-erythrocytic 1	P16086	[595-610]	[K].TATDEAYKDPSNLQGK.[V]	1xBiotinTyramide [Y7]	0.919	-0.12	6
Slc9a1	Sodium/hydrogen exchanger 1	P26431	[684-694]	[K].ITNYLTVPAHK.[L]	1xBiotinTyramide [Y4]	1.763	0.82	3
Gpr158	Probable G-protein coupled receptor 158	D4A6L0	[1050-1060]	[K].AAEGLYQANHK.[S]	1xDeamidated [N9]; 1xBiotinTyramide [Y6]	0.907	-0.14	6
Bsn	Protein bassoon	O88778	[1795-1806]	[R].YNLPNQVTPLAR.[R]	1xBiotinTyramide [Y1]	1.729	0.79	7
Epb41l1	Band 4.1-like protein 1	Q9WTP0	[424-429]	[K].RYTMSR.[S]	1xBiotinTyramide [Y2]	0.921	-0.12	2
Bsn	Protein bassoon	O88778	[893-923]	[R].LPHNATTGYEELLSEEGPAEPTDGALQGGLR.[R]	1xBiotinTyramide_Plus1 [Y9]	1.818	0.86	6
Dnajc5	DnaJ homolog subfamily C member 5	P60905	[165-198]	[R].EATDTPIVIQPASATETTQLTADSHPSYHTDGFN.[-]	1xAcetyl [N-Term]; 1xBiotinTyramide [Y28]	1.801	0.85	2
Myh10	Myosin-10	Q9JLT0	[19-33]	[R].AVIYNPATQADWTAK.[K]	1xBiotinTyramide [Y4]	1.726	0.79	14
Bcar1	Breast cancer anti-estrogen resistance protein 1	Q63767	[221-241]	[K].TQQGLYQAPGPNPQFQSPPAK.[Q]	1xBiotinTyramide [Y6]	0.922	-0.12	5
Map2	Microtubule-associated protein 2	P15146	[545-566]	[K].SKLEGAGSATVAEVEMPFYEDK.[S]	1xOxidation [M16]; 1xBiotinTyramide [Y19]	1.786	0.84	3
Rhob	Rho-related GTP-binding protein RhoB	P62747	[52-68]	[K].QVELALWDTAGQEDYDR.[L]	1xBiotinTyramide [Y15]; 1xGln->pyro-Glu [Q1]	1.734	0.79	7
Csnk2b	Casein kinase II subunit beta	P67874	[101-111]	[K].YQQGDFGYCPR.[V]	1xCarbamidomethyl [C9]; 1xBiotinTyramide [Y]	1.724	0.79	15
Pitpna	Phosphatidylinositol transfer protein alpha isoform	P16446	[97-105]	[R].TVITNEYMK.[E]	1xBiotinTyramide [Y7]	1.777	0.83	13
Snap25	Synaptosomal-associated protein 25	P60881	[97-103]	[K].SSDAYKK.[A]	1xBiotinTyramide [Y5]	0.95	-0.07	142
Shroom2	Protein Shroom2	Q7TP36	[1037-1042]	[R].FCVYTR.[Q]	1xCarbamidomethyl [C2]; 1xBiotinTyramide [Y4]	1.738	0.8	2
Prepl	Prolyl endopeptidase-like	Q5HZA6	[97-115]	[R].TRLETQPQEEYEIVNAEIK.[H]	1xBiotinTyramide [Y11]	1.775	0.83	2
Cadps	Calcium-dependent secretion activator 1	Q62717	[851-856]	[R].LSEYAK.[I]	1xBiotinTyramide [Y4]	0.952	-0.07	30
Pgd	6-phosphogluconate dehydrogenase, decarboxylating	P85968	[137-147]	[R].YGPSLMPGGNK.[E]	1xOxidation [M6]; 1xBiotinTyramide [Y1]	0.928	-0.11	2
Map2	Microtubule-associated protein 2	P15146	[52-71]	[R].EEEEGAFGEHGSQGTYSDTK.[E]	1xBiotinTyramide [Y16]	1.735	0.79	12
Wbp2	WW domain-binding protein 2	Q8R478	[48-56]	[K].GTVYLTPYR.[V]	1xBiotinTyramide [Y8]	1.78	0.83	4
Map1b	Microtubule-associated protein 1B	P15205	[2027-2040]	[R].SPDTSAYCYETMEK.[I]	1xCarbamidomethyl [C8]; 1xBiotinTyramide [Y]	1.77	0.82	12
Ppp1ca	Serine/threonine-protein phosphatase PP1-alpha catalytic subunit	P62138	[306-317]	[K].YGQFSGLNPGGR.[P]	1xBiotinTyramide [Y1]	1.771	0.82	6
Pgrmc1	Membrane-associated progesterone receptor component 1	P70580	[80-88]	[R].RYDGVQDPR.[I]	1xBiotinTyramide [Y2]	1.708	0.77	2
Becn1	Beclin-1	Q91XJ1	[254-261]	[R].YAQMQLDK.[L]	1xBiotinTyramide [Y1]	0.955	-0.07	6
Cadps	Calcium-dependent secretion activator 1	Q62717	[239-244]	[K].FDAIYR.[G]	1xBiotinTyramide [Y5]	0.942	-0.09	5
Wdr7	WD repeat-containing protein 7	Q9ERH3	[773-781]	[R].REESDPEYR.[A]	1xBiotinTyramide [Y8]	0.925	-0.11	1
Dpysl5	Dihydropyrimidinase-related protein 5	Q9JHU0	[490-504]	[R].TPYLGDVAVVVNPGK.[K]	1xBiotinTyramide [Y3]	0.93	-0.11	4
Pkm	Pyruvate kinase PKM	P11980	[368-376]	[K].GDYPLEAVR.[M]	1xBiotinTyramide [Y3]	1.711	0.77	45
Sptan1	Spectrin alpha chain, non-erythrocytic 1	P16086	[38-45]	[R].QKLEDSYR.[F]	1xBiotinTyramide [Y7]	0.937	-0.09	9
Dclk1	Serine/threonine-protein kinase DCLK1	O08875	[204-220]	[R].DIKPENLLVYEHQDGSK.[S]	1xBiotinTyramide [Y10]	1.708	0.77	13
Basp1	Brain acid soluble protein 1	Q05175	[11-18]	[K].GYNVNDEK.[A]	1xDeamidated [N5]; 1xBiotinTyramide_Plus1 [Y2]	1.706	0.77	5
Psmd11	26S proteasome non-ATPase regulatory subunit 11	F1LMZ8	[195-205]	[R].TTANAIYCPPK.[L]	1xCarbamidomethyl [C8]; 1xBiotinTyramide [Y7]	0.917	-0.12	8
Slc39a6	Zinc transporter ZIP6	Q4V887	[459-469]	[K].YESQLSTNEEK.[V]	1xBiotinTyramide [Y1]	0.929	-0.11	2
Pa2g4	Proliferation-associated protein 2G4	Q6AYD3	[94-101]	[K].SDQDYILK.[E]	1xBiotinTyramide [Y5]	1.791	0.84	4
Camk2b	Calcium/calmodulin-dependent protein kinase type II subunit beta	P08413	[417-435]	[K].TTEQLIEAVNNGDFEAYAK.[I]	1xBiotinTyramide [Y17]	1.752	0.81	8
Ap2b1	AP-2 complex subunit beta	P62944	[328-335]	[K].YNDPIYVK.[L]	1xBiotinTyramide [Y1]	1.741	0.8	8
Eloc	Elongin-C	P83941	[7-20]	[K].TYGGCEGPDAMYVK.[L]	1xCarbamidomethyl [C5]; 1xBiotinTyramide [Y2]	1.731	0.79	3
Prep	Prolyl endopeptidase	O70196	[307-312]	[R].NSPNYR.[L]	1xBiotinTyramide [Y5]	1.702	0.77	4
Pdlim1	PDZ and LIM domain protein 1	P52944	[313-327]	[R].VTPPEGYDVVTVFPK.[-]	1xBiotinTyramide [Y7]	1.701	0.77	47
Cap1	Adenylyl cyclase-associated protein 1	Q08163	[18-37]	[R].LEAVSHTSDMHCGYGDSPSK.[G]	1xCarbamidomethyl [C12]; 1xBiotinTyramide [Y14]	1.703	0.77	43
Ldhb	L-lactate dehydrogenase B chain	P42123	[234-244]	[K].MVVDSAYEVIK.[L]	1xBiotinTyramide [Y7]	1.699	0.76	8
Pdap1	28 kDa heat- and acid-stable phosphoprotein	Q62785	[16-31]	[R].QYTSPEEIDAQLQAEK.[Q]	1xBiotinTyramide [Y2]	1.697	0.76	15
Actg1	Actin, cytoplasmic 2	P63259	[360-372]	[K].QEYDESGPSIVHR.[K]	1xBiotinTyramide [Y3]	0.974	-0.04	12
Prkar2b	cAMP-dependent protein kinase type II-beta regulatory subunit	P12369	[209-216]	[R].CVGNYDNR.[G]	1xCarbamidomethyl [C1]; 1xBiotinTyramide [Y5]	0.964	-0.05	38
Sptan1	Spectrin alpha chain, non-erythrocytic 1	P16086	[2001-2006]	[K].TDDYGR.[D]	1xBiotinTyramide [Y4]	0.963	-0.05	67
Syt2	Synaptotagmin-2	P29101	[215-223]	[K].VPYQELGGK.[T]	1xBiotinTyramide [Y3]	0.961	-0.06	24
Dpysl3	Dihydropyrimidinase-related protein 3	Q62952	[497-511]	[R].GMYDGPVFDLTTTPK.[G]	1xOxidation [M2]; 1xBiotinTyramide [Y3]	0.96	-0.06	7
Uba1	Ubiquitin-like modifier-activating enzyme 1	Q5U300	[538-551]	[R].QMNPYIQVTSHQNR.[V]	1xBiotinTyramide [Y5]; 1xGln->pyro-Glu [Q1]	0.95	-0.07	5
Fdps	Farnesyl pyrophosphate synthase	P05369	[317-324]	[K].YEEDSYNR.[L]	1xBiotinTyramide [Y6]	0.94	-0.09	7
Gnaz	Guanine nucleotide-binding protein G(z) subunit alpha	P19627	[235-243]	[K].LYEDNQTSR.[M]	1xBiotinTyramide [Y2]	0.932	-0.1	12
Rgs7	Regulator of G-protein signaling 7	P49803	[2-25]	[M].AQGNNYGQTSNGVAEESPNMLVYR.[K]	1xAcetyl [N-Term]; 1xBiotinTyramide_Plus1 [Y6]	0.934	-0.1	1
Arhgdia	Rho GDP-dissociation inhibitor 1	Q5XI73	[173-178]	[R].GSYNIK.[S]	1xAcetyl [N-Term]; 1xDeamidated [N4]; 1xBiotinTyramide [Y3]	0.936	-0.1	2
Strn3	Striatin-3	P58405	[136-146]	[K].YGTELNQGDLK.[M]	1xBiotinTyramide_Plus1 [Y1]	0.919	-0.12	1
Palm	Paralemmin-1	Q920Q0	[204-210]	[K].VYEDETK.[V]	1xBiotinTyramide [Y2]	0.917	-0.12	3
Stxbp1	Syntaxin-binding protein 1	P61765	[468-477]	[R].ISEQTYQLSR.[W]	1xDeamidated [Q4]; 1xBiotinTyramide [Y6]	0.917	-0.13	1
Rnf157	E3 ubiquitin ligase Rnf157	M0R5D6	[308-317]	[R].YQANNCPICR.[L]	2xCarbamidomethyl [C6; C9]; 1xBiotinTyramide [Y1]	0.853	-0.23	6
Scn2a	Sodium channel protein type 2 subunit alpha	P04775	[1064-1069]	[K].DLNYLK.[D]	1xBiotinTyramide [Y4]	1.715	0.78	3
Pgam1	Phosphoglycerate mutase 1	P25113	[22-40]	[R].FSGWYDADLSPAGHEEAKR.[G]	1xBiotinTyramide_Plus1 [Y5]	0.959	-0.06	1
Map2	Microtubule-associated protein 2	P15146	[44-71]	[R].SANGFPYREEEEGAFGEHGSQGTYSDTK.[E]	1xBiotinTyramide_Plus1 [Y]	1.76	0.82	6
Rpl3	60S ribosomal protein L3	P21531	[301-312]	[K].NNASTDYDLSDK.[S]	1xBiotinTyramide [Y7]	1.702	0.77	3
Map1b	Microtubule-associated protein 1B	P15205	[1888-1901]	[K].TIQAHDVGGYYYEK.[T]	1xBiotinTyramide [Y]	1.691	0.76	105
Cttn	Src substrate cortactin	Q66HL2	[283-299]	[K].NASTFEEVVQVPSAYQK.[T]	1xBiotinTyramide [Y15]	1.692	0.76	17
Mapt	Microtubule-associated protein tau	P19332	[695-706]	[K].AKTDHGAEIVYK.[S]	1xBiotinTyramide [Y11]	0.967	-0.05	30
Basp1	Brain acid soluble protein 1	Q05175	[11-18]	[K].GYNVNDEK.[A]	1xBiotinTyramide [Y2]	0.967	-0.05	128
Ywhaz	14-3-3 protein zeta/delta	P63102	[121-127]	[K].MKGDYYR.[Y]	1xBiotinTyramide [Y6]	0.962	-0.06	16
Dctn2	Dynactin subunit 2	Q6AYH5	[79-96]	[R].TGYESGDYEMLGEGLGVK.[E]	1xOxidation [M10]; 1xBiotinTyramide [Y3]	1.775	0.83	7
Rpl6	60S ribosomal protein L6	P21533	[125-133]	[R].YYPTEDVPR.[K]	1xBiotinTyramide [Y1]	0.918	-0.12	8
Tuba1a	Tubulin alpha-1A chain	P68370	[97-105]	[K].EDAANNYAR.[G]	1xBiotinTyramide [Y7]	0.967	-0.05	24
Baiap2	Brain-specific angiogenesis inhibitor 1-associated protein 2	Q6GMN2	[489-509]	[K].QRPYSVAVPAFSQGLDDYGAR.[S]	1xBiotinTyramide [Y4]; 1xGln->pyro-Glu [Q1]	1.751	0.81	4
Grip1	Glutamate receptor-interacting protein 1	P97879	[1017-1034]	[K].NIRPAGPGDLGGLKPYDR.[L]	1xBiotinTyramide [Y16]	1.729	0.79	8
Dclk2	Serine/threonine-protein kinase DCLK2	Q5MPA9	[323-333]	[R].AGHSSAYSTAK.[S]	1xBiotinTyramide [Y7]	1.681	0.75	4
Akap7	A-kinase anchor protein 7 isoforms delta and gamma	Q6JP77	[316-327]	[K].AVQQYLEETQNK.[K]	1xBiotinTyramide [Y5]	0.947	-0.08	16
Hdlbp	Vigilin	Q9Z1A6	[350-360]	[K].LGQALTEVYAK.[A]	1xBiotinTyramide [Y9]	1.728	0.79	2
Rtn4	Reticulon-4	Q9JK11	[861-870]	[K].EYTDLEVSDK.[S]	1xBiotinTyramide [Y2]	1.689	0.76	11
Aak1	AP2-associated protein kinase 1	P0C1X8	[227-237]	[R].APEMVNLYSGK.[I]	1xOxidation [M4]; 1xBiotinTyramide [Y8]	0.961	-0.06	4
Tjp1	Tight junction protein ZO-1	A0A0G2K2P5	[1031-1048]	[R].LDKEPNPAYDPQLPYVEK.[Q]	1xBiotinTyramide [Y9]	0.942	-0.09	4
Gdi2	Rab GDP dissociation inhibitor beta	P50399	[437-445]	[R].KKNDIYGED.[-]	1xBiotinTyramide [Y6]	0.975	-0.04	25
Scamp5	Secretory carrier-associated membrane protein 5	Q9JKE3	[197-235]	[K].NPHVQQAAQNAAMGAAQGAMNQPQTQYSTTPNYTYSNEM.[-]	1xOxidation [M39]; 1xBiotinTyramide_Plus1 [Y27]	0.89	-0.17	4
Shank2	SH3 and multiple ankyrin repeat domains protein 2	Q9QX74	[1184-1220]	[K].SNALYQDTLPEEDTDGFVIPPPAPPPPPGSAQAGVAK.[V]	1xBiotinTyramide [Y5]	1.762	0.82	8
Acp1	Low molecular weight phosphotyrosine protein phosphatase	P41498	[42-59]	[R].IDSAATSTYEVGNPPDYR.[G]	1xBiotinTyramide_Plus1 [Y9]	1.725	0.79	8
Camk2b	Calcium/calmodulin-dependent protein kinase type II subunit beta	P08413	[34-43]	[K].LCTGHEYAAK.[I]	1xCarbamidomethyl [C2]; 1xBiotinTyramide [Y7]	1.676	0.75	27
Rtn4	Reticulon-4	Q9JK11	[629-646]	[K].LEPENPPPYEEAMNVALK.[A]	1xBiotinTyramide [Y9]	1.676	0.74	32
Dnm1	Dynamin-1	P21575	[272-279]	[R].MGTPYLQK.[V]	1xBiotinTyramide [Y5]	0.942	-0.09	3
Camk4	Calcium/calmodulin-dependent protein kinase type IV	P13234	[452-474]	[K].AEEEAAAVGLGVPPQQDAILPEY.[-]	1xBiotinTyramide [Y23]	1.674	0.74	47
Sh3gl2	Endophilin-A1	O35179	[165-171]	[R].RLDFDYK.[K]	1xBiotinTyramide [Y6]	1.676	0.75	21
Dlg3	Disks large homolog 3	Q62936	[790-797]	[R].QTYEQANK.[I]	1xBiotinTyramide [Y3]	0.874	-0.19	4
Tkt	Transketolase	P50137	[1-11]	[-].MEGYHKPDQQK.[L]	1xAcetyl [N-Term]; 1xOxidation [M1]; 1xBiotinTyramide [Y4]	0.969	-0.05	13
Actg1	Actin, cytoplasmic 2	P63259	[148-177]	[R].TTGIVMDSGDGVTHTVPIYEGYALPHAILR.[L]	1xOxidation [M6]; 1xBiotinTyramide [Y22]	1.671	0.74	58
Arl6ip5	PRA1 family protein 3	Q9ES40	[179-185]	[K].FADYISK.[A]	1xBiotinTyramide_Plus1 [Y4]	0.912	-0.13	2
Cct2	T-complex protein 1 subunit beta	Q5XIM9	[205-223]	[K].LGGSLADSYLDEGFLLDKK.[I]	1xBiotinTyramide [Y9]	1.708	0.77	5
Afdn	Afadin	O35889	[1680-1715]	[R].LLEPEEPGLSRPPLPQDYEPPSQSSAPSAPPPPPQR.[N]	1xBiotinTyramide [Y18]	1.748	0.81	1
Nudt3	Diphosphoinositol polyphosphate phosphohydrolase 1	Q566C7	[11-18]	[R].TYDGDGYK.[K]	1xBiotinTyramide [Y2]	0.944	-0.08	13
Magi2	Membrane-associated guanylate kinase, WW and PDZ domain-containing protein 2	O88382	[1102-1117]	[R].QPPGGDYSQPSPLDYR.[Q]	1xBiotinTyramide [Y7]; 1xGln->pyro-Glu [Q1]	1.737	0.8	4
Lasp1	LIM and SH3 domain protein 1	Q99MZ8	[154-199]	[R].RPTEQQQPQPHHIPTSAPVYQQPQQQQVTPSYGGYKEPAAPVSIQR.[S]	1xBiotinTyramide [Y]	1.665	0.74	19
Add1	Alpha-adducin	Q63028	[24-37]	[R].YFDRVDENNPEYLR.[E]	1xBiotinTyramide [Y]	1.661	0.73	11
Cttn	Src substrate cortactin	Q66HL2	[132-144]	[R].VDQSAVGFEYQGK.[T]	1xBiotinTyramide [Y10]	0.982	-0.03	20
Rtn1	Reticulon-1	Q64548	[194-204]	[K].YIDITRPQEAK.[G]	1xBiotinTyramide [Y1]	1.741	0.8	8
Strn3	Striatin-3	P58405	[348-353]	[K].LKEQYK.[K]	1xBiotinTyramide [Y5]	0.984	-0.02	95
Pclo	Protein piccolo	Q9JKS6	[1616-1634]	[K].TIELNSTIADKYSSESSQK.[K]	1xBiotinTyramide [Y12]	0.964	-0.05	1
Basp1	Brain acid soluble protein 1	Q05175	[11-18]	[K].GYNVNDEK.[A]	1xDeamidated [N5]; 1xBiotinTyramide [Y2]	0.985	-0.02	71
Wdr1	WD repeat-containing protein 1	Q5RKI0	[96-104]	[K].YEYQPFAGK.[I]	1xBiotinTyramide [Y1]	0.985	-0.02	10
Exoc4	Exocyst complex component 4	Q62824	[315-326]	[R].STTQVADSAYQR.[G]	1xBiotinTyramide [Y10]	0.951	-0.07	19
Plec	Plectin	P30427	[4150-4161]	[R].AVTGYKDPYSGK.[L]	1xBiotinTyramide [Y9]	0.843	-0.25	1
Eif3e	Eukaryotic translation initiation factor 3 subunit E	Q641X8	[432-445]	[R].SEAPNWATQDSGFY.[-]	1xBiotinTyramide [Y14]	1.659	0.73	6
Dpysl4	Dihydropyrimidinase-related protein 4 (Fragment)	Q62951	[204-230]	[R].LLEQGITGPEGHVLSHPEEVEAEAVYR.[A]	1xBiotinTyramide_Plus1 [Y26]	1.736	0.8	1
Rap1a	Ras-related protein Rap-1A	P62836	[32-41]	[K].YDPTIEDSYR.[K]	1xBiotinTyramide [Y1]	1.723	0.78	2
Sh3gl2	Endophilin-A1	O35179	[166-171]	[R].LDFDYK.[K]	1xBiotinTyramide [Y5]	1.658	0.73	8
Gstp1	Glutathione S-transferase P	P04906	[104-121]	[K].YGTLIYTNYENGKDDYVK.[A]	1xBiotinTyramide [Y6]	1.656	0.73	2
Pclo	Protein piccolo	Q9JKS6	[3920-3928]	[K].ITSNYEVIR.[N]	1xBiotinTyramide [Y5]	1.651	0.72	12
Rab6a	Ras-related protein Rab-6A	Q9WVB1	[54-60]	[K].TMYLEDR.[T]	1xBiotinTyramide [Y3]	1.651	0.72	28
Rpl5	60S ribosomal protein L5	P09895	[210-221]	[R].YLMEEDEDAYKK.[Q]	1xBiotinTyramide [Y]	1.636	0.71	14
Myo5a	Unconventional myosin-Va	Q9QYF3	[380-393]	[K].LATATETYIKPISK.[L]	1xBiotinTyramide [Y8]	1.634	0.71	10
Rph3a	Rabphilin-3A	P47709	[311-333]	[R].FPEQSTEAPPSDPGYPGAVAPAR.[E]	1xBiotinTyramide [Y15]	0.989	-0.02	48
Bsn	Protein bassoon	O88778	[3410-3416]	[K].NVYEQQR.[Y]	1xBiotinTyramide [Y3]	0.979	-0.03	6
Actg1	Actin, cytoplasmic 2	P63259	[360-372]	[K].QEYDESGPSIVHR.[K]	1xBiotinTyramide [Y3]; 1xGln->pyro-Glu [Q1]	0.972	-0.04	10
Map1a	Microtubule-associated protein 1A	P34926	[766-798]	[R].FPTSTYDLSGPEGPGPFEASQAADSAVPASSSK.[T]	1xBiotinTyramide_Plus1 [Y6]	0.967	-0.05	20
Cmpk1	UMP-CMP kinase	Q4KM73	[43-55]	[R].KNPDSQYGELIEK.[Y]	1xBiotinTyramide [Y7]	0.961	-0.06	5
Eif1a	Eukaryotic translation initiation factor 1A	Q6VV72	[105-114]	[K].AYGELPEHAK.[I]	1xBiotinTyramide [Y2]	0.958	-0.06	3
Nedd4	E3 ubiquitin-protein ligase NEDD4	Q62940	[359-379]	[R].LTMYGNPATSQPVTSSNHSSR.[G]	1xOxidation [M3]; 1xBiotinTyramide [Y4]	0.934	-0.1	4
Rab3a	Ras-related protein Rab-3A	P63012	[122-136]	[K].TYSWDNAQVLLVGNK.[C]	1xBiotinTyramide [Y2]	1.702	0.77	10
Mapt	Microtubule-associated protein tau	P19332	[6-33]	[R].QEFDTMEDQAGDYTMLQDQEGDMDHGLK.[E]	1xBiotinTyramide [Y13]; 1xGln->pyro-Glu [Q1]	1	0	4
Zdhhc5	Palmitoyltransferase ZDHHC5	Q2THW7	[634-641]	[R].SMSYSSQK.[A]	1xBiotinTyramide [Y4]	0.859	-0.22	2
Phactr1	Phosphatase and actin regulator 1	P62024	[67-76]	[K].SDTPYLAEAR.[I]	1xBiotinTyramide [Y5]	1.698	0.76	2
Pde2a	cGMP-dependent 3',5'-cyclic phosphodiesterase	Q01062	[869-875]	[K].AAELYER.[V]	1xBiotinTyramide [Y5]	0.883	-0.18	3
Arfgef1	Brefeldin A-inhibited guanine nucleotide-exchange protein 1	D4A631	[248-274]	[R].YLPPQTVDHIAQEQEGDLDPQTHDVDK.[S]	1xBiotinTyramide [Y1]	1.685	0.75	2
Slc6a17	Sodium-dependent neutral amino acid transporter SLC6A17	P31662	[11-34]	[R].EHSNEHVTESVADLLALEEPVDYK.[Q]	1xBiotinTyramide [Y23]	1.655	0.73	4
Gad2	Glutamate decarboxylase 2	Q05683	[44-65]	[K].LCALLYGDSEKPAESGGSVTSR.[A]	1xCarbamidomethyl [C2]; 1xBiotinTyramide [Y6]	1.646	0.72	6
Srcin1	SRC kinase signaling inhibitor 1	Q9QXY2	[512-535]	[K].LADVSAPSGGPPPPHSPYSGPPSR.[G]	1xBiotinTyramide [Y18]	1.642	0.72	7
Habp4	Intracellular hyaluronan-binding protein 4	A1L1K8	[218-223]	[R].YGSSDK.[A]	1xBiotinTyramide [Y1]	1.632	0.71	1
Otub1	Ubiquitin thioesterase OTUB1	B2RYG6	[11-36]	[K].QEPLGSDSEGVNCLAYDEAIMAQQDR.[I]	1xCarbamidomethyl [C13]; 1xBiotinTyramide [Y16]; 1xGln->pyro-Glu [Q1]	1.634	0.71	2
Rab7a	Ras-related protein Rab-7a	P09527	[176-191]	[K].QETEVELYNEFPEPIK.[L]	1xBiotinTyramide [Y8]; 1xGln->pyro-Glu [Q1]	1.637	0.71	31
Hspa8	Heat shock cognate 71 kDa protein	P63018	[540-550]	[K].NSLESYAFNMK.[A]	1xBiotinTyramide [Y6]	1.641	0.71	6
Tuba1a	Tubulin alpha-1A chain	P68370	[395-401]	[K].FDLMYAK.[R]	1xOxidation [M4]; 1xBiotinTyramide [Y5]	1.636	0.71	82
Prdx1	Peroxiredoxin-1	Q63716	[191-197]	[K].SKEYFSK.[Q]	1xBiotinTyramide [Y4]	1.641	0.71	16
Otub1	Ubiquitin thioesterase OTUB1	B2RYG6	[11-36]	[K].QEPLGSDSEGVNCLAYDEAIMAQQDR.[I]	1xCarbamidomethyl [C13]; 1xBiotinTyramide [Y16]	1	0	5
Tkt	Transketolase	P50137	[1-11]	[-].MEGYHKPDQQK.[L]	1xAcetyl [N-Term]; 1xBiotinTyramide [Y4]	1	0	8
Slc9a1	Sodium/hydrogen exchanger 1	P26431	[705-715]	[R].IGSDPLAYEPK.[A]	1xBiotinTyramide [Y8]	0.99	-0.01	4
Bsn	Protein bassoon	O88778	[3282-3294]	[R].GEEESEEDSYDPR.[G]	1xBiotinTyramide [Y10]	0.985	-0.02	11
Calb2	Calretinin	P47728	[142-151]	[K].KANRPYDEPK.[L]	1xBiotinTyramide [Y6]	0.987	-0.02	17
Stxbp1	Syntaxin-binding protein 1	P61765	[266-275]	[K].YETSGIGEAR.[V]	1xBiotinTyramide_Plus1 [Y1]	0.988	-0.02	1
Creld1	Cysteine-rich with EGF-like domain protein 1	Q4V7F2	[141-175]	[K].LCCPSGTFGPSCLPCPGGTERPCGGYGQCEGEGTR.[G]	6xCarbamidomethyl [C2; C3; C12; C15; C23; C29]; 1xBiotinTyramide [Y26]	0.979	-0.03	2
Fam131b	Protein FAM131B	Q568Z1	[46-57]	[R].NSNAYGIGALAK.[S]	1xBiotinTyramide [Y5]	0.974	-0.04	5
Pclo	Protein piccolo	Q9JKS6	[4219-4234]	[R].SALQDEADKPYSSGSR.[S]	1xBiotinTyramide [Y11]	0.966	-0.05	15
Palm	Paralemmin-1	Q920Q0	[271-314]	[R].EITGVEAQPGEATSGPPGIQPGQEPPVTMVFMGYQNVEDEAETK.[K]	1xBiotinTyramide [Y34]	0.956	-0.07	3
Ephb1	Ephrin type-B receptor 1	P09759	[790-799]	[R].WTAPEAIAYR.[K]	1xBiotinTyramide [Y9]	0.932	-0.1	2
Apba1	Amyloid-beta A4 precursor protein-binding family A member 1	O35430	[103-109]	[R].DGYEAER.[A]	1xBiotinTyramide [Y3]	0.926	-0.11	6
Prkar2b	cAMP-dependent protein kinase type II-beta regulatory subunit	P12369	[111-130]	[R].ASVCAEAYNPDEEEDDAESR.[I]	1xCarbamidomethyl [C4]; 1xBiotinTyramide [Y8]	0.897	-0.16	3
Dync1h1	Cytoplasmic dynein 1 heavy chain 1	P38650	[601-609]	[R].EYQTQLIQR.[V]	1xBiotinTyramide [Y2]	0.98	-0.03	8
Spred2	Sprouty-related, EVH1 domain-containing protein 2	Q3C2P8	[236-248]	[K].YLDSTEDADSYVR.[F]	1xBiotinTyramide [Y]	0.944	-0.08	6
Add2	Beta-adducin	Q05764	[664-680]	[K].GPGQMTTNADTDGDSYK.[D]	1xBiotinTyramide [Y16]	1.667	0.74	6
Tollip	Toll-interacting protein	A2RUW1	[81-96]	[R].LGYAVYETPTAHNGAK.[N]	1xDeamidated [N13]; 1xBiotinTyramide [Y3]	1.633	0.71	4
Rab7a	Ras-related protein Rab-7a	P09527	[172-191]	[R].NALKQETEVELYNEFPEPIK.[L]	1xBiotinTyramide_Plus1 [Y12]	1.63	0.7	3
Ptk2b	Protein-tyrosine kinase 2-beta	P70600	[573-581]	[R].YIEDEDYYK.[A]	1xBiotinTyramide [Y]	1.624	0.7	2
Faim2	Protein lifeguard 2	O88407	[27-48]	[K].DAPAVPSAPPSYEEATSGEGLK.[A]	1xBiotinTyramide [Y12]	1.014	0.02	9
Add1	Alpha-adducin	Q63028	[406-434]	[K].KYSDVEVPASVTGHSFASDGDSGTCSPLR.[H]	1xCarbamidomethyl [C25]; 1xBiotinTyramide_Plus1 [Y2]	1	0	1
Myo5a	Unconventional myosin-Va	Q9QYF3	[30-36]	[K].DYKPGDK.[V]	1xBiotinTyramide [Y2]	0.847	-0.24	1
Dync1h1	Cytoplasmic dynein 1 heavy chain 1	P38650	[322-335]	[K].QALETVNDYNPLMK.[D]	1xBiotinTyramide [Y9]; 1xGln->pyro-Glu [Q1]	1.658	0.73	5
Dnm1l	Dynamin-1-like protein	O35303	[367-378]	[K].YIETSELCGGAR.[I]	1xCarbamidomethyl [C8]; 1xBiotinTyramide [Y1]	1.657	0.73	13
Ap2b1	AP-2 complex subunit beta	P62944	[6-11]	[K].YFTTNK.[K]	1xBiotinTyramide [Y1]	1.006	0.01	18
Dlg2	Disks large homolog 2	Q63622	[626-639]	[K].GDIPGLGDDGYGTK.[T]	1xBiotinTyramide [Y11]	1.005	0.01	28
Cacybp	Calcyclin-binding protein	Q6AYK6	[53-75]	[K].KPEFDNEKPAAVVAPLTTGYTVK.[I]	1xBiotinTyramide [Y20]	1.005	0.01	5
Sept7	Septin-7	Q9WVC0	[312-325]	[R].KLAAVTYNGVDNNK.[N]	1xBiotinTyramide [Y7]	1.66	0.73	7
Tenm2	Teneurin-2	Q9R1K2	[39-47]	[K].SYSSSETLK.[A]	1xBiotinTyramide [Y2]	0.965	-0.05	6
Palm	Paralemmin-1	Q920Q0	[271-314]	[R].EITGVEAQPGEATSGPPGIQPGQEPPVTMVFMGYQNVEDEAETK.[K]	1xDeamidated [Q]; 1xOxidation [M]; 1xBiotinTyramide [Y34]	1.696	0.76	3
Map2	Microtubule-associated protein 2	P15146	[1241-1254]	[R].GEEEEIEAEGEYDK.[L]	1xBiotinTyramide [Y12]	1.621	0.7	32
Prkcg	Protein kinase C gamma type	P63319	[277-301]	[K].LLNQEEGEYYNVPVADADNCSLLQK.[F]	1xCarbamidomethyl [C20]; 1xBiotinTyramide [Y]	1.59	0.67	5
Sptbn2	Spectrin beta chain, non-erythrocytic 2	Q9QWN8	[1869-1880]	[K].AYAGDKAEEIGR.[H]	1xBiotinTyramide [Y2]	0.996	-0.01	5
Tubb2b	Tubulin beta-2B chain	Q3KRE8	[47-58]	[R].INVYYNEATGNK.[Y]	1xBiotinTyramide [Y]	0.981	-0.03	20
Slc1a2	Excitatory amino acid transporter 2	P31596	[530-550]	[R].ESNSNQCVYAAHNSVVIDECK.[V]	2xCarbamidomethyl [C7; C20]; 1xBiotinTyramide [Y9]	0.966	-0.05	6
Rasgrp2	RAS guanyl-releasing protein 2	P0C643	[115-128]	[R].HSSLIDIESVPTYK.[W]	1xBiotinTyramide [Y13]	1	0	3
Sh3gl1	Endophilin-A2	O35964	[313-328]	[K].ALYDFEPENDGELGFR.[E]	1xBiotinTyramide [Y3]	1.618	0.69	11
Lancl1	Glutathione S-transferase LANCL1	Q9QX69	[143-155]	[K].IDPHVPNEMLYGR.[I]	1xOxidation [M9]; 1xBiotinTyramide [Y11]	0.992	-0.01	10
Nefm	Neurofilament medium polypeptide	P12839	[139-154]	[K].QASHAQLGDAYDQEIR.[E]	1xBiotinTyramide [Y11]	1.002	0	6
Prkar2a	cAMP-dependent protein kinase type II-alpha regulatory subunit	P12368	[378-388]	[R].NISHYEEQLVK.[M]	1xBiotinTyramide [Y5]	0.972	-0.04	5
Rapgef2	Rap guanine nucleotide exchange factor 2	F1M386	[1192-1211]	[R].TLMEPDQYSLGSYAPVSESR.[G]	1xOxidation [M3]; 1xBiotinTyramide [Y]	1.689	0.76	3
Tpd52l2	Tumor protein D54	Q6PCT3	[96-108]	[R].SWHDVQGSTAYVK.[T]	1xBiotinTyramide [Y11]	1.683	0.75	3
Actg1	Actin, cytoplasmic 2	P63259	[148-177]	[R].TTGIVMDSGDGVTHTVPIYEGYALPHAILR.[L]	1xBiotinTyramide_Plus1 [Y22]	1.649	0.72	8
Rtn4	Reticulon-4	Q9JK11	[629-646]	[K].LEPENPPPYEEAMNVALK.[A]	1xDeamidated [N5]; 1xBiotinTyramide_Plus1 [Y9]	1.626	0.7	1
Pclo	Protein piccolo	Q9JKS6	[4124-4133]	[K].QLPAAILYQK.[Q]	1xBiotinTyramide [Y8]; 1xGln->pyro-Glu [Q1]	1.621	0.7	7
Hgs	Hepatocyte growth factor-regulated tyrosine kinase substrate	Q9JJ50	[292-328]	[K].SEPAPLASSAPPAGSLYSSPVNSSAPLAEDIDPELAR.[Y]	1xBiotinTyramide [Y17]	1.61	0.69	30
Nap1l1	Nucleosome assembly protein 1-like 1	Q9Z2G8	[56-72]	[R].LDGLVDTPTGYIESLPK.[V]	1xBiotinTyramide [Y11]	1.613	0.69	23
Ppp1r9b	Neurabin-2	O35274	[21-43]	[R].SAYEAGIQALKPPDAPGPDEAPK.[A]	1xBiotinTyramide [Y3]	1.606	0.68	22
Rims1	Regulating synaptic membrane exocytosis protein 1	Q9JIR4	[128-144]	[R].YQGEHKDDAPTCGICHK.[T]	2xCarbamidomethyl [C12; C15]; 1xBiotinTyramide [Y1]	1.602	0.68	3
Sptan1	Spectrin alpha chain, non-erythrocytic 1	P16086	[1013-1022]	[R].QGFVPAAYVK.[K]	1xBiotinTyramide [Y8]; 1xGln->pyro-Glu [Q1]	1.574	0.65	6
Vsnl1	Visinin-like protein 1	P62762	[55-63]	[K].FFPYGDASK.[F]	1xBiotinTyramide [Y4]	1.019	0.03	78
Bsn	Protein bassoon	O88778	[3689-3705]	[K].KGQPGYPSSADYSQPSR.[A]	1xBiotinTyramide [Y]	1.016	0.02	24
Cxadr	Coxsackievirus and adenovirus receptor homolog	Q9R066	[293-315]	[R].SYIGSNHSSLGSMSPSNMEGYSK.[T]	1xDeamidated [N6]; 1xBiotinTyramide [Y]	1.016	0.02	8
Cxadr	Coxsackievirus and adenovirus receptor homolog	Q9R066	[316-328]	[K].TQYNQVPSEDFER.[A]	1xBiotinTyramide [Y3]	1.015	0.02	103
Dnajc2	DnaJ homolog subfamily C member 2	Q7TQ20	[268-279]	[R].TLVDNAYSCDPR.[I]	1xCarbamidomethyl [C9]; 1xBiotinTyramide [Y7]	1.007	0.01	11
Rapgef2	Rap guanine nucleotide exchange factor 2	F1M386	[1212-1235]	[R].GLYAAATVISSPSTEELSHDQGDR.[A]	1xBiotinTyramide [Y3]	1	0	2
Synpo	Synaptopodin	Q9Z327	[569-588]	[R].SPPSYSTLYPSSDPKPPHLK.[G]	1xBiotinTyramide [Y]	0.998	0	3
Sipa1l1	Signal-induced proliferation-associated 1-like protein 1	O35412	[1706-1711]	[K].AYEVQR.[A]	1xBiotinTyramide [Y2]	0.993	-0.01	10
Palm	Paralemmin-1	Q920Q0	[41-46]	[R].QLQYLK.[S]	1xBiotinTyramide [Y4]	0.993	-0.01	6
Otub1	Ubiquitin thioesterase OTUB1	B2RYG6	[60-71]	[K].EYAEDDNIYQQK.[I]	1xBiotinTyramide_Plus1 [Y]	0.98	-0.03	7
Anks1b	Ankyrin repeat and sterile alpha motif domain-containing protein 1B	P0C6S7	[1255-1260]	[K].YETTIF.[-]	1xBiotinTyramide [Y1]	0.971	-0.04	5
Capns1	Calpain small subunit 1	Q64537	[87-101]	[R].SHYSNIEANESEEER.[Q]	1xBiotinTyramide [Y3]	0.967	-0.05	6
Adcy5	Adenylate cyclase type 5	Q04400	[6-23]	[K].SVSPPGYAAQTAASPAPR.[G]	1xBiotinTyramide_Plus1 [Y7]	0.914	-0.13	1
Abi1	Abl interactor 1	Q9QZM5	[289-303]	[R].HNSTTSSTSSGGYRR.[T]	1xBiotinTyramide [Y13]	0.897	-0.16	2
Snap91	Clathrin coat assembly protein AP180	Q05140	[113-125]	[K].SGSHGYDMSTFIR.[R]	1xBiotinTyramide [Y6]	1.634	0.71	6
Pgm1	Phosphoglucomutase-1	P38652	[428-440]	[R].YDYEEVEAEGANK.[M]	1xBiotinTyramide [Y1]	1.02	0.03	19
Tuba1a	Tubulin alpha-1A chain	P68370	[157-164]	[R].LSVDYGKK.[S]	1xBiotinTyramide [Y5]	1.02	0.03	24
Camsap2	Calmodulin-regulated spectrin-associated protein 2	D4AEC2	[1333-1340]	[K].LYKEPSAK.[S]	1xBiotinTyramide [Y2]	1.623	0.7	8
Sv2c	Synaptic vesicle glycoprotein 2C	Q9Z2I6	[37-44]	[R].AQDEYTQR.[S]	1xBiotinTyramide [Y5]	1.022	0.03	22
Bsn	Protein bassoon	O88778	[3016-3049]	[R].LQGCTTPAGQYVDYPASAAVPATPSGPTAFQQPR.[F]	1xCarbamidomethyl [C4]; 1xBiotinTyramide [Y]	1	0	3
Slc6a17	Sodium-dependent neutral amino acid transporter SLC6A17	P31662	[693-712]	[R].SYLGPGSTSPLESSSHPNGR.[Y]	1xDeamidated [N18]; 1xBiotinTyramide_Plus1 [Y2]	1	0	2
Gdi2	Rab GDP dissociation inhibitor beta	P50399	[437-445]	[R].KKNDIYGED.[-]	1xDeamidated [N3]; 1xBiotinTyramide [Y6]	0.981	-0.03	3
Snca	Alpha-synuclein	P37377	[103-140]	[K].GEEGYPQEGILEDMPVDPSSEAYEMPSEEGYQDYEPEA.[-]	1xOxidation [M]; 1xBiotinTyramide_Plus1 [Y31]	1	0	2
Lnpep	Leucyl-cystinyl aminopeptidase	P97629	[33-49]	[K].EPCLHPLEPDEVEYEPR.[G]	1xCarbamidomethyl [C3]; 1xBiotinTyramide [Y14]	1	0	1
Dbnl	Drebrin-like protein	Q9JHL4	[224-229]	[R].YQEQHR.[S]	1xBiotinTyramide [Y1]	1.616	0.69	6
Map2	Microtubule-associated protein 2	P15146	[1619-1630]	[R].TPGTPGTPSYPR.[T]	1xBiotinTyramide [Y10]	1.595	0.67	20
Arpp19	cAMP-regulated phosphoprotein 19	Q712U5	[59-69]	[K].YFDSGDYNMAK.[A]	1xOxidation [M9]; 1xBiotinTyramide [Y]	1.025	0.04	35
Bsn	Protein bassoon	O88778	[1236-1265]	[R].ASQPAADGTPAGLGATVYEEILQTSQSIAR.[M]	1xBiotinTyramide [Y18]	1.023	0.03	5
Bsn	Protein bassoon	O88778	[3417-3423]	[R].YYGVSSR.[D]	1xBiotinTyramide [Y]	1.02	0.03	16
Ank3	Ankyrin-3	O70511	[1582-1600]	[R].TVASPSPYNTQVASGTLGR.[V]	1xBiotinTyramide_Plus1 [Y8]	1	0	3
Bsn	Protein bassoon	O88778	[3309-3321]	[R].PASTHYYSDSDYR.[H]	1xBiotinTyramide_Plus1 [Y7]	1	0	2
Map2	Microtubule-associated protein 2	P15146	[1121-1159]	[K].VAKPDLVHQEAVDKEESYESSGEHESLTMESLKPDEGKK.[E]	1xBiotinTyramide [Y18]	1	0	1
Map1b	Microtubule-associated protein 1B	P15205	[1751-1762]	[R].DMSLYASLASEK.[V]	1xOxidation [M2]; 1xBiotinTyramide_Plus1 [Y5]	1	0	1
Slc8a1	Sodium/calcium exchanger 1	Q01728	[666-689]	[R].DHPIPSTVISISEEYDDKQPLTSK.[E]	1xBiotinTyramide [Y15]	1	0	3
Mark3	MAP/microtubule affinity-regulating kinase 3	Q8VHF0	[627-650]	[R].TATYNGPPASPSLSHEATPLSQTR.[S]	1xBiotinTyramide [Y4]	1.003	0	8
Ywhae	14-3-3 protein epsilon	P62260	[5-12]	[R].EDLVYQAK.[L]	1xBiotinTyramide [Y5]	0.991	-0.01	7
Rpl37a-ps1	Putative 60S ribosomal protein L37a	P61515	[63-80]	[K].TVAGGAWTYNTTSAVTVK.[S]	1xBiotinTyramide [Y9]	1.584	0.66	2
Gdi2	Rab GDP dissociation inhibitor beta	P50399	[438-445]	[K].KNDIYGED.[-]	1xBiotinTyramide [Y5]	1.027	0.04	29
Shank2	SH3 and multiple ankyrin repeat domains protein 2	Q9QX74	[84-93]	[K].SLGSYAPGPR.[S]	1xBiotinTyramide_Plus1 [Y5]	1.581	0.66	2
Snap29	Synaptosomal-associated protein 29	Q9Z2P6	[160-168]	[K].YQASHPNLR.[R]	1xBiotinTyramide [Y1]	1.01	0.01	10
Mink1	Misshapen-like kinase 1	F1LP90	[588-599]	[R].VPLKPYAAPVPR.[S]	1xBiotinTyramide [Y6]	0.999	0	3
Ube2n	Ubiquitin-conjugating enzyme E2 N	Q9EQX9	[146-152]	[R].LYAMNNI.[-]	1xBiotinTyramide [Y2]	1.647	0.72	3
Sdcbp	Syntenin-1	Q9JI92	[2-11]	[M].SLYPSLEDLK.[V]	1xAcetyl [N-Term]; 1xBiotinTyramide [Y3]	1.589	0.67	30
Pclo	Protein piccolo	Q9JKS6	[3210-3220]	[K].QHLLYQQEEER.[Q]	1xBiotinTyramide [Y5]; 1xGln->pyro-Glu [Q1]	1.603	0.68	4
Gripap1	GRIP1-associated protein 1	Q9JHZ4	[22-33]	[R].TNNYQLSDELRK.[N]	1xBiotinTyramide_Plus1 [Y4]	1.576	0.66	2
Hspa1b	Heat shock 70 kDa protein 1B	P0DMW1	[602-628]	[R].VCNPIISGLYQGAGAPGAGGFGAQAPK.[G]	1xCarbamidomethyl [C2]; 1xBiotinTyramide [Y10]	1.644	0.72	1
Dnaja1	DnaJ homolog subfamily A member 1	P63036	[47-59]	[K].QISQAYEVLADSK.[K]	1xBiotinTyramide [Y6]; 1xGln->pyro-Glu [Q1]	1.632	0.71	5
Sugt1	Protein SGT1 homolog	B0BN85	[85-93]	[R].KGICEYYEK.[D]	1xCarbamidomethyl [C4]; 1xBiotinTyramide [Y7]	1.613	0.69	6
Calm2	Calmodulin-2	P0DP30	[96-107]	[K].DGNGYISAAELR.[H]	1xBiotinTyramide [Y5]	1.582	0.66	34
Rps9	40S ribosomal protein S9	P29314	[163-172]	[R].SPYGGGRPGR.[V]	1xBiotinTyramide [Y3]	1.583	0.66	18
Ppm1b	Protein phosphatase 1B	P35815	[214-231]	[K].GPTEQLVSPEPEVYEILR.[A]	1xBiotinTyramide [Y14]	1.581	0.66	19
Stx7	Syntaxin-7	O70257	[50-64]	[R].QQLQQEQQYTNQLAK.[E]	1xBiotinTyramide [Y9]; 1xGln->pyro-Glu [Q1]	1.037	0.05	19
Ldha	L-lactate dehydrogenase A chain	P04642	[127-132]	[K].YSPQCK.[L]	1xCarbamidomethyl [C5]; 1xBiotinTyramide [Y1]	1.035	0.05	21
Aldoc	Fructose-bisphosphate aldolase C	P09117	[343-363]	[K].YEGSGDGGAAAQSLYVANHAY.[-]	1xDeamidated [N18]; 1xBiotinTyramide [Y]	1.036	0.05	25
Cdip1	Cell death-inducing p53-target protein 1	Q5U2U6	[2-21]	[M].SNEPPPPYPGGPTAPLLEEK.[S]	1xAcetyl [N-Term]; 1xBiotinTyramide [Y8]	1.036	0.05	40
Ctnnb1	Catenin beta-1	Q9WU82	[711-717]	[R].QDDPSYR.[S]	1xBiotinTyramide [Y6]	1.036	0.05	45
Pafah1b3	Platelet-activating factor acetylhydrolase IB subunit gamma	O35263	[162-169]	[R].AALAGYPR.[A]	1xBiotinTyramide [Y6]	1.029	0.04	1
Ubxn1	UBX domain-containing protein 1	Q499N6	[179-186]	[K].YGGTVGSR.[S]	1xBiotinTyramide [Y1]	1.027	0.04	13
Hspa8	Heat shock cognate 71 kDa protein	P63018	[518-531]	[R].MVQEAEKYKAEDEK.[Q]	1xOxidation [M1]; 1xBiotinTyramide [Y8]	1.017	0.02	12
Maged1	Melanoma-associated antigen D1	Q9ES73	[92-100]	[K].GPNDYSQAR.[N]	1xBiotinTyramide [Y5]	1.015	0.02	1
Hgs	Hepatocyte growth factor-regulated tyrosine kinase substrate	Q9JJ50	[197-202]	[K].YSTIPK.[F]	1xBiotinTyramide [Y1]	1.015	0.02	3
Carhsp1	Calcium-regulated heat stable protein 1	Q9WU49	[57-64]	[R].ASQGPVYK.[G]	1xBiotinTyramide [Y7]	1.017	0.02	6
Sptan1	Spectrin alpha chain, non-erythrocytic 1	P16086	[357-362]	[R].LDDSYR.[L]	1xBiotinTyramide [Y5]	0.999	0	9
Cops3	C	Q68FW9	[407-423]	[K].SMGSQEDDSGNKPSSYS.[-]	1xBiotinTyramide [Y16]	0.988	-0.02	13
Tjp1	Tight junction protein ZO-1	A0A0G2K2P5	[1170-1183]	[R].YRPEAQPYAPAGPK.[S]	1xBiotinTyramide [Y8]	0.941	-0.09	3
Dpysl2	Dihydropyrimidinase-related protein 2	P47942	[2-7]	[M].SYQGKK.[N]	1xAcetyl [N-Term]; 1xBiotinTyramide [Y2]	1.038	0.05	84
Shroom2	Protein Shroom2	Q7TP36	[1026-1036]	[K].TLSTSEQCYSR.[F]	1xCarbamidomethyl [C8]; 1xBiotinTyramide [Y9]	0.989	-0.02	11
Plppr3	Phospholipid phosphatase-related protein type 3	Q7TMB0	[308-317]	[R].GHESMYQQNK.[S]	1xBiotinTyramide [Y6]	0.988	-0.02	1
Rheb	GTP-binding protein Rheb	Q62639	[128-135]	[R].VISYEEGK.[A]	1xBiotinTyramide [Y4]	1.004	0.01	15
Atp1a1	Sodium/potassium-transporting ATPase subunit alpha-1	P06685	[256-264]	[R].GIVVYTGDR.[T]	1xBiotinTyramide [Y5]	1.04	0.06	21
Ybx1	Nuclease-sensitive element-binding protein 1	P62961	[155-168]	[R].NYQQNYQNSESGEK.[N]	1xBiotinTyramide [Y]	1.028	0.04	11
Rps10	40S ribosomal protein S10	P63326	[120-128]	[R].GEADRDTYR.[R]	1xBiotinTyramide [Y8]	1.602	0.68	3
Rpl6	60S ribosomal protein L6	P21533	[69-74]	[R].SAMYSR.[K]	1xOxidation [M3]; 1xBiotinTyramide [Y4]	1.63	0.7	2
Map2	Microtubule-associated protein 2	P15146	[585-599]	[R].STGLGSDYYELSDSR.[G]	1xBiotinTyramide [Y]	1.57	0.65	72
Pclo	Protein piccolo	Q9JKS6	[3366-3380]	[R].GQYDEMGESVADDPR.[N]	1xBiotinTyramide [Y3]	1.56	0.64	8
Rab4b	Ras-related protein Rab-4B	P51146	[183-195]	[R].MGSGIQYGDISLR.[Q]	1xOxidation [M1]; 1xBiotinTyramide [Y7]	1.03	0.04	6
Add3	Gamma-adducin	Q62847	[28-37]	[R].INESDPEYLR.[E]	1xBiotinTyramide [Y8]	1.018	0.03	7
Arhgef7	Rho guanine nucleotide exchange factor 7	O55043	[589-598]	[K].SLVDTVYALK.[D]	1xBiotinTyramide [Y7]	1	0	1
Cttn	Src substrate cortactin	Q66HL2	[132-144]	[R].VDQSAVGFEYQGK.[T]	1xBiotinTyramide_Plus1 [Y10]	1.587	0.67	5
Clip1	CAP-Gly domain-containing linker protein 1	Q9JK25	[888-899]	[K].METSHYQCQDLK.[A]	1xCarbamidomethyl [C8]; 1xBiotinTyramide [Y6]	1.538	0.62	2
Mapk1	Mitogen-activated protein kinase 1	P63086	[171-189]	[R].VADPDHDHTGFLTEYVATR.[W]	1xBiotinTyramide [Y15]	1.53	0.61	8
Ppp1r12a	Protein phosphatase 1 regulatory subunit 12A	Q10728	[762-769]	[R].TYDETYAR.[Y]	1xBiotinTyramide [Y]	1.047	0.07	18
Hspa4	Heat shock 70 kDa protein 4	O88600	[20-33]	[R].AGGIETIANEYSDR.[C]	1xBiotinTyramide_Plus1 [Y11]	1.035	0.05	2
Cltc	Clathrin heavy chain 1	P11442	[430-437]	[K].YESLELCR.[P]	1xCarbamidomethyl [C7]; 1xBiotinTyramide [Y1]	1.028	0.04	3
Tmem30a	Cell cycle control protein 50A	Q6AY41	[2-8]	[M].AMNYSAK.[D]	1xAcetyl [N-Term]; 1xBiotinTyramide [Y4]	1.029	0.04	1
Pclo	Protein piccolo	Q9JKS6	[2987-2995]	[K].TTGPYPETR.[Q]	1xBiotinTyramide [Y5]	1.029	0.04	7
Rps27a	Ubiquitin-40S ribosomal protein S27a	P62982	[84-89]	[K].SYTTPK.[K]	1xBiotinTyramide [Y2]	1.013	0.02	6
Map2	Microtubule-associated protein 2	P15146	[878-906]	[K].YTVPLPSPVQDSENLSGESGSFYEGTDDK.[V]	1xBiotinTyramide_Plus1 [Y]	1	0	2
Arhgap35	Rho GTPase-activating protein 35	P81128	[1099-1115]	[R].NEEENIYSVPHDSTQGK.[I]	1xBiotinTyramide [Y7]	1	0	7
Cap1	Adenylyl cyclase-associated protein 1	Q08163	[18-37]	[R].LEAVSHTSDMHCGYGDSPSK.[G]	1xCarbamidomethyl [C12]; 1xOxidation [M10]; 1xBiotinTyramide_Plus1 [Y14]	1	0	3
Fasn	Fatty acid synthase	P12785	[1836-1841]	[R].YMAQGK.[H]	1xBiotinTyramide [Y1]	0.93	-0.1	1
Sdc3	Syndecan-3	P33671	[426-442]	[K].QASVTYQKPDKQEEFYA.[-]	1xBiotinTyramide [Y]	1.034	0.05	4
Madd	MAP kinase-activating death domain protein	O08873	[766-794]	[R].TYDHPYFEPQYGSPAEEDDDEQGESYTPR.[F]	1xDeamidated [Q10]; 1xBiotinTyramide_Plus1 [Y6]	1	0	1
Rab8b	Ras-related protein Rab-8B	P70550	[139-146]	[K].LAIDYGIK.[F]	1xBiotinTyramide [Y5]	1.593	0.67	12
Tuba1a	Tubulin alpha-1A chain	P68370	[157-163]	[R].LSVDYGK.[K]	1xBiotinTyramide [Y5]	1.049	0.07	24
Ywhag	14-3-3 protein gamma	P61983	[111-120]	[K].NCSETQYESK.[V]	1xCarbamidomethyl [C2]; 1xBiotinTyramide [Y7]	1.049	0.07	41
Nrxn2	Neurexin-2	Q63374	[1708-1715]	[K].NKDKEYYV.[-]	1xBiotinTyramide [Y7]	1.012	0.02	2
Baiap2	Brain-specific angiogenesis inhibitor 1-associated protein 2	Q6GMN2	[172-184]	[K].QGELENYVSDGYK.[T]	1xBiotinTyramide [Y12]; 1xGln->pyro-Glu [Q1]	1.009	0.01	1
Nefl	Neurofilament light polypeptide	P19527	[38-54]	[R].SAYSSYSAPVSSSLSVR.[R]	1xBiotinTyramide [Y]	1.553	0.64	13
Pgd	6-phosphogluconate dehydrogenase, decarboxylating	P85968	[137-147]	[R].YGPSLMPGGNK.[E]	1xBiotinTyramide [Y1]	1.58	0.66	11
Itpa	Inosine triphosphate pyrophosphatase	D3ZW55	[185-198]	[K].LQEYFGVTDGAGDH.[-]	1xBiotinTyramide [Y4]	1.55	0.63	31
Rock2	Rho-associated protein kinase 2	Q62868	[264-273]	[K].SQGGDGYYGR.[E]	1xBiotinTyramide [Y7]	1.505	0.59	1
Dnm1	Dynamin-1	P21575	[623-629]	[R].AGVYPER.[V]	1xBiotinTyramide [Y4]	1.056	0.08	22
Lasp1	LIM and SH3 domain protein 1	Q99MZ8	[86-92]	[R].YKEEFEK.[N]	1xBiotinTyramide [Y1]	1.055	0.08	7
Hspa8	Heat shock cognate 71 kDa protein	P63018	[37-49]	[R].TTPSYVAFTDTER.[L]	1xBiotinTyramide [Y5]	1.048	0.07	6
Fkbp4	Peptidyl-prolyl cis-trans isomerase FKBP4	Q9QVC8	[99-121]	[K].VGEVCHITCKPEYAYGSAGSPPK.[I]	2xCarbamidomethyl [C5; C9]; 1xBiotinTyramide [Y15]	1.051	0.07	6
Ppp1r12a	Protein phosphatase 1 regulatory subunit 12A	Q10728	[524-530]	[R].TSSSYTR.[R]	1xBiotinTyramide [Y5]	1.044	0.06	12
Myl6	Myosin light polypeptide 6	Q64119	[80-94]	[K].NKDQGTYEDYVEGLR.[V]	1xBiotinTyramide [Y7]	1.037	0.05	6
Tmem30a	Cell cycle control protein 50A	Q6AY41	[2-24]	[M].AMNYSAKDEVDGGPTGPPGGAAK.[T]	1xAcetyl [N-Term]; 1xOxidation [M2]; 1xBiotinTyramide [Y4]	1.038	0.05	11
Bsn	Protein bassoon	O88778	[3432-3438]	[R].MYGGSSR.[S]	1xOxidation [M1]; 1xBiotinTyramide [Y2]	0.905	-0.14	1
Canx	Calnexin	P35565	[212-218]	[K].TGVYEEK.[H]	1xBiotinTyramide [Y4]	1.582	0.66	10
Pclo	Protein piccolo	Q9JKS6	[2956-2974]	[K].NAFDYSGGTGAAVDLTSGR.[V]	1xBiotinTyramide [Y5]	1.599	0.68	5
Hgs	Hepatocyte growth factor-regulated tyrosine kinase substrate	Q9JJ50	[284-291]	[K].STYTAHPK.[S]	1xBiotinTyramide [Y3]	1.512	0.6	15
Lasp1	LIM and SH3 domain protein 1	Q99MZ8	[122-128]	[K].YHEEFEK.[S]	1xBiotinTyramide [Y1]	1.544	0.63	19
Dctn4	Dynactin subunit 4	Q9QUR2	[378-402]	[K].DAAAEYDELAEPQDFQDDPDIVAFR.[K]	1xBiotinTyramide_Plus1 [Y6]	1.558	0.64	1
	DGK GFP APEX2	DGK001	[965-972]	[R].IAQGSYFR.[V]	1xBiotinTyramide [Y6]	1.54	0.62	18
Stx7	Syntaxin-7	O70257	[2-17]	[M].SYTPGIGGDPAQLAQR.[I]	1xAcetyl [N-Term]; 1xBiotinTyramide [Y2]	1.063	0.09	55
Bsn	Protein bassoon	O88778	[3260-3281]	[R].PGKDPGEPAVLEGPTLPCCYGR.[G]	2xCarbamidomethyl [C18; C19]; 1xBiotinTyramide [Y20]	1.064	0.09	1
Bsn	Protein bassoon	O88778	[1178-1188]	[K].SAEEAYEDMMR.[K]	1xBiotinTyramide [Y6]	1.061	0.09	1
Stxbp1	Syntaxin-binding protein 1	P61765	[468-477]	[R].ISEQTYQLSR.[W]	1xBiotinTyramide [Y6]	1.061	0.09	80
Pacsin1	Protein kinase C and casein kinase substrate in neurons protein 1	Q9Z0W5	[342-349]	[R].GSVSSYDR.[G]	1xBiotinTyramide [Y6]	1.062	0.09	47
Sv2b	Synaptic vesicle glycoprotein 2B	Q63564	[8-21]	[R].DNYEGYAPNDGYYR.[G]	1xBiotinTyramide [Y]	1.056	0.08	14
Dlg3	Disks large homolog 3	Q62936	[10-18]	[K].CPECYEVTR.[L]	2xCarbamidomethyl [C1; C4]; 1xBiotinTyramide [Y5]	1.049	0.07	4
Sirpa	Tyrosine-protein phosphatase non-receptor type substrate 1	P97710	[451-467]	[R].VPEPNNHTEYASIETGK.[L]	1xDeamidated [N5]; 1xBiotinTyramide [Y10]	1.024	0.03	1
Shank3	SH3 and multiple ankyrin repeat domains protein 3	Q9JLU4	[863-885]	[R].LGAGAAGLYDSGTPLGPLPYPER.[Q]	1xBiotinTyramide [Y]	1.018	0.03	4
Flot2	Flotillin-2	Q9Z2S9	[343-350]	[K].LKAEAYQK.[Y]	1xBiotinTyramide [Y6]	0.961	-0.06	4
Cfl1	Cofilin-1	P45592	[133-146]	[K].HELQANCYEEVKDR.[C]	1xCarbamidomethyl [C7]; 1xBiotinTyramide_Plus1 [Y8]	0.932	-0.1	3
Camk2a	Calcium/calmodulin-dependent protein kinase type II subunit alpha	P11275	[33-42]	[K].VLAGQEYAAK.[I]	1xBiotinTyramide [Y7]	1.065	0.09	42
Camk2g	Calcium/calmodulin-dependent protein kinase type II subunit gamma	P11730	[35-43]	[K].TSTQEYAAK.[I]	1xBiotinTyramide [Y6]	1.523	0.61	4
Map6	Microtubule-associated protein 6	Q63560	[537-544]	[R].SLYSEPFK.[E]	1xBiotinTyramide [Y3]	1.521	0.61	5
Stx7	Syntaxin-7	O70257	[227-232]	[R].AANYQR.[K]	1xBiotinTyramide [Y4]	1.042	0.06	10
Anks1b	Ankyrin repeat and sterile alpha motif domain-containing protein 1B	P0C6S7	[1003-1013]	[R].RNENYFDDIPR.[S]	1xBiotinTyramide [Y5]	1.048	0.07	1
Gmfb	Glia maturation factor beta	Q63228	[75-81]	[K].YQHDDGR.[V]	1xBiotinTyramide [Y1]	1.51	0.59	6
Atp6v1b2	V-type proton ATPase subunit B, brain isoform	P62815	[461-471]	[K].NFITQGPYENR.[T]	1xBiotinTyramide [Y8]	1.068	0.09	21
Ap1m1	AP-1 complex subunit mu-1	Q32Q06	[130-141]	[K].ILQEYITQEGHK.[L]	1xBiotinTyramide [Y5]	1.069	0.1	14
Cand1	Cullin-associated NEDD8-dissociated protein 1	P97536	[794-801]	[K].QSYYSIAK.[C]	1xBiotinTyramide [Y4]	1.052	0.07	1
Hnrnpl	Heterogeneous nuclear ribonucleoprotein L	F1LQ48	[47-56]	[R].YYGGGNEGGR.[A]	1xBiotinTyramide [Y1]	1.563	0.64	6
Pja2	E3 ubiquitin-protein ligase Praja-2	Q63364	[59-73]	[R].AGDDYEVLELDDVAK.[E]	1xBiotinTyramide [Y5]	1.586	0.67	2
Bsn	Protein bassoon	O88778	[3375-3395]	[K].DVESDLASYPPPTVSSSLTSR.[S]	1xBiotinTyramide [Y9]	1.525	0.61	5
Gdi1	Rab GDP dissociation inhibitor alpha	P50398	[36-54]	[R].NPYYGGESSSITPLEELYK.[R]	1xBiotinTyramide [Y]	1.526	0.61	19
Cltc	Clathrin heavy chain 1	P11442	[1435-1441]	[R].AVNYFSK.[V]	1xBiotinTyramide [Y4]	1.074	0.1	22
Aars	Alanine--tRNA ligase, cytoplasmic	P50475	[684-695]	[R].AVFDETYPDPVR.[V]	1xBiotinTyramide [Y7]	1.074	0.1	16
Cttn	Src substrate cortactin	Q66HL2	[162-171]	[K].YGVQADRVDK.[S]	1xBiotinTyramide [Y1]	1.069	0.1	11
Ybx1	Nuclease-sensitive element-binding protein 1	P62961	[155-183]	[R].NYQQNYQNSESGEKNEGSESAPEGQAQQR.[R]	1xBiotinTyramide_Plus1 [Y]	1.037	0.05	10
Pafah1b1	Platelet-activating factor acetylhydrolase IB subunit alpha	P63004	[47-53]	[K].YAGLLEK.[K]	1xBiotinTyramide [Y1]	1.035	0.05	6
Cdv3	Protein CDV3 homolog	Q5XIM5	[117-124]	[K].EVDYSGLR.[V]	1xBiotinTyramide [Y4]	1.033	0.05	5
Dync1h1	Cytoplasmic dynein 1 heavy chain 1	P38650	[322-335]	[K].QALETVNDYNPLMK.[D]	1xOxidation [M13]; 1xBiotinTyramide [Y9]; 1xGln->pyro-Glu [Q1]	1.028	0.04	1
Tecpr1	Tectonin beta-propeller repeat-containing protein 1	Q3ZBA0	[825-833]	[K].SVYIYENQR.[W]	1xBiotinTyramide [Y3]	0.948	-0.08	5
Prkcb	Protein kinase C beta type	P68403	[611-620]	[R].KEIQPPYKPK.[A]	1xBiotinTyramide [Y7]	0.923	-0.12	2
Pabpc1	Polyadenylate-binding protein 1	Q9EPH8	[513-518]	[K].YAAGVR.[N]	1xBiotinTyramide [Y1]	1.522	0.61	26
Synrg	Synergin gamma	Q9JKC9	[615-639]	[K].GISAEKPSENPASFGESGDKYSAFR.[E]	1xBiotinTyramide [Y21]	1.034	0.05	3
Lamtor1	Ragulator complex protein LAMTOR1	Q6P791	[32-47]	[K].ALNGAEPSYHSLPSAR.[T]	1xBiotinTyramide [Y9]	1.549	0.63	5
Sorbs2	Sorbin and SH3 domain-containing protein 2	O35413	[306-314]	[R].SIFEYEPGK.[S]	1xBiotinTyramide [Y5]	1.081	0.11	4
Nefm	Neurofilament medium polypeptide	P12839	[118-126]	[K].VHYLEQQNK.[E]	1xBiotinTyramide [Y3]	1.074	0.1	3
Bsn	Protein bassoon	O88778	[1740-1751]	[K].QPVVYGDPFQSR.[L]	1xBiotinTyramide [Y5]; 1xGln->pyro-Glu [Q1]	1.547	0.63	8
Trpv2	Transient receptor potential cation channel subfamily V member 2	Q9WUD2	[105-118]	[K].YLTDSAYTEGSTGK.[T]	1xBiotinTyramide [Y1]	1.04	0.06	2
Pak3	Serine/threonine-protein kinase PAK 3	Q62829	[146-159]	[K].SAHGYIAAHQSNTK.[T]	1xBiotinTyramide [Y5]	1.504	0.59	17
Arfgap1	ADP-ribosylation factor GTPase-activating protein 1	Q62848	[163-182]	[K].AFEDWLNDDLGSYQGAQENR.[Y]	1xBiotinTyramide_Plus1 [Y13]	1.478	0.56	1
Arfgap1	ADP-ribosylation factor GTPase-activating protein 1	Q62848	[163-182]	[K].AFEDWLNDDLGSYQGAQENR.[Y]	1xDeamidated [N7]; 1xBiotinTyramide [Y13]	1.478	0.56	1
Bsn	Protein bassoon	O88778	[1402-1440]	[R].SPSTSSTIHSYGQPPTTANYGSQTEELPHAPSGPAGSGR.[A]	1xBiotinTyramide [Y]	1.079	0.11	20
Synj1	Synaptojanin-1	Q62910	[1172-1198]	[R].NQPSPQAGLAGPGPSGYGAARPTIPAR.[A]	1xBiotinTyramide [Y17]	1.078	0.11	12
Elob	Elongin-B	P62870	[44-55]	[R].LYKDDQLLDDGK.[T]	1xBiotinTyramide [Y2]	1.069	0.1	7
Rtn4	Reticulon-4	Q9JK11	[629-646]	[K].LEPENPPPYEEAMNVALK.[A]	1xOxidation [M13]; 1xBiotinTyramide [Y9]	1.072	0.1	3
Actn1	Alpha-actinin-1	Q9Z1P2	[215-220]	[R].YLDIPK.[M]	1xBiotinTyramide [Y1]	1.072	0.1	2
Ppp1cb	Serine/threonine-protein phosphatase PP1-beta catalytic subunit	P62142	[304-319]	[K].YQYGGLNSGRPVTPPR.[T]	1xBiotinTyramide [Y]	1.09	0.12	12
Arpc5	Actin-related protein 2/3 complex subunit 5	Q4KLF8	[13-47]	[R].KVDVDEYDENKFVDEEDGGDGQAGPDEGEVDSCLR.[Q]	1xCarbamidomethyl [C33]; 1xBiotinTyramide [Y7]	1.057	0.08	6
Hnrnpa1	Heterogeneous nuclear ribonucleoprotein A1	P04256	[167-178]	[K].YHTVNGHNCEVR.[K]	1xCarbamidomethyl [C9]; 1xBiotinTyramide [Y1]	1.494	0.58	4
Golga5	Golgin subfamily A member 5	Q3ZU82	[60-71]	[K].ANYISSAADNIR.[H]	1xBiotinTyramide [Y3]	1.471	0.56	3
Tsg101	Tumor susceptibility gene 101 protein	Q6IRE4	[384-391]	[K].TAGLSDLY.[-]	1xBiotinTyramide [Y8]	1.075	0.11	4
Cfl1	Cofilin-1	P45592	[82-92]	[R].YALYDATYETK.[E]	1xBiotinTyramide [Y8]	1.036	0.05	2
Map1b	Microtubule-associated protein 1B	P15205	[2044-2057]	[K].TPQASTYSYETSDR.[C]	1xBiotinTyramide [Y]	1.511	0.6	53
Crmp1	Dihydropyrimidinase-related protein 1	Q62950	[497-511]	[R].GMYDGPVYEVPATPK.[H]	1xOxidation [M2]; 1xBiotinTyramide_Plus1 [Y]	1.065	0.09	23
Stx12	Syntaxin-12	G3V7P1	[2-10]	[M].SYGPLDMYR.[N]	1xAcetyl [N-Term]; 1xOxidation [M7]; 1xBiotinTyramide [Y8]	1.56	0.64	3
Sugt1	Protein SGT1 homolog	B0BN85	[86-93]	[K].GICEYYEK.[D]	1xCarbamidomethyl [C3]; 1xBiotinTyramide [Y6]	1.51	0.59	13
Atp1a1	Sodium/potassium-transporting ATPase subunit alpha-1	P06685	[10-22]	[K].YEPAAVSEHGDKK.[S]	1xBiotinTyramide [Y1]	1.569	0.65	5
Kalrn	Kalirin	P97924	[2237-2250]	[R].PYSSVPVGSEKPPK.[G]	1xBiotinTyramide [Y2]	1.511	0.6	5
Slc6a17	Sodium-dependent neutral amino acid transporter SLC6A17	P31662	[693-712]	[R].SYLGPGSTSPLESSSHPNGR.[Y]	1xBiotinTyramide [Y2]	1.055	0.08	9
Cttn	Src substrate cortactin	Q66HL2	[199-208]	[K].YGIDKDKVDK.[S]	1xBiotinTyramide_Plus1 [Y1]	1.039	0.06	2
Baiap2	Brain-specific angiogenesis inhibitor 1-associated protein 2	Q6GMN2	[489-509]	[K].QRPYSVAVPAFSQGLDDYGAR.[S]	1xBiotinTyramide [Y4]	1.555	0.64	1
Plcb1	1-phosphatidylinositol 4,5-bisphosphate phosphodiesterase beta-1	P10687	[952-961]	[K].YNEIQNDYLR.[R]	1xBiotinTyramide [Y1]	1.067	0.09	6
Neo1	Neogenin (Fragment)	P97603	[1344-1359]	[R].MLEDSESSYEPDELTK.[E]	1xOxidation [M1]; 1xBiotinTyramide [Y9]	1.052	0.07	7
Wdr7	WD repeat-containing protein 7	Q9ERH3	[1111-1118]	[K].MSTSYEER.[R]	1xBiotinTyramide [Y5]	0.977	-0.03	6
Rps10	40S ribosomal protein S10	P63326	[120-129]	[R].GEADRDTYRR.[S]	1xBiotinTyramide [Y8]	1.5	0.58	16
Sept7	Septin-7	Q9WVC0	[313-325]	[K].LAAVTYNGVDNNK.[N]	1xDeamidated [N]; 1xBiotinTyramide [Y6]	1.5	0.58	34
	DGK GFP APEX2	DGK001	[502-510]	[K].VGVAYVSVR.[V]	1xBiotinTyramide [Y5]	1.091	0.13	12
Camk2a	Calcium/calmodulin-dependent protein kinase type II subunit alpha	P11275	[221-226]	[R].LYQQIK.[A]	1xBiotinTyramide [Y2]	1.089	0.12	92
Actg1	Actin, cytoplasmic 2	P63259	[197-206]	[R].GYSFTTTAER.[E]	1xBiotinTyramide [Y2]	1.089	0.12	76
Dnm1	Dynamin-1	P21575	[563-571]	[K].YMLSVDNLK.[L]	1xOxidation [M2]; 1xBiotinTyramide [Y1]	1.076	0.11	5
Mapk1	Mitogen-activated protein kinase 1	P63086	[260-268]	[R].NYLLSLPHK.[N]	1xBiotinTyramide [Y2]	1.073	0.1	1
Pclo	Protein piccolo	Q9JKS6	[3442-3451]	[K].YGDSTAEGDK.[T]	1xBiotinTyramide [Y1]	1.029	0.04	6
Ppp1r12a	Protein phosphatase 1 regulatory subunit 12A	Q10728	[892-902]	[R].YDSSSTSSSDR.[Y]	1xBiotinTyramide [Y1]	0.991	-0.01	6
Bsn	Protein bassoon	O88778	[3329-3337]	[K].YGPGPMGPK.[H]	1xOxidation [M6]; 1xBiotinTyramide [Y1]	0.95	-0.07	1
Bsn	Protein bassoon	O88778	[1686-1697]	[R].KYGLALDPVPGR.[Q]	1xBiotinTyramide [Y2]	1.516	0.6	6
Grip1	Glutamate receptor-interacting protein 1	P97879	[942-953]	[R].SNSRPHYSQTTR.[S]	1xBiotinTyramide [Y7]	1.456	0.54	4
Erc1	ELKS/Rab6-interacting/CAST family member 1	Q811U3	[98-103]	[R].LPYGVR.[M]	1xBiotinTyramide [Y3]	1.512	0.6	3
Plppr3	Phospholipid phosphatase-related protein type 3	Q7TMB0	[612-626]	[K].VVEGEGGYELGDLAR.[G]	1xBiotinTyramide [Y8]	1.494	0.58	9
Psmd9	26S proteasome non-ATPase regulatory subunit 9	Q9WTV5	[39-48]	[K].ANYDVLESQK.[G]	1xBiotinTyramide [Y3]	1.081	0.11	12
Ank3	Ankyrin-3	O70511	[1582-1600]	[R].TVASPSPYNTQVASGTLGR.[V]	1xBiotinTyramide [Y8]	1.536	0.62	6
Palm	Paralemmin-1	Q920Q0	[271-314]	[R].EITGVEAQPGEATSGPPGIQPGQEPPVTMVFMGYQNVEDEAETK.[K]	1xOxidation [M]; 1xBiotinTyramide [Y34]	1.454	0.54	4
Srgap2	SLIT-ROBO Rho GTPase-activating protein 2	D4A208	[816-836]	[R].TGASCPSGGHVADIYLANINK.[Q]	1xCarbamidomethyl [C5]; 1xBiotinTyramide_Plus1 [Y15]	1.491	0.58	2
Eif3c	Eukaryotic translation initiation factor 3 subunit C	B5DFC8	[904-911]	[R].QQQSQTAY.[-]	1xBiotinTyramide [Y8]	1.097	0.13	5
Vcp	Transitional endoplasmic reticulum ATPase	P46462	[773-806]	[R].FPSGNQGGAGPSQGSGGGTGGNVYTEDNDDDLYG.[-]	1xBiotinTyramide_Plus1 [Y24]	1.097	0.13	4
Arhgap44	Rho GTPase-activating protein 44	F1LQX4	[388-396]	[K].LSEYQDVNK.[M]	1xBiotinTyramide [Y4]	1.095	0.13	10
Apc	Adenomatous polyposis coli protein	P70478	[1029-1038]	[K].YSDEQLNSGR.[Q]	1xBiotinTyramide_Plus1 [Y1]	1	0	1
Map1b	Microtubule-associated protein 1B	P15205	[862-873]	[K].ETEPGEAYVIQK.[E]	1xBiotinTyramide [Y8]	1.487	0.57	58
Map6	Microtubule-associated protein 6	Q63560	[494-504]	[K].AKPQYKPPDDK.[M]	1xBiotinTyramide [Y5]	1.506	0.59	14
Cfl1	Cofilin-1	P45592	[54-73]	[K].EILVGDVGQTVDDPYTTFVK.[M]	1xBiotinTyramide [Y15]	1.44	0.53	2
Cfap36	Cilia- and flagella-associated protein 36	Q4V8E4	[185-197]	[K].MEEPPIYTSETAK.[L]	1xBiotinTyramide [Y7]	1.085	0.12	7
Cfap36	Cilia- and flagella-associated protein 36	Q4V8E4	[185-197]	[K].MEEPPIYTSETAK.[L]	1xOxidation [M1]; 1xBiotinTyramide [Y7]	1.063	0.09	5
Add1	Alpha-adducin	Q63028	[28-37]	[R].VDENNPEYLR.[E]	1xBiotinTyramide [Y8]	1.102	0.14	18
Ap2m1	AP-2 complex subunit mu	P84092	[204-213]	[K].SYLSGMPECK.[F]	1xCarbamidomethyl [C9]; 1xBiotinTyramide [Y2]	1.103	0.14	16
Apc	Adenomatous polyposis coli protein	P70478	[2780-2790]	[R].VTPFNYNPSPR.[K]	1xAcetyl [N-Term]; 1xBiotinTyramide_Plus1 [Y6]	1.482	0.57	4
Basp1	Brain acid soluble protein 1	Q05175	[10-18]	[K].KGYNVNDEK.[A]	1xBiotinTyramide [Y3]	1.104	0.14	139
Acly	ATP-citrate synthase	P16638	[245-259]	[R].EAYPEEAYIADLDAK.[S]	1xBiotinTyramide [Y]	1.522	0.61	14
Map1b	Microtubule-associated protein 1B	P15205	[1976-2006]	[R].LLDDISNGYDDTEDGGHTLGDCSYSYETTEK.[I]	1xCarbamidomethyl [C22]; 1xBiotinTyramide [Y]	1.479	0.56	16
Scn2a	Sodium channel protein type 2 subunit alpha	P04775	[546-551]	[R].LTYEKR.[F]	1xBiotinTyramide [Y3]; 1xAcetyl [K5(100)]	1.493	0.58	4
Pitpna	Phosphatidylinositol transfer protein alpha isoform	P16446	[32-61]	[K].NETGGGEGVEVLVNEPYEKDDGEKGQYTHK.[I]	1xBiotinTyramide [Y]	1.107	0.15	17
Rpl8	60S ribosomal protein L8	P62919	[129-144]	[R].ASGNYATVISHNPETK.[K]	1xBiotinTyramide [Y5]	1.106	0.15	10
Ybx1	Nuclease-sensitive element-binding protein 1	P62961	[155-183]	[R].NYQQNYQNSESGEKNEGSESAPEGQAQQR.[R]	1xBiotinTyramide [Y]	1.107	0.15	28
Pafah1b1	Platelet-activating factor acetylhydrolase IB subunit alpha	P63004	[218-228]	[K].MWEVQTGYCVK.[T]	1xCarbamidomethyl [C9]; 1xOxidation [M1]; 1xBiotinTyramide [Y8]	1.515	0.6	4
Bsn	Protein bassoon	O88778	[3309-3321]	[R].PASTHYYSDSDYR.[H]	1xBiotinTyramide [Y]	1.488	0.57	8
Cnn3	Calponin-3	P37397	[7-17]	[K].GPSYGLSAEVK.[N]	1xBiotinTyramide [Y4]	1.471	0.56	12
Ywhah	14-3-3 protein eta	P68511	[111-120]	[K].NCNDFQYESK.[V]	1xCarbamidomethyl [C2]; 1xBiotinTyramide [Y7]	1.096	0.13	9
Abi1	Abl interactor 1	Q9QZM5	[289-302]	[R].HNSTTSSTSSGGYR.[R]	1xDeamidated [N2]; 1xBiotinTyramide [Y13]	0.986	-0.02	5
Snd1	Staphylococcal nuclease domain-containing protein 1	Q66X93	[899-909]	[R].ADDADEFGYSR.[-]	1xBiotinTyramide [Y9]	1.111	0.15	22
Rps27a	Ubiquitin-40S ribosomal protein S27a	P62982	[144-156]	[K].CCLTYCFNKPEDK.[-]	3xCarbamidomethyl [C1; C2; C6]; 1xBiotinTyramide [Y5]	1.501	0.59	6
Aasdhppt	L-aminoadipate-semialdehyde dehydrogenase-phosphopantetheinyl transferase	B2RYJ4	[253-267]	[R].HQNVSYQDDSKPSQR.[Q]	1xBiotinTyramide [Y6]	1.421	0.51	5
Flot2	Flotillin-2	Q9Z2S9	[351-356]	[K].YGDAAK.[M]	1xBiotinTyramide [Y1]	1.1	0.14	2
Rpl26	60S ribosomal protein L26	P12749	[133-142]	[K].GKYKEETIEK.[M]	1xBiotinTyramide [Y3]	1.501	0.59	9
Arhgef7	Rho guanine nucleotide exchange factor 7	O55043	[245-253]	[R].HMEDYHPDR.[Q]	1xBiotinTyramide [Y5]	1.487	0.57	5
Ppp1r12a	Protein phosphatase 1 regulatory subunit 12A	Q10728	[892-909]	[R].YDSSSTSSSDRYDSLLGR.[S]	1xBiotinTyramide [Y]	1.469	0.55	7
Rab1b	Ras-related protein Rab-1B	P10536	[1-10]	[-].MNPEYDYLFK.[L]	1xAcetyl [N-Term]; 1xOxidation [M1]; 1xBiotinTyramide [Y]	1.454	0.54	8
Arhgdia	Rho GDP-dissociation inhibitor 1	Q5XI73	[128-134]	[K].YIQHTYR.[K]	1xBiotinTyramide [Y6]	1.423	0.51	1
Actg1	Actin, cytoplasmic 2	P63259	[239-254]	[K].SYELPDGQVITIGNER.[F]	1xBiotinTyramide [Y2]	1.113	0.16	19
Neo1	Neogenin (Fragment)	P97603	[756-761]	[K].VDYKQR.[Y]	1xDeamidated [Q5]; 1xBiotinTyramide [Y3]	1.114	0.16	19
	DGK GFP APEX2	DGK001	[581-587]	[R].FYVAESR.[D]	1xBiotinTyramide [Y2]	1.094	0.13	6
Ap2b1	AP-2 complex subunit beta	P62944	[868-878]	[K].LQNNNVYTIAK.[R]	1xBiotinTyramide [Y7]	1.071	0.1	2
Sorbs2	Sorbin and SH3 domain-containing protein 2	O35413	[243-251]	[K].TQTYRPLSK.[S]	1xBiotinTyramide [Y4]	1.057	0.08	1
Shank2	SH3 and multiple ankyrin repeat domains protein 2	Q9QX74	[542-557]	[R].VYGTIKPAFNQNPVAK.[V]	1xBiotinTyramide [Y2]	1.013	0.02	2
Pclo	Protein piccolo	Q9JKS6	[3210-3220]	[K].QHLLYQQEEER.[Q]	1xBiotinTyramide [Y5]	1.488	0.57	4
Cttn	Src substrate cortactin	Q66HL2	[80-87]	[K].ASHGYGGK.[F]	1xBiotinTyramide [Y5]	1.419	0.5	5
Basp1	Brain acid soluble protein 1	Q05175	[10-18]	[K].KGYNVNDEK.[A]	1xDeamidated [N]; 1xBiotinTyramide [Y3]	1.118	0.16	21
Cog6	Conserved oligomeric Golgi complex subunit 6	Q68FP9	[264-273]	[K].YTLDEFGTAR.[R]	1xBiotinTyramide [Y1]	1.099	0.14	1
Dlg3	Disks large homolog 3	Q62936	[372-384]	[K].VTYPAPPQVPPTR.[Y]	1xBiotinTyramide [Y3]	1.046	0.06	11
Ryr2	Ryanodine receptor 2	B0LPN4	[1368-1376]	[K].DYAQEKPSR.[L]	1xBiotinTyramide [Y2]	1.018	0.03	1
Amph	Amphiphysin	O08838	[227-233]	[K].LYEVMTK.[L]	1xBiotinTyramide [Y2]	1.489	0.57	2
Sptan1	Spectrin alpha chain, non-erythrocytic 1	P16086	[419-439]	[K].SADESGQALLAAGHYASDEVR.[E]	1xBiotinTyramide [Y15]	1.461	0.55	15
Sept7	Septin-7	Q9WVC0	[313-325]	[K].LAAVTYNGVDNNK.[N]	1xBiotinTyramide [Y6]	1.462	0.55	18
Caskin1	Caskin-1	Q8VHK2	[446-463]	[R].SQPPAAHAGQVYGEQPPK.[K]	1xBiotinTyramide [Y12]	1.119	0.16	17
Pitpnm1	Membrane-associated phosphatidylinositol transfer protein 1	Q5U2N3	[199-205]	[R].YWGMQAK.[I]	1xAcetyl [N-Term]; 1xBiotinTyramide_Plus1 [Y1]	1.113	0.15	2
Ubr4	E3 ubiquitin-protein ligase UBR4	Q2TL32	[5097-5102]	[K].DYSAYR.[S]	1xBiotinTyramide [Y2]	1.11	0.15	1
Gsk3b	Glycogen synthase kinase-3 beta	P18266	[37-60]	[K].VTTVVATPGQGPDRPQEVSYTDTK.[V]	1xBiotinTyramide [Y20]	1.109	0.15	6
Bin1	Myc box-dependent-interacting protein 1	O08839	[82-97]	[K].LSECLQEVYEPEWPGR.[D]	1xCarbamidomethyl [C4]; 1xDeamidated [Q6]; 1xBiotinTyramide [Y9]	1.474	0.56	1
Wbp2	WW domain-binding protein 2	Q8R478	[224-259]	[K].AAEAAASAYYNPGNPHNVYMPTSQPPPPPYYPPEDK.[K]	1xOxidation [M20]; 1xBiotinTyramide [Y]	1.457	0.54	26
Tmem30a	Cell cycle control protein 50A	Q6AY41	[2-24]	[M].AMNYSAKDEVDGGPTGPPGGAAK.[T]	1xAcetyl [N-Term]; 1xBiotinTyramide [Y4]	1.442	0.53	15
Mapt	Microtubule-associated protein tau	P19332	[697-706]	[K].TDHGAEIVYK.[S]	1xBiotinTyramide [Y9]	1.124	0.17	61
Syt1	Synaptotagmin-1	P21707	[214-222]	[K].VPYSELGGK.[T]	1xBiotinTyramide [Y3]	1.123	0.17	96
Hspa8	Heat shock cognate 71 kDa protein	P63018	[525-531]	[K].YKAEDEK.[Q]	1xBiotinTyramide [Y1]	1.122	0.17	118
Cttn	Src substrate cortactin	Q66HL2	[199-208]	[K].YGIDKDKVDK.[S]	1xBiotinTyramide [Y1]	1.118	0.16	5
Ppia	Peptidyl-prolyl cis-trans isomerase A	P10111	[77-91]	[K].SIYGEKFEDENFILK.[H]	1xBiotinTyramide [Y3]	1.481	0.57	4
Map1b	Microtubule-associated protein 1B	P15205	[1435-1449]	[K].ESPVSDLTSDLYQDK.[Q]	1xBiotinTyramide [Y12]	1.482	0.57	2
Cask	Peripheral plasma membrane protein CASK	Q62915	[698-703]	[K].DKYLAK.[H]	1xBiotinTyramide [Y3]	1.467	0.55	1
Gnl1	Guanine nucleotide-binding protein-like 1	Q6MG06	[597-607]	[R].NPYALLGEGEC.[-]	1xCarbamidomethyl [C11]; 1xBiotinTyramide [Y3]	1.465	0.55	1
Camk2b	Calcium/calmodulin-dependent protein kinase type II subunit beta	P08413	[498-509]	[R].LTQYIDGQGRPR.[T]	1xBiotinTyramide [Y4]	1.45	0.54	27
Nefm	Neurofilament medium polypeptide	P12839	[2-15]	[M].SYTLDSLGNPSAYR.[R]	1xAcetyl [N-Term]; 1xBiotinTyramide_Plus1 [Y2]	1.451	0.54	4
Map1b	Microtubule-associated protein 1B	P15205	[1857-1887]	[K].TPGDFNYAYQKPESTTESPDEEDYDYESHEK.[T]	1xBiotinTyramide [Y]	1.451	0.54	38
Arl6ip5	PRA1 family protein 3	Q9ES40	[179-185]	[K].FADYISK.[A]	1xBiotinTyramide [Y4]	1.449	0.54	16
Eno1	Alpha-enolase	P04764	[16-28]	[R].GNPTVEVDLYTAK.[G]	1xBiotinTyramide [Y10]	1.448	0.53	21
Lasp1	LIM and SH3 domain protein 1	Q99MZ8	[11-17]	[K].IVYPTEK.[V]	1xBiotinTyramide [Y3]	1.442	0.53	1
Ndel1	Nuclear distribution protein nudE-like 1	Q78PB6	[83-92]	[K].LEHQYAQSYK.[Q]	1xBiotinTyramide [Y]	1.433	0.52	13
Impact	Protein IMPACT	Q5GFD9	[204-209]	[K].LYENKK.[I]	1xBiotinTyramide [Y2]	1.406	0.49	2
Cltc	Clathrin heavy chain 1	P11442	[501-506]	[K].IVLYAK.[K]	1xBiotinTyramide [Y4]	1.128	0.17	6
Rufy3	Protein RUFY3	Q5FVJ0	[316-328]	[R].VKEESSYLLESNR.[K]	1xBiotinTyramide [Y7]	1.126	0.17	31
Slc35g2	Solute carrier family 35 member G2	Q5M7A3	[26-47]	[K].YTSHYPQPGEDGYEEINEDYGR.[F]	1xBiotinTyramide_Plus1 [Y]	1.127	0.17	4
Dlg1	Disks large homolog 1	Q62696	[446-451]	[R].YSPISK.[A]	1xBiotinTyramide [Y1]	1.126	0.17	1
Syngr1	Synaptogyrin-1	Q62876	[1-10]	[-].MEGGAYGAGK.[A]	1xAcetyl [N-Term]; 1xOxidation [M1]; 1xBiotinTyramide_Plus1 [Y6]	1.124	0.17	4
Sec31a	Protein transport protein Sec31A	Q9Z2Q1	[802-811]	[R].SSYEGQPLPK.[G]	1xBiotinTyramide [Y3]	1.125	0.17	28
Sptan1	Spectrin alpha chain, non-erythrocytic 1	P16086	[1785-1794]	[K].LLVSSEDYGR.[D]	1xBiotinTyramide [Y8]	1.107	0.15	12
Sv2c	Synaptic vesicle glycoprotein 2C	Q9Z2I6	[1-8]	[-].MEDSYKDR.[T]	1xAcetyl [N-Term]; 1xOxidation [M1]; 1xBiotinTyramide [Y5]	1.091	0.13	2
Cnbp	Cellular nucleic acid-binding protein	P62634	[153-160]	[K].TSEVNCYR.[C]	1xCarbamidomethyl [C6]; 1xBiotinTyramide [Y7]	1.088	0.12	18
Kiaa1107	AP2-interacting clathrin-endocytosis protein	D4A0X3	[712-729]	[R].SEDYDAGGSQDDEGSHDR.[G]	1xBiotinTyramide [Y4]	1.031	0.04	5
Map1b	Microtubule-associated protein 1B	P15205	[1751-1762]	[R].DMSLYASLASEK.[V]	1xOxidation [M2]; 1xBiotinTyramide [Y5]	1.488	0.57	4
P4ha1	Prolyl 4-hydroxylase subunit alpha-1	P54001	[277-286]	[K].GIAVDYLPER.[Q]	1xBiotinTyramide [Y6]	1.481	0.57	2
Bcar1	Breast cancer anti-estrogen resistance protein 1	Q63767	[316-336]	[R].VGQGYVYEASQAEQDEYDTPR.[H]	1xBiotinTyramide_Plus1 [Y17]	1.473	0.56	1
Habp4	Intracellular hyaluronan-binding protein 4	A1L1K8	[382-389]	[R].RTENYGPR.[A]	1xBiotinTyramide [Y5]	1.455	0.54	10
Pdlim1	PDZ and LIM domain protein 1	P52944	[165-196]	[K].TSASGEEANSRPSAQPHPSGGLIIDKESEVYK.[M]	1xBiotinTyramide [Y31]	1.451	0.54	3
Stx1b	Syntaxin-1B	P61265	[232-245]	[R].IEYNVEHSVDYVER.[A]	1xBiotinTyramide [Y]	1.45	0.54	8
Ppp1r12a	Protein phosphatase 1 regulatory subunit 12A	Q10728	[494-503]	[R].LAYVAPTIPR.[R]	1xBiotinTyramide [Y3]	1.455	0.54	6
Rock2	Rho-associated protein kinase 2	Q62868	[1317-1325]	[K].VYYDISSAK.[N]	1xBiotinTyramide [Y]	1.455	0.54	11
Epb41l1	Band 4.1-like protein 1	Q9WTP0	[788-811]	[K].DVLTSTYGATAETLSTSTTTHVTK.[T]	1xBiotinTyramide_Plus1 [Y7]	1.456	0.54	2
Bsn	Protein bassoon	O88778	[809-830]	[R].HDYVEDSSEGGLSPLPPQPPAR.[A]	1xBiotinTyramide_Plus1 [Y3]	1.447	0.53	2
Map1b	Microtubule-associated protein 1B	P15205	[1857-1887]	[K].TPGDFNYAYQKPESTTESPDEEDYDYESHEK.[T]	1xDeamidated [N/Q]; 1xBiotinTyramide [Y]	1.441	0.53	2
Map1b	Microtubule-associated protein 1B	P15205	[2007-2023]	[K].ITSFPESESYSYETTTK.[T]	1xBiotinTyramide [Y]	1.441	0.53	60
Dnaja1	DnaJ homolog subfamily A member 1	P63036	[375-389]	[R].HYNGEAYEDDEHHPR.[G]	1xBiotinTyramide [Y]	1.448	0.53	16
Hsp90aa1	Heat shock protein HSP 90-alpha	P82995	[59-69]	[K].IRYESLTDPSK.[L]	1xBiotinTyramide [Y3]	1.443	0.53	37
Arhgdia	Rho GDP-dissociation inhibitor 1	Q5XI73	[2-33]	[M].AEQEPTAEQLAQIAAENEEDEHSVNYKPPAQK.[S]	1xAcetyl [N-Term]; 1xDeamidated [Q9]; 1xBiotinTyramide [Y26]	1.441	0.53	11
Cadps	Calcium-dependent secretion activator 1	Q62717	[969-983]	[R].YVDLMESSIAQSIHR.[G]	1xOxidation [M5]; 1xBiotinTyramide [Y1]	1.443	0.53	6
Sept11	Septin-11	B3GNI6	[309-326]	[K].DTDPDSKPFSLQETYEAK.[R]	1xBiotinTyramide [Y15]	1.435	0.52	8
Apba1	Amyloid-beta A4 precursor protein-binding family A member 1	O35430	[110-144]	[R].AQDADDESAYAVQYRPEAEEYTEQAEAEHAEAAQR.[R]	1xBiotinTyramide [Y]	1.432	0.52	19
Map2	Microtubule-associated protein 2	P15146	[44-71]	[R].SANGFPYREEEEGAFGEHGSQGTYSDTK.[E]	1xDeamidated [N3]; 1xBiotinTyramide [Y]	1.433	0.52	67
Map1b	Microtubule-associated protein 1B	P15205	[1310-1337]	[K].TLEVVSPSQSVTGSAGHTPYYQSPTDEK.[S]	1xBiotinTyramide [Y]	1.434	0.52	27
Map1a	Microtubule-associated protein 1A	P34926	[291-297]	[R].YPVATQK.[D]	1xBiotinTyramide [Y1]	1.434	0.52	8
Hspa8	Heat shock cognate 71 kDa protein	P63018	[518-526]	[R].MVQEAEKYK.[A]	1xBiotinTyramide [Y8]	1.434	0.52	27
Ybx1	Nuclease-sensitive element-binding protein 1	P62961	[203-232]	[R].RPQYSNPPVQGEVMEGADNQGAGEQGRPVR.[Q]	1xOxidation [M14]; 1xBiotinTyramide_Plus1 [Y4]	1.42	0.51	2
Calm2	Calmodulin-2	P0DP30	[92-107]	[R].VFDKDGNGYISAAELR.[H]	1xAcetyl [N-Term]; 1xBiotinTyramide [Y9]	1.404	0.49	10
Adgrl1	Adhesion G protein-coupled receptor L1	O88917	[1476-1485]	[R].NPLQGYYQVR.[R]	1xBiotinTyramide [Y]	1.394	0.48	7
Hnrnpk	Heterogeneous nuclear ribonucleoprotein K	P61980	[70-86]	[R].TDYNASVSVPDSSGPER.[I]	1xBiotinTyramide [Y3]	1.39	0.48	7
Bsn	Protein bassoon	O88778	[2139-2171]	[R].SGLLGNPTYPEGQPSPGNLAQYGPAASQGTAVR.[Q]	1xDeamidated [Q13]; 1xBiotinTyramide [Y22]	1.145	0.2	1
Bsn	Protein bassoon	O88778	[2139-2171]	[R].SGLLGNPTYPEGQPSPGNLAQYGPAASQGTAVR.[Q]	1xBiotinTyramide_Plus1 [Y9]	1.145	0.2	2
Rab7a	Ras-related protein Rab-7a	P09527	[139-146]	[R].AQAWCYSK.[N]	1xCarbamidomethyl [C5]; 1xBiotinTyramide [Y6]	1.142	0.19	20
Dlg4	Disks large homolog 4	P31016	[234-242]	[K].NTYDVVYLK.[V]	1xBiotinTyramide [Y]	1.139	0.19	6
Ank3	Ankyrin-3	O70511	[2511-2522]	[K].AYFPESQNDIGK.[Q]	1xBiotinTyramide [Y2]	1.134	0.18	8
Aldoa	Fructose-bisphosphate aldolase A	P05065	[2-13]	[M].PHPYPALTPEQK.[K]	1xBiotinTyramide [Y4]	1.131	0.18	66
Map1b	Microtubule-associated protein 1B	P15205	[1959-1969]	[R].TPEVSGYTYEK.[T]	1xBiotinTyramide [Y]	1.132	0.18	30
Hsp90aa1	Heat shock protein HSP 90-alpha	P82995	[61-74]	[R].YESLTDPSKLDSGK.[E]	1xBiotinTyramide [Y1]	1.134	0.18	75
1	Uncharacterized protein KIAA0930 homolog	Q4G008	[60-71]	[R].AYTGSESTADGR.[K]	1xBiotinTyramide [Y2]	1.134	0.18	13
Eif4a2	Eukaryotic initiation factor 4A-II	Q5RKI1	[2-10]	[M].SGGSADYNR.[E]	1xAcetyl [N-Term]; 1xBiotinTyramide [Y7]	1.136	0.18	45
Nap1l4	Nucleosome assembly protein 1-like 4	Q5U2Z3	[45-61]	[R].LDNVSHTPSSYIETLPK.[A]	1xBiotinTyramide [Y11]	1.135	0.18	8
Tpd52l2	Tumor protein D54	Q6PCT3	[120-128]	[K].VTQSDLYKK.[T]	1xBiotinTyramide [Y7]	1.129	0.18	2
Gpm6a	Neuronal membrane glycoprotein M6-a	Q812E9	[248-255]	[R].MQKYEDIK.[S]	1xBiotinTyramide [Y4]	1.131	0.18	70
Cxadr	Coxsackievirus and adenovirus receptor homolog	Q9R066	[265-271]	[R].REEKYEK.[E]	1xBiotinTyramide [Y5]	1.129	0.18	11
Afdn	Afadin	O35889	[1291-1296]	[K].VYQLER.[H]	1xBiotinTyramide [Y2]	1.12	0.16	8
Vps50	Syndetin	F1LSG8	[570-582]	[R].DYVDEQTGDVPVK.[S]	1xDeamidated [Q6]; 1xBiotinTyramide [Y2]	1.11	0.15	1
Eef1a1	Elongation factor 1-alpha 1	P62630	[21-30]	[K].STTTGHLIYK.[C]	1xBiotinTyramide [Y9]	1.111	0.15	8
Usp15	Ubiquitin carboxyl-terminal hydrolase 15	Q9R085	[244-252]	[K].NYDYSEPGR.[N]	1xBiotinTyramide [Y2]	1.113	0.15	2
Cnksr2	Connector enhancer of kinase suppressor of ras 2	Q9Z1T4	[477-486]	[K].IAQEEYMFQR.[N]	1xBiotinTyramide [Y6]	1.107	0.15	1
Macf1	Microtubule-actin cross-linking factor 1	D3ZHV2	[4647-4655]	[K].QPVYDTTIR.[T]	1xBiotinTyramide [Y4]	1.04	0.06	1
Mapk8ip3	C-Jun-amino-terminal kinase-interacting protein 3	E9PSK7	[29-38]	[R].VSGLAGSIYR.[E]	1xBiotinTyramide [Y9]	1.039	0.06	2
Pip5k1c	Phosphatidylinositol 4-phosphate 5-kinase type-1 gamma	Q5I6B8	[484-491]	[R].EDVQYDLR.[G]	1xBiotinTyramide [Y5]	1.044	0.06	2
Kiaa1107	AP2-interacting clathrin-endocytosis protein	D4A0X3	[712-729]	[R].SEDYDAGGSQDDEGSHDR.[G]	1xBiotinTyramide_Plus1 [Y4]	1	0	3
Pclo	Protein piccolo	Q9JKS6	[3641-3652]	[R].APFQYSEGFTTK.[G]	1xBiotinTyramide [Y5]	1.429	0.51	5
Ppp5c	Serine/threonine-protein phosphatase 5	P53042	[431-441]	[K].AEGYEVAHGGR.[C]	1xBiotinTyramide [Y4]	1.144	0.19	13
Rims2	Regulating synaptic membrane exocytosis protein 2	Q9JIS1	[281-294]	[R].EPQFYEEPDHLNYR.[D]	1xBiotinTyramide [Y5]	1.468	0.55	2
Rtn4	Reticulon-4	Q9JK11	[629-646]	[K].LEPENPPPYEEAMNVALK.[A]	1xOxidation [M13]; 1xBiotinTyramide_Plus1 [Y9]	1.423	0.51	2
Nefm	Neurofilament medium polypeptide	P12839	[44-55]	[R].GSPSTVSSSYKR.[S]	1xBiotinTyramide [Y10]	1.4	0.49	9
Pi4ka	Phosphatidylinositol 4-kinase alpha	O08662	[191-201]	[R].YSNSEESLLSK.[L]	1xBiotinTyramide [Y1]	1.144	0.19	22
Map1b	Microtubule-associated protein 1B	P15205	[1925-1938]	[K].TPEDGGYSCEITEK.[T]	1xCarbamidomethyl [C9]; 1xBiotinTyramide [Y7]	1.14	0.19	11
Abi1	Abl interactor 1	Q9QZM5	[195-214]	[K].TLEPVKPPTVPNDYMTSPAR.[L]	1xOxidation [M15]; 1xBiotinTyramide [Y14]	1.143	0.19	10
Shank1	SH3 and multiple ankyrin repeat domains protein 1	Q9WV48	[1305-1322]	[R].LESGGSSGGYGAYAAGSR.[A]	1xBiotinTyramide [Y13]	1.01	0.02	1
Prkcd	Protein kinase C delta type	P09215	[301-316]	[R].KPETPETVGIYQGFEK.[K]	1xBiotinTyramide [Y11]	1.465	0.55	3
Calb2	Calretinin	P47728	[146-151]	[R].PYDEPK.[L]	1xBiotinTyramide [Y2]	1.464	0.55	3
Pacsin1	Protein kinase C and casein kinase substrate in neurons protein 1	Q9Z0W5	[425-441]	[R].LDSGQLGLYPANYVEAI.[-]	1xBiotinTyramide [Y13]	1.46	0.55	5
Add1	Alpha-adducin	Q63028	[571-577]	[R].ELEEYRR.[E]	1xBiotinTyramide [Y5]	1.449	0.54	1
Dnmt1	DNA (cytosine-5)-methyltransferase 1	Q9Z330	[981-986]	[K].YSDYIK.[G]	1xBiotinTyramide [Y1]	1.44	0.53	10
Rtn4	Reticulon-4	Q9JK11	[548-553]	[K].IAYETK.[V]	1xBiotinTyramide [Y3]	1.42	0.51	29
Pclo	Protein piccolo	Q9JKS6	[3669-3694]	[R].TLPNPPPEEVSTGTQSTYSTMGTASR.[R]	1xBiotinTyramide_Plus1 [Y18]	1.418	0.5	2
Pclo	Protein piccolo	Q9JKS6	[3669-3694]	[R].TLPNPPPEEVSTGTQSTYSTMGTASR.[R]	1xDeamidated [N4]; 1xBiotinTyramide [Y18]	1.418	0.5	2
Atp1a1	Sodium/potassium-transporting ATPase subunit alpha-1	P06685	[8-21]	[R].DKYEPAAVSEHGDK.[K]	1xBiotinTyramide [Y3]	1.401	0.49	4
Pgrmc1	Membrane-associated progesterone receptor component 1	P70580	[164-169]	[K].YHHVGK.[L]	1xBiotinTyramide [Y1]	1.347	0.43	2
Epha3	Ephrin type-A receptor 3	O08680	[771-783]	[R].VLEDDPEAAYTTR.[G]	1xBiotinTyramide [Y10]	1.151	0.2	27
Rph3a	Rabphilin-3A	P47709	[304-333]	[R].AAPGPGRFPEQSTEAPPSDPGYPGAVAPAR.[E]	1xBiotinTyramide [Y22]	1.15	0.2	19
Plppr4	Phospholipid phosphatase-related protein type 4	Q7TMB7	[662-671]	[R].QTYELNDLNR.[D]	1xBiotinTyramide [Y3]	1.151	0.2	6
Dpysl5	Dihydropyrimidinase-related protein 5	Q9JHU0	[490-505]	[R].TPYLGDVAVVVNPGKK.[E]	1xBiotinTyramide [Y3]	1.149	0.2	2
Nsf	Vesicle-fusing ATPase	Q9QUL6	[28-38]	[K].DYQSGQHVMVR.[T]	1xOxidation [M9]; 1xBiotinTyramide [Y2]	1.152	0.2	23
Arpp19	cAMP-regulated phosphoprotein 19	Q712U5	[59-69]	[K].YFDSGDYNMAK.[A]	1xOxidation [M9]; 1xBiotinTyramide_Plus1 [Y]	1.141	0.19	3
Gripap1	GRIP1-associated protein 1	Q9JHZ4	[22-32]	[R].TNNYQLSDELR.[K]	1xBiotinTyramide [Y4]	1.14	0.19	7
Ppp1r12a	Protein phosphatase 1 regulatory subunit 12A	Q10728	[540-551]	[K].NSSINEGSTYHR.[S]	1xBiotinTyramide [Y10]	1.083	0.11	4
Sh3glb2	Endophilin-B2	Q5PPJ9	[72-79]	[R].VEEFLYEK.[L]	1xBiotinTyramide [Y6]	1.419	0.5	3
Cdc37	Hsp90 co-chaperone Cdc37	Q63692	[288-308]	[R].LGPGGLDPVEVYESLPEELQK.[C]	1xBiotinTyramide [Y12]	1.373	0.46	2
Pkm	Pyruvate kinase PKM	P11980	[142-151]	[K].ITLDNAYMEK.[C]	1xBiotinTyramide [Y7]	1.153	0.21	5
Kpnb1	Importin subunit beta-1	P52296	[73-78]	[K].AQYQQR.[W]	1xBiotinTyramide [Y3]	1.154	0.21	29
Kif5a	Kinesin heavy chain isoform 5A	Q6QLM7	[893-899]	[R].YQQEVDR.[I]	1xBiotinTyramide [Y1]	1.154	0.21	29
Hspa8	Heat shock cognate 71 kDa protein	P63018	[518-526]	[R].MVQEAEKYK.[A]	1xOxidation [M1]; 1xBiotinTyramide [Y8]	1.155	0.21	10
Dlgap4	Disks large-associated protein 4	P97839	[74-96]	[R].IHYNSHFEVPEESPFPSHAQATK.[I]	1xBiotinTyramide_Plus1 [Y3]	1.359	0.44	1
Ctnnb1	Catenin beta-1	Q9WU82	[20-49]	[K].AAVSHWQQQSYLDSGIHSGATTTAPSLSGK.[G]	1xBiotinTyramide [Y11]	1.133	0.18	6
Aldoa	Fructose-bisphosphate aldolase A	P05065	[343-364]	[K].YTPSGQSGAAASESLFISNHAY.[-]	1xBiotinTyramide_Plus1 [Y22]	1.412	0.5	5
Map2	Microtubule-associated protein 2	P15146	[572-579]	[K].YFETSALK.[E]	1xBiotinTyramide [Y1]	1.43	0.52	7
Atat1	Alpha-tubulin N-acetyltransferase 1	Q6MG11	[227-240]	[K].RAEGDIKPYSSSDR.[E]	1xBiotinTyramide [Y9]	1.115	0.16	11
Pabpc1	Polyadenylate-binding protein 1	Q9EPH8	[375-385]	[R].QAHLTNQYMQR.[M]	1xBiotinTyramide [Y8]; 1xGln->pyro-Glu [Q1]	1.444	0.53	8
Dnm1	Dynamin-1	P21575	[446-451]	[K].LQQYPR.[L]	1xBiotinTyramide [Y4]	1.154	0.21	9
Mapre1	Microtubule-associated protein RP/EB family member 1	Q66HR2	[2-17]	[M].AVNVYSTSVTSDNLSR.[H]	1xAcetyl [N-Term]; 1xBiotinTyramide [Y5]	1.158	0.21	18
Ampd2	AMP deaminase 2	Q02356	[133-152]	[K].TDSDSDLQLYKEQGEGQGDR.[G]	1xBiotinTyramide [Y10]	1.152	0.2	6
Nudt3	Diphosphoinositol polyphosphate phosphohydrolase 1	Q566C7	[145-168]	[R].QGYSANNGTPVLPTTYSSSMSGIR.[-]	1xDeamidated [N6]; 1xBiotinTyramide [Y16]; 1xGln->pyro-Glu [Q1]	1.428	0.51	2
Ldha	L-lactate dehydrogenase A chain	P04642	[233-243]	[K].QVVDSAYEVIK.[L]	1xBiotinTyramide [Y7]	1.41	0.5	21
Eif3g	Eukaryotic translation initiation factor 3 subunit G	Q5RK09	[213-219]	[K].YVPPSLR.[D]	1xBiotinTyramide [Y1]	1.419	0.5	5
Calm2	Calmodulin-2	P0DP30	[96-107]	[K].DGNGYISAAELR.[H]	1xDeamidated [N3]; 1xBiotinTyramide [Y5]	1.406	0.49	17
Nefl	Neurofilament light polypeptide	P19527	[18-23]	[R].YVETPR.[V]	1xBiotinTyramide [Y1]	1.405	0.49	14
Canx	Calnexin	P35565	[509-516]	[K].QSNAMEYK.[K]	1xBiotinTyramide [Y7]	1.404	0.49	16
Myo5a	Unconventional myosin-Va	Q9QYF3	[950-963]	[K].LTNLEGVYNSETEK.[L]	1xBiotinTyramide [Y8]	1.406	0.49	16
Grip1	Glutamate receptor-interacting protein 1	P97879	[1020-1034]	[R].PAGPGDLGGLKPYDR.[L]	1xBiotinTyramide [Y13]	1.394	0.48	2
Ppp1cb	Serine/threonine-protein phosphatase PP1-beta catalytic subunit	P62142	[304-319]	[K].YQYGGLNSGRPVTPPR.[T]	1xDeamidated [N7]; 1xBiotinTyramide [Y3]	1.387	0.47	2
Bcar1	Breast cancer anti-estrogen resistance protein 1	Q63767	[478-489]	[R].RPGPGTLYDVPR.[E]	1xBiotinTyramide [Y8]	1.344	0.43	5
Dclk1	Serine/threonine-protein kinase DCLK1	O08875	[404-427]	[K].AQPAPPELNSESEDYSPSSSETVR.[S]	1xBiotinTyramide [Y15]	1.162	0.22	42
Ak1	Adenylate kinase isoenzyme 1	P39069	[150-155]	[R].LETYYK.[A]	1xBiotinTyramide [Y5]	1.162	0.22	21
Nedd4	E3 ubiquitin-protein ligase NEDD4	Q62940	[359-379]	[R].LTMYGNPATSQPVTSSNHSSR.[G]	1xDeamidated [Q11]; 1xBiotinTyramide [Y4]	1.161	0.22	1
Nedd4	E3 ubiquitin-protein ligase NEDD4	Q62940	[359-379]	[R].LTMYGNPATSQPVTSSNHSSR.[G]	1xBiotinTyramide_Plus1 [Y4]	1.161	0.22	7
Pfkp	ATP-dependent 6-phosphofructokinase, platelet type	P47860	[16-25]	[K].YLEHLSGDGK.[A]	1xBiotinTyramide [Y1]	1.16	0.21	21
Nudt3	Diphosphoinositol polyphosphate phosphohydrolase 1	Q566C7	[145-168]	[R].QGYSANNGTPVLPTTYSSSMSGIR.[-]	1xDeamidated [Q1]; 1xOxidation [M20]; 1xBiotinTyramide [Y16]	1.158	0.21	6
Map2	Microtubule-associated protein 2	P15146	[669-674]	[K].VYGEKR.[D]	1xBiotinTyramide [Y2]	1.12	0.16	1
Cops3	COP9 signalosome complex subunit 3	Q68FW9	[407-423]	[K].SMGSQEDDSGNKPSSYS.[-]	1xOxidation [M2]; 1xBiotinTyramide [Y16]	1.07	0.1	3
Cnksr2	Connector enhancer of kinase suppressor of ras 2	Q9Z1T4	[815-831]	[K].CHLQDHYGPYPLAESER.[M]	1xCarbamidomethyl [C1]; 1xBiotinTyramide_Plus1 [Y10]	1.056	0.08	1
Pcdh8	Protocadherin-8	D3ZE55	[871-885]	[R].GAHAEPYSASPGFGK.[E]	1xBiotinTyramide [Y7]	1.063	0.09	1
Wasl	Neural Wiskott-Aldrich syndrome protein	O08816	[251-258]	[K].VIYDFIEK.[T]	1xBiotinTyramide [Y3]	1.423	0.51	6
Hnrnpa1	Heterogeneous nuclear ribonucleoprotein A1	P04256	[301-318]	[R].NQGGYGGSSSSSSYGSGR.[R]	1xBiotinTyramide [Y]	1.405	0.49	15
Sgip1	SH3-containing GRB2-like protein 3-interacting protein 1	P0DJJ3	[408-419]	[R].ATPPPPPPPTYR.[T]	1xBiotinTyramide [Y11]	1.401	0.49	17
Cap1	Adenylyl cyclase-associated protein 1	Q08163	[18-37]	[R].LEAVSHTSDMHCGYGDSPSK.[G]	1xCarbamidomethyl [C12]; 1xOxidation [M10]; 1xBiotinTyramide [Y14]	1.405	0.49	12
Cxadr	Coxsackievirus and adenovirus receptor homolog	Q9R066	[316-328]	[K].TQYNQVPSEDFER.[A]	1xDeamidated [N/Q]; 1xBiotinTyramide [Y3]	1.4	0.49	12
Acp1	Low molecular weight phosphotyrosine protein phosphatase	P41498	[42-59]	[R].IDSAATSTYEVGNPPDYR.[G]	1xBiotinTyramide [Y]	1.395	0.48	41
Prkcb	Protein kinase C beta type	P68403	[602-607]	[R].YIDWEK.[L]	1xBiotinTyramide [Y1]	1.396	0.48	7
Fscn1	Fascin	P85845	[186-194]	[R].YSVQTSDHR.[F]	1xBiotinTyramide [Y1]	1.394	0.48	57
Tubb3	Tubulin beta-3 chain	Q4QRB4	[155-162]	[K].VREEYPDR.[I]	1xBiotinTyramide [Y5]	1.393	0.48	118
Eif4a2	Eukaryotic initiation factor 4A-II	Q5RKI1	[70-83]	[K].GYDVIAQAQSGTGK.[T]	1xBiotinTyramide [Y2]	1.395	0.48	28
Arpp19	cAMP-regulated phosphoprotein 19	Q712U5	[59-69]	[K].YFDSGDYNMAK.[A]	1xBiotinTyramide [Y]	1.395	0.48	26
Map1b	Microtubule-associated protein 1B	P15205	[1310-1337]	[K].TLEVVSPSQSVTGSAGHTPYYQSPTDEK.[S]	1xBiotinTyramide_Plus1 [Y20]	1.385	0.47	7
Cadm3	Cell adhesion molecule 3	Q1WIM3	[358-366]	[K].GTYLTHEAK.[G]	1xBiotinTyramide [Y3]	1.378	0.46	2
Pde2a	cGMP-dependent 3',5'-cyclic phosphodiesterase	Q01062	[565-572]	[K].VSDDEYTK.[L]	1xBiotinTyramide [Y6]	1.346	0.43	1
Shank2	SH3 and multiple ankyrin repeat domains protein 2	Q9QX74	[608-620]	[R].GQMPENPYSEVGK.[I]	1xBiotinTyramide [Y8]	1.335	0.42	2
Pdpk1	3-phosphoinositide-dependent protein kinase 1	O55173	[287-296]	[R].AGNEYLIFQK.[I]	1xBiotinTyramide [Y5]	1.177	0.24	5
Calm2	Calmodulin-2	P0DP30	[92-107]	[R].VFDKDGNGYISAAELR.[H]	1xDeamidated [N7]; 1xBiotinTyramide [Y9]	1.17	0.23	52
Ywhae	14-3-3 protein epsilon	P62260	[1-12]	[-].MDDREDLVYQAK.[L]	1xAcetyl [N-Term]; 1xBiotinTyramide [Y9]	1.174	0.23	34
Rock2	Rho-associated protein kinase 2	Q62868	[512-517]	[K].NAEYQR.[K]	1xBiotinTyramide [Y4]	1.169	0.23	5
Nedd4	E3 ubiquitin-protein ligase NEDD4	Q62940	[536-544]	[R].ANILEDSYR.[R]	1xBiotinTyramide [Y8]	1.162	0.22	1
Gpr158	Probable G-protein coupled receptor 158	D4A6L0	[1050-1060]	[K].AAEGLYQANHK.[S]	1xBiotinTyramide [Y6]	1.153	0.21	2
Ap1m1	AP-1 complex subunit mu-1	Q32Q06	[411-421]	[R].YITQNGDYQLR.[T]	1xBiotinTyramide [Y1]	1.151	0.2	7
Tmem30a	Cell cycle control protein 50A	Q6AY41	[2-8]	[M].AMNYSAK.[D]	1xAcetyl [N-Term]; 1xOxidation [M2]; 1xBiotinTyramide [Y4]	1.138	0.19	6
Hbs1l	HBS1-like protein	Q6AXM7	[45-58]	[R].RDNPEEEYGYEDLK.[E]	1xBiotinTyramide [Y]	1.107	0.15	6
Ctnnb1	Catenin beta-1	Q9WU82	[662-672]	[R].MSEDKPQDYKK.[R]	1xBiotinTyramide [Y9]	1.062	0.09	2
Rpl37a-ps1	Putative 60S ribosomal protein L37a	P61515	[37-44]	[K].YTCSFCGK.[T]	2xCarbamidomethyl [C3; C6]; 1xBiotinTyramide [Y1]	1.041	0.06	1
Map1b	Microtubule-associated protein 1B	P15205	[2375-2392]	[R].SSYYVVSGNDPAAEEPSR.[A]	1xBiotinTyramide [Y]	1.171	0.23	21
Pitpna	Phosphatidylinositol transfer protein alpha isoform	P16446	[56-61]	[K].GQYTHK.[I]	1xBiotinTyramide [Y3]	1.425	0.51	10
Pabpc1	Polyadenylate-binding protein 1	Q9EPH8	[507-512]	[R].TVPQYK.[Y]	1xBiotinTyramide [Y5]	1.176	0.23	32
Arhgap35	Rho GTPase-activating protein 35	P81128	[1200-1214]	[K].GDNAVIPYETDEDPR.[R]	1xBiotinTyramide [Y8]	1.419	0.51	10
Cops4	COP9 signalosome complex subunit 4	Q68FS2	[138-144]	[K].QYNVDYK.[L]	1xBiotinTyramide [Y]	1.426	0.51	5
Map1a	Microtubule-associated protein 1A	P34926	[2183-2191]	[R].HDEYLEVTK.[A]	1xBiotinTyramide [Y4]	1.415	0.5	7
Bcar1	Breast cancer anti-estrogen resistance protein 1	Q63767	[354-373]	[R].GLLPNQYGQEVYDTPPMAVK.[G]	1xBiotinTyramide_Plus1 [Y7]	1.414	0.5	1
Map1a	Microtubule-associated protein 1A	P34926	[942-948]	[K].YVVTSEK.[L]	1xBiotinTyramide [Y1]	1.39	0.47	31
Map1a	Microtubule-associated protein 1A	P34926	[1921-1929]	[R].EPTPYPDER.[S]	1xBiotinTyramide [Y5]	1.385	0.47	76
Camsap2	Calmodulin-regulated spectrin-associated protein 2	D4AEC2	[384-398]	[R].YTRPQTHSSVSGGIR.[R]	1xBiotinTyramide [Y1]	1.375	0.46	2
Atp2a2	Sarcoplasmic/endoplasmic reticulum calcium ATPase 2	P11507	[121-128]	[K].EYEPEMGK.[V]	1xOxidation [M6]; 1xBiotinTyramide [Y2]	1.366	0.45	5
Mapk8	Mitogen-activated protein kinase 8	P49185	[266-273]	[K].YAGYSFEK.[L]	1xBiotinTyramide [Y]	1.354	0.44	17
Eef1d	Elongation factor 1-delta	Q68FR9	[25-38]	[R].FYEQMNGPVTAGSR.[Q]	1xBiotinTyramide [Y2]	1.359	0.44	14
Abi1	Abl interactor 1	Q9QZM5	[195-214]	[K].TLEPVKPPTVPNDYMTSPAR.[L]	1xOxidation [M15]; 1xBiotinTyramide_Plus1 [Y14]	1.329	0.41	4
Ppp1r7	Protein phosphatase 1 regulatory subunit 7	Q5HZV9	[322-330]	[R].SLETVYLER.[N]	1xBiotinTyramide [Y6]	1.194	0.26	1
Gstm3	Glutathione S-transferase Yb-3	P08009	[114-122]	[R].LCYNPDFEK.[L]	1xCarbamidomethyl [C2]; 1xBiotinTyramide [Y3]	1.178	0.24	20
Map1a	Microtubule-associated protein 1A	P34926	[169-178]	[R].LGIQAEPLYR.[V]	1xBiotinTyramide [Y9]	1.18	0.24	6
Map6	Microtubule-associated protein 6	Q63560	[139-150]	[R].SEYQPSDAPFER.[E]	1xBiotinTyramide [Y3]	1.179	0.24	33
Map2	Microtubule-associated protein 2	P15146	[878-908]	[K].YTVPLPSPVQDSENLSGESGSFYEGTDDKVR.[R]	1xDeamidated [Q10]; 1xBiotinTyramide [Y1]	1.172	0.23	2
Pgam1	Phosphoglycerate mutase 1	P25113	[118-138]	[R].SYDVPPPPMEPDHPFYSNISK.[D]	1xBiotinTyramide [Y16]	1.166	0.22	3
Yars	Tyrosine--tRNA ligase, cytoplasmic	Q4KM49	[467-474]	[R].VFVQGYEK.[G]	1xBiotinTyramide [Y6]	1.167	0.22	12
Pdcd6ip	Programmed cell death 6-interacting protein	Q9QZA2	[721-749]	[R].EPSAPSIPPPAYQSSPAGGHATAPTPAPR.[T]	1xBiotinTyramide [Y12]	1.158	0.21	21
Rab7a	Ras-related protein Rab-7a	P09527	[138-146]	[K].RAQAWCYSK.[N]	1xCarbamidomethyl [C6]; 1xBiotinTyramide [Y7]	1.147	0.2	3
Clasp2	CLIP-associating protein 2	Q99JD4	[401-420]	[R].LGAGALNPGSYASLEDTSDK.[M]	1xDeamidated [N7]; 1xBiotinTyramide [Y11]	1.148	0.2	2
Cnksr2	Connector enhancer of kinase suppressor of ras 2	Q9Z1T4	[471-476]	[R].YMSNEK.[I]	1xBiotinTyramide [Y1]	1.083	0.11	5
Dbn1	Drebrin	Q07266	[80-94]	[K].YVLINWVGEDVPDAR.[K]	1xBiotinTyramide [Y1]	1.066	0.09	2
Rars	Arginine--tRNA ligase, cytoplasmic	P40329	[378-393]	[K].SDGGYTYDTSDLAAIK.[Q]	1xBiotinTyramide [Y5]	1.18	0.24	6
Numbl	Numb-like protein	A1L1I3	[53-74]	[R].KPAYVPEASRPHQWQADEDAVR.[K]	1xBiotinTyramide [Y4]	1.405	0.49	6
Ube2n	Ubiquitin-conjugating enzyme E2 N	Q9EQX9	[75-82]	[K].IYHPNVDK.[L]	1xBiotinTyramide [Y2]	1.4	0.49	6
Syt1	Synaptotagmin-1	P21707	[376-388]	[K].VFVGYNSTGAELR.[H]	1xBiotinTyramide [Y5]	1.185	0.25	18
Hspa8	Heat shock cognate 71 kDa protein	P63018	[518-531]	[R].MVQEAEKYKAEDEK.[Q]	1xBiotinTyramide [Y8]	1.185	0.25	28
Atp6v1b2	V-type proton ATPase subunit B, brain isoform	P62815	[38-44]	[R].NYLSQPR.[L]	1xBiotinTyramide [Y2]	1.149	0.2	9
Ahcy	Adenosylhomocysteinase	P10760	[152-166]	[R].GISEETTTGVHNLYK.[M]	1xBiotinTyramide [Y14]	1.403	0.49	11
Pclo	Protein piccolo	Q9JKS6	[3768-3777]	[R].AYLQGVAEDR.[D]	1xBiotinTyramide [Y2]	1.405	0.49	6
Scamp1	Secretory carrier-associated membrane protein 1	P56603	[53-78]	[K].MPNVPNTQPAIMKPTEEHPAYTQITK.[E]	1xOxidation [M]; 1xBiotinTyramide_Plus1 [Y21]	1.394	0.48	4
Kalrn	Kalirin	P97924	[2251-2262]	[K].GSSYNPPLPPLK.[I]	1xBiotinTyramide [Y4]	1.394	0.48	6
Ap2b1	AP-2 complex subunit beta	P62944	[118-128]	[K].ITEYLCEPLRK.[C]	1xCarbamidomethyl [C6]; 1xBiotinTyramide [Y4]	1.389	0.47	12
Pclo	Protein piccolo	Q9JKS6	[3911-3919]	[R].QTTLYLEPK.[I]	1xBiotinTyramide [Y5]; 1xGln->pyro-Glu [Q1]	1.383	0.47	6
Aldoc	Fructose-bisphosphate aldolase C	P09117	[343-363]	[K].YEGSGDGGAAAQSLYVANHAY.[-]	1xBiotinTyramide [Y]	1.374	0.46	134
Map1b	Microtubule-associated protein 1B	P15205	[1942-1955]	[R].TPEEGGYSYEISEK.[T]	1xBiotinTyramide [Y]	1.372	0.46	52
Dnm1	Dynamin-1	P21575	[344-361]	[R].IEGSGDQIDTYELSGGAR.[I]	1xBiotinTyramide [Y11]	1.373	0.46	54
Rab3a	Ras-related protein Rab-3A	P63012	[86-93]	[R].TITTAYYR.[G]	1xBiotinTyramide_Plus1 [Y]	1.377	0.46	3
Add2	Beta-adducin	Q05764	[24-33]	[R].FSEDDPEYLR.[L]	1xBiotinTyramide [Y8]	1.376	0.46	19
Spata2	Spermatogenesis-associated protein 2	Q66HP6	[469-485]	[K].VSCDPCLGAYHYDPCCR.[K]	4xCarbamidomethyl [C3; C6; C15; C16]; 1xBiotinTyramide [Y]	1.361	0.44	6
Tubb5	Tubulin beta-5 chain	P69897	[47-58]	[R].ISVYYNEATGGK.[Y]	1xBiotinTyramide [Y]	1.345	0.43	14
Dync1h1	Cytoplasmic dynein 1 heavy chain 1	P38650	[2510-2517]	[R].AELGEYIR.[R]	1xBiotinTyramide [Y6]	1.337	0.42	4
Unc13a	Protein unc-13 homolog A	Q62768	[1110-1117]	[K].YAMEEHDK.[H]	1xBiotinTyramide [Y1]	1.31	0.39	3
Rab11a	Ras-related protein Rab-11A	P62494	[5-13]	[R].DDEYDYLFK.[V]	1xBiotinTyramide [Y]	1.198	0.26	6
Ahcyl1	S-adenosylhomocysteine hydrolase-like protein 1	B5DFN2	[215-220]	[R].LYQLSK.[A]	1xBiotinTyramide [Y2]	1.19	0.25	9
Stx7	Syntaxin-7	O70257	[50-64]	[R].QQLQQEQQYTNQLAK.[E]	1xBiotinTyramide [Y9]	1.19	0.25	43
Bsn	Protein bassoon	O88778	[2697-2703]	[R].YISAPEK.[T]	1xBiotinTyramide [Y1]	1.19	0.25	8
Atp1a1	Sodium/potassium-transporting ATPase subunit alpha-1	P06685	[8-22]	[R].DKYEPAAVSEHGDKK.[S]	1xBiotinTyramide [Y3]	1.187	0.25	34
Eif5a	Eukaryotic translation initiation factor 5A-1	Q3T1J1	[68-85]	[K].KYEDICPSTHNMDVPNIK.[R]	1xCarbamidomethyl [C6]; 1xBiotinTyramide [Y2]	1.192	0.25	15
Mapk1	Mitogen-activated protein kinase 1	P63086	[54-65]	[K].ISPFEHQTYCQR.[T]	1xCarbamidomethyl [C10]; 1xBiotinTyramide [Y9]	1.156	0.21	8
Cnbp	Cellular nucleic acid-binding protein	P62634	[153-160]	[K].TSEVNCYR.[C]	1xCarbamidomethyl [C6]; 1xBiotinTyramide_Plus1 [Y7]	1.11	0.15	3
Plcg1	1-phosphatidylinositol 4,5-bisphosphate phosphodiesterase gamma-1	P10686	[764-778]	[K].IGTAEPDYGALYEGR.[N]	1xBiotinTyramide [Y]	1.369	0.45	9
Qdpr	Dihydropteridine reductase	P11348	[234-241]	[K].TELTPAYF.[-]	1xBiotinTyramide [Y7]	1.369	0.45	45
Rpl26	60S ribosomal protein L26	P12749	[135-142]	[K].YKEETIEK.[M]	1xBiotinTyramide [Y1]	1.369	0.45	25
Rufy3	Protein RUFY3	Q5FVJ0	[265-272]	[K].NYVEELNR.[H]	1xBiotinTyramide [Y2]	1.37	0.45	28
Mapre2	Microtubule-associated protein RP/EB family member 2	Q3B8Q0	[156-164]	[K].FYDANYDGK.[E]	1xBiotinTyramide [Y6]	1.306	0.38	1
Map1b	Microtubule-associated protein 1B	P15205	[2058-2064]	[R].CYTPERK.[S]	1xCarbamidomethyl [C1]; 1xBiotinTyramide [Y2]	1.296	0.37	1
Psmd9	26S proteasome non-ATPase regulatory subunit 9	Q9WTV5	[49-64]	[K].GIGMNEPLVDCEGYPR.[A]	1xCarbamidomethyl [C11]; 1xOxidation [M4]; 1xBiotinTyramide [Y14]	1.191	0.25	2
Dnm3	Dynamin-3	Q08877	[143-157]	[K].VPVGDQPPDIEYQIR.[D]	1xBiotinTyramide [Y12]	1.178	0.24	8
Scamp1	Secretory carrier-associated membrane protein 1	P56603	[29-44]	[R].NVPPGLDEYNPFSDSR.[T]	1xBiotinTyramide_Plus1 [Y9]	1.389	0.47	6
Crip2	Cysteine-rich protein 2	P36201	[187-208]	[K].GVNTGAVGSYIYDKDPEGTVQP.[-]	1xDeamidated [N3]; 1xBiotinTyramide [Y]	1.379	0.46	2
Ap2b1	AP-2 complex subunit beta	P62944	[733-745]	[R].QGHIYMEMNFTNK.[A]	1xOxidation [M6]; 1xBiotinTyramide [Y5]; 1xGln->pyro-Glu [Q1]	1.375	0.46	1
Dnaja1	DnaJ homolog subfamily A member 1	P63036	[47-59]	[K].QISQAYEVLADSK.[K]	1xBiotinTyramide [Y6]	1.371	0.46	6
Rab3gap1	Rab3 GTPase-activating protein catalytic subunit (Fragments)	P69735	[338-345]	[K].AYPADAGK.[A]	1xBiotinTyramide [Y2]	1.375	0.46	5
Tubb2a	Tubulin beta-2A chain	P85108	[277-282]	[R].GSQQYR.[A]	1xDeamidated [Q]; 1xBiotinTyramide [Y5]	1.376	0.46	15
Neo1	Neogenin (Fragment)	P97603	[1344-1359]	[R].MLEDSESSYEPDELTK.[E]	1xBiotinTyramide [Y9]	1.373	0.46	6
Dnm1	Dynamin-1	P21575	[343-361]	[K].RIEGSGDQIDTYELSGGAR.[I]	1xBiotinTyramide [Y12]	1.364	0.45	25
Cadps	Calcium-dependent secretion activator 1	Q62717	[945-953]	[R].TDYNLCNGK.[F]	1xCarbamidomethyl [C6]; 1xBiotinTyramide [Y3]	1.362	0.45	27
Cyp51a1	Lanosterol 14-alpha demethylase	Q64654	[122-133]	[K].NEDLNAEEVYGR.[L]	1xBiotinTyramide [Y10]	1.362	0.45	18
Cltc	Clathrin heavy chain 1	P11442	[1482-1498]	[R].TSIDAYDNFDNISLAQR.[L]	1xBiotinTyramide [Y6]	1.361	0.44	37
Synj1	Synaptojanin-1	Q62910	[191-197]	[R].TIYAAHK.[Q]	1xBiotinTyramide [Y3]	1.355	0.44	9
Ppfia3	Liprin-alpha-3	Q91Z79	[499-506]	[R].GRPPSYSR.[S]	1xBiotinTyramide [Y6]	1.353	0.44	1
Strap	Serine-threonine kinase receptor-associated protein	Q5XIG8	[250-262]	[K].YDYNSGEELESYK.[G]	1xBiotinTyramide [Y3]	1.351	0.43	3
Tubb2a	Tubulin beta-2A chain	P85108	[277-282]	[R].GSQQYR.[A]	1xAcetyl [N-Term]; 1xBiotinTyramide [Y5]	1.202	0.27	26
Atp2b2	Plasma membrane calcium-transporting ATPase 2	P11506	[2-12]	[M].GDMTNSDFYSK.[N]	1xAcetyl [N-Term]; 1xBiotinTyramide [Y9]	1.2	0.26	23
Mapt	Microtubule-associated protein tau	P19332	[506-520]	[R].SGYSSPGSPGTPGSR.[S]	1xBiotinTyramide [Y3]	1.196	0.26	71
Cfl1	Cofilin-1	P45592	[133-146]	[K].HELQANCYEEVKDR.[C]	1xCarbamidomethyl [C7]; 1xBiotinTyramide [Y8]	1.201	0.26	41
Actg1	Actin, cytoplasmic 2	P63259	[148-177]	[R].TTGIVMDSGDGVTHTVPIYEGYALPHAILR.[L]	1xOxidation [M6]; 1xBiotinTyramide_Plus1 [Y22]	1.2	0.26	21
Crmp1	Dihydropyrimidinase-related protein 1	Q62950	[497-511]	[R].GMYDGPVYEVPATPK.[H]	1xBiotinTyramide [Y]	1.199	0.26	42
Psmc2	26S proteasome regulatory subunit 7	Q63347	[2-10]	[M].PDYLGADQR.[K]	1xBiotinTyramide [Y3]	1.2	0.26	12
Gnl1	Guanine nucleotide-binding protein-like 1	Q6MG06	[75-80]	[R].GYDPNR.[Y]	1xBiotinTyramide [Y2]	1.2	0.26	3
Map1a	Microtubule-associated protein 1A	P34926	[2181-2191]	[R].TRHDEYLEVTK.[A]	1xBiotinTyramide [Y6]	1.19	0.25	6
Tsg101	Tumor susceptibility gene 101 protein	Q6IRE4	[383-391]	[R].KTAGLSDLY.[-]	1xBiotinTyramide [Y9]	1.167	0.22	5
Ckb	Creatine kinase B-type	P07335	[97-107]	[R].HGGYQPSDEHK.[T]	1xBiotinTyramide [Y4]	1.084	0.12	7
1	RT1 class I histocompatibility antigen, AA alpha chain	P16391	[347-356]	[K].GGDYAPAPGR.[D]	1xBiotinTyramide [Y4]	1.077	0.11	1
Rph3a	Rabphilin-3A	P47709	[304-336]	[R].AAPGPGRFPEQSTEAPPSDPGYPGAVAPAREER.[T]	1xBiotinTyramide [Y22]	1.369	0.45	5
Mapk8ip1	C-Jun-amino-terminal kinase-interacting protein 1	Q9R237	[138-156]	[R].SQGQGQGPGTGSGDTYRPK.[R]	1xBiotinTyramide [Y16]	1.342	0.42	3
Stip1	Stress-induced-phosphoprotein 1	O35814	[471-478]	[R].CMMAQYNR.[H]	1xCarbamidomethyl [C1]; 1xOxidation [M]; 1xBiotinTyramide [Y6]	1.213	0.28	14
Nefl	Neurofilament light polypeptide	P19527	[31-37]	[R].SGYSTAR.[S]	1xBiotinTyramide [Y3]	1.204	0.27	27
Arfgap3	ADP-ribosylation factor GTPase-activating protein 3	Q4KLN7	[342-356]	[K].YQEDPEDSYFSSSSK.[W]	1xBiotinTyramide [Y]	1.198	0.26	9
Acap2	Arf-GAP with coiled-coil, ANK repeat and PH domain-containing protein 2	Q5FVC7	[355-365]	[K].AVQTSIATAYR.[E]	1xBiotinTyramide [Y10]	1.2	0.26	2
Eif4e	Eukaryotic translation initiation factor 4E	P63074	[2-36]	[M].ATVEPETTPTTNPPPAEEEKTESNQEVANPEHYIK.[H]	1xAcetyl [N-Term]; 1xBiotinTyramide [Y33]	1.364	0.45	4
Psmd9	26S proteasome non-ATPase regulatory subunit 9	Q9WTV5	[49-64]	[K].GIGMNEPLVDCEGYPR.[A]	1xCarbamidomethyl [C11]; 1xBiotinTyramide [Y14]	1.374	0.46	4
Necab2	N-terminal EF-hand calcium-binding protein 2	F1LQY6	[157-170]	[K].VYEGGNNVDQFVTR.[F]	1xBiotinTyramide [Y2]	1.364	0.45	4
Pabpc1	Polyadenylate-binding protein 1	Q9EPH8	[375-385]	[R].QAHLTNQYMQR.[M]	1xBiotinTyramide [Y8]	1.365	0.45	3
Gucy1b1	Guanylate cyclase soluble subunit beta-1	P20595	[562-570]	[K].INVSEYTYR.[C]	1xBiotinTyramide [Y8]	1.361	0.44	6
Hsp90aa1	Heat shock protein HSP 90-alpha	P82995	[61-69]	[R].YESLTDPSK.[L]	1xBiotinTyramide [Y1]	1.357	0.44	70
Ripor1	Rho family-interacting cell polarization regulator 1	Q4FZU8	[341-355]	[R].FSTYSQSPPDTPSLR.[E]	1xBiotinTyramide [Y4]	1.356	0.44	8
Ppp1r7	Protein phosphatase 1 regulatory subunit 7	Q5HZV9	[77-87]	[R].DAEDVDLNHYR.[I]	1xBiotinTyramide [Y10]	1.354	0.44	3
Eif3e	Eukaryotic translation initiation factor 3 subunit E	Q641X8	[280-310]	[K].VIQQESYTYKDPITEFVECLYVNFDFDGAQK.[K]	1xCarbamidomethyl [C19]; 1xBiotinTyramide_Plus1 [Y]	1.356	0.44	2
Pclo	Protein piccolo	Q9JKS6	[3911-3919]	[R].QTTLYLEPK.[I]	1xBiotinTyramide [Y5]	1.355	0.44	7
Sptan1	Spectrin alpha chain, non-erythrocytic 1	P16086	[908-930]	[R].EKEPIVGSTDYGKDEDSAEALLK.[K]	1xBiotinTyramide [Y11]	1.348	0.43	6
Gnaz	Guanine nucleotide-binding protein G(z) subunit alpha	P19627	[101-117]	[R].AYDAVQLFALTGPAESK.[G]	1xBiotinTyramide [Y2]	1.351	0.43	10
Rps27a	Ubiquitin-40S ribosomal protein S27a	P62982	[55-63]	[R].TLSDYNIQK.[E]	1xDeamidated [N6]; 1xBiotinTyramide [Y5]	1.348	0.43	9
Cdc37	Hsp90 co-chaperone Cdc37	Q63692	[278-284]	[K].EYEEEER.[K]	1xBiotinTyramide [Y2]	1.346	0.43	17
Prrt1	Proline-rich transmembrane protein 1	Q6MG82	[107-117]	[R].MPPDPYLQETR.[F]	1xBiotinTyramide [Y6]	1.35	0.43	3
Kif5a	Kinesin heavy chain isoform 5A	Q6QLM7	[892-899]	[R].RYQQEVDR.[I]	1xBiotinTyramide [Y2]	1.348	0.43	3
Abi1	Abl interactor 1	Q9QZM5	[419-427]	[K].VVAIYDYTK.[D]	1xBiotinTyramide [Y5]	1.346	0.43	11
Scamp1	Secretory carrier-associated membrane protein 1	P56603	[29-44]	[R].NVPPGLDEYNPFSDSR.[T]	1xBiotinTyramide [Y9]	1.34	0.42	14
Gphn	Gephyrin	Q03555	[748-756]	[K].TEQYVELHK.[G]	1xBiotinTyramide [Y4]	1.336	0.42	4
App	Amyloid-beta A4 protein	P08592	[752-763]	[K].MQQNGYENPTYK.[F]	1xBiotinTyramide [Y]	1.331	0.41	7
Map6	Microtubule-associated protein 6	Q63560	[537-548]	[R].SLYSEPFKESPK.[V]	1xBiotinTyramide [Y3]	1.33	0.41	5
Myo5a	Unconventional myosin-Va	Q9QYF3	[935-944]	[R].KVDEQNKDYK.[C]	1xBiotinTyramide [Y9]	1.323	0.4	7
Arhgap35	Rho GTPase-activating protein 35	P81128	[1188-1199]	[R].KKEEDQASQGYK.[G]	1xBiotinTyramide [Y11]	1.313	0.39	8
Rab1b	Ras-related protein Rab-1B	P10536	[1-10]	[-].MNPEYDYLFK.[L]	1xAcetyl [N-Term]; 1xBiotinTyramide [Y]	1.283	0.36	6
Apc	Adenomatous polyposis coli protein	P70478	[1145-1163]	[R].YSEEEQHEEEERPTNYSIK.[Y]	1xBiotinTyramide_Plus1 [Y16]	1.278	0.35	1
Cttn	Src substrate cortactin	Q66HL2	[98-107]	[K].SAVGHEYQSK.[L]	1xBiotinTyramide [Y7]	1.255	0.33	2
Gga3	ADP-ribosylation factor-binding protein GGA3	A0A0G2JV04	[496-511]	[K].AEPEGPEYPSSSISHR.[L]	1xBiotinTyramide [Y8]	1.222	0.29	32
Afdn	Afadin	O35889	[252-264]	[R].IYADSLKPNIPYK.[T]	1xBiotinTyramide [Y2]	1.225	0.29	3
Camk2a	Calcium/calmodulin-dependent protein kinase type II subunit alpha	P11275	[187-192]	[R].KDPYGK.[P]	1xBiotinTyramide [Y4]	1.225	0.29	1
Cltc	Clathrin heavy chain 1	P11442	[1095-1101]	[R].AYEFAER.[C]	1xBiotinTyramide [Y2]	1.221	0.29	28
Map1b	Microtubule-associated protein 1B	P15205	[1218-1228]	[R].DAYRPEETDVK.[T]	1xBiotinTyramide [Y3]	1.222	0.29	19
Vps33a	Vacuolar protein sorting-associated protein 33A	Q63615	[2-9]	[M].AAHLSYGR.[V]	1xAcetyl [N-Term]; 1xBiotinTyramide [Y6]	1.223	0.29	5
Atp6v1e1	V-type proton ATPase subunit E 1	Q6PCU2	[53-59]	[K].IMEYYEK.[K]	1xBiotinTyramide [Y4]	1.219	0.29	13
Nsf	Vesicle-fusing ATPase	Q9QUL6	[28-38]	[K].DYQSGQHVMVR.[T]	1xBiotinTyramide [Y2]	1.219	0.29	16
Ddx25	ATP-dependent RNA helicase DDX25	Q9QY16	[88-97]	[K].DPSSPLYSVK.[T]	1xBiotinTyramide [Y7]	1.22	0.29	5
Rapgef2	Rap guanine nucleotide exchange factor 2	F1M386	[1192-1211]	[R].TLMEPDQYSLGSYAPVSESR.[G]	1xBiotinTyramide [Y13]	1.215	0.28	3
Camk2a	Calcium/calmodulin-dependent protein kinase type II subunit alpha	P11275	[221-226]	[R].LYQQIK.[A]	1xAcetyl [N-Term]; 1xBiotinTyramide [Y2]	1.212	0.28	19
Cttn	Src substrate cortactin	Q66HL2	[162-168]	[K].YGVQADR.[V]	1xBiotinTyramide [Y1]	1.214	0.28	12
Crym	Ketimine reductase mu-crystallin	Q9QYU4	[304-313]	[K].LVYDSWSSGK.[-]	1xBiotinTyramide [Y3]	1.213	0.28	4
Calb2	Calretinin	P47728	[143-151]	[K].ANRPYDEPK.[L]	1xBiotinTyramide [Y5]	1.208	0.27	15
Mapk10	Mitogen-activated protein kinase 10	P49187	[304-311]	[K].YAGLTFPK.[L]	1xBiotinTyramide [Y1]	1.207	0.27	6
Eif4h	Eukaryotic translation initiation factor 4H	Q5XI72	[2-10]	[M].ADFDTYDDR.[A]	1xAcetyl [N-Term]; 1xBiotinTyramide [Y6]	1.209	0.27	37
Synj1	Synaptojanin-1	Q62910	[1172-1192]	[R].NQPSPQAGLAGPGPSGYGAAR.[P]	1xBiotinTyramide [Y17]	1.208	0.27	29
Pclo	Protein piccolo	Q9JKS6	[138-145]	[R].TDFKEEYK.[S]	1xBiotinTyramide [Y7]	1.209	0.27	6
Pak1	Serine/threonine-protein kinase PAK 1	P35465	[149-162]	[K].SAEDYNSSNTLNVK.[T]	1xBiotinTyramide [Y5]	1.199	0.26	18
Tubb2a	Tubulin beta-2A chain	P85108	[47-62]	[R].INVYYNEAAGNKYVPR.[A]	1xBiotinTyramide [Y13]	1.199	0.26	5
Pcdha4	Protocadherin alpha-4	Q767I8	[868-874]	[K].YGPGNPK.[Q]	1xBiotinTyramide [Y1]	1.202	0.26	10
Wbp2	WW domain-binding protein 2	Q8R478	[224-259]	[K].AAEAAASAYYNPGNPHNVYMPTSQPPPPPYYPPEDK.[K]	1xOxidation [M20]; 1xBiotinTyramide [Y]; 1xAcetyl [K36(100)]; 1xAcetyl [N-Term]	1.2	0.26	6
Canx	Calnexin	P35565	[509-516]	[K].QSNAMEYK.[K]	1xBiotinTyramide [Y7]; 1xGln->pyro-Glu [Q1]	1.188	0.25	12
Cacna1b	Voltage-dependent N-type calcium channel subunit alpha-1B	Q02294	[2196-2201]	[R].PSITYK.[T]	1xBiotinTyramide [Y5]	1.19	0.25	1
Ube2g1	Ubiquitin-conjugating enzyme E2 G1	P62255	[102-110]	[K].YGYEKPEER.[W]	1xBiotinTyramide [Y3]	1.182	0.24	6
Lasp1	LIM and SH3 domain protein 1	Q99MZ8	[50-59]	[K].KPYCNAHYPK.[Q]	1xCarbamidomethyl [C4]; 1xBiotinTyramide [Y]	1.181	0.24	8
Gorasp1	Golgi reassembly-stacking protein 1	O35254	[201-210]	[R].IPTQPSSQYK.[K]	1xBiotinTyramide [Y9]	1.176	0.23	4
Mapk3	Mitogen-activated protein kinase 3	P21708	[280-288]	[R].NYLQSLPSK.[T]	1xBiotinTyramide [Y2]	1.174	0.23	2
Dcx	Neuronal migration protein doublecortin	Q9ESI7	[228-234]	[K].LYTLDGK.[Q]	1xBiotinTyramide [Y2]	1.166	0.22	5
Magi2	Membrane-associated guanylate kinase, WW and PDZ domain-containing protein 2	O88382	[739-748]	[R].KPDPYELYEK.[S]	1xBiotinTyramide [Y]	1.127	0.17	3
Psmc1	26S proteasome regulatory subunit 4	P62193	[430-440]	[K].KQEGTPEGLYL.[-]	1xBiotinTyramide [Y10]	1.371	0.46	1
Arfgap3	ADP-ribosylation factor GTPase-activating protein 3	Q4KLN7	[341-356]	[R].KYQEDPEDSYFSSSSK.[W]	1xBiotinTyramide [Y10]	1.126	0.17	2
Fasn	Fatty acid synthase	P12785	[1053-1066]	[R].VTAIYIDPATHLQK.[V]	1xBiotinTyramide [Y5]	1.336	0.42	12
Nefl	Neurofilament light polypeptide	P19527	[423-438]	[R].SAYSGLQSSSYLMSAR.[A]	1xOxidation [M13]; 1xBiotinTyramide [Y]	1.339	0.42	9
Ak1	Adenylate kinase isoenzyme 1	P39069	[149-155]	[K].RLETYYK.[A]	1xBiotinTyramide [Y6]	1.34	0.42	10
Canx	Calnexin	P35565	[509-516]	[K].QSNAMEYK.[K]	1xOxidation [M5]; 1xBiotinTyramide [Y7]	1.331	0.41	25
Dpysl3	Dihydropyrimidinase-related protein 3	Q62952	[497-511]	[R].GMYDGPVFDLTTTPK.[G]	1xBiotinTyramide [Y3]	1.318	0.4	11
Ipo13	Importin-13	Q9JM04	[953-963]	[R].GLHGTDYTADY.[-]	1xBiotinTyramide [Y11]	1.284	0.36	1
Hspa8	Heat shock cognate 71 kDa protein	P63018	[424-447]	[K].QTQTFTTYSDNQPGVLIQVYEGER.[A]	1xBiotinTyramide [Y8]; 1xGln->pyro-Glu [Q1]	1.264	0.34	1
Clasp2	CLIP-associating protein 2	Q99JD4	[401-420]	[R].LGAGALNPGSYASLEDTSDK.[M]	1xBiotinTyramide [Y11]	1.234	0.3	11
Mapre3	Microtubule-associated protein RP/EB family member 3	Q5XIT1	[123-130]	[K].DYNPLLAR.[Q]	1xBiotinTyramide [Y2]	1.222	0.29	2
Dcx	Neuronal migration protein doublecortin	Q9ESI7	[60-66]	[R].NGDRYFK.[G]	1xBiotinTyramide [Y5]	1.223	0.29	1
Slc17a6	Vesicular glutamate transporter 2	Q9JI12	[561-576]	[K].KEEFVQESAQDAYSYK.[D]	1xBiotinTyramide [Y]	1.225	0.29	11
Aak1	AP2-associated protein kinase 1	P0C1X8	[227-237]	[R].APEMVNLYSGK.[I]	1xBiotinTyramide [Y8]	1.203	0.27	4
Basp1	Brain acid soluble protein 1	Q05175	[9-18]	[K].KKGYNVNDEK.[A]	1xBiotinTyramide [Y4]	1.187	0.25	3
Mapre1	Microtubule-associated protein RP/EB family member 1	Q66HR2	[114-122]	[K].FFDANYDGK.[E]	1xBiotinTyramide [Y6]	1.193	0.25	2
Hspa2	Heat shock-related 70 kDa protein 2	P14659	[613-633]	[K].LYQGGPGGGGSSGGPTIEEVD.[-]	1xBiotinTyramide [Y2]	1.228	0.3	6
Nudt3	Diphosphoinositol polyphosphate phosphohydrolase 1	Q566C7	[145-168]	[R].QGYSANNGTPVLPTTYSSSMSGIR.[-]	1xBiotinTyramide [Y16]; 1xGln->pyro-Glu [Q1]	1.357	0.44	5
Prep	Prolyl endopeptidase	O70196	[506-516]	[R].GGGEYGETWHK.[G]	1xBiotinTyramide [Y5]	1.34	0.42	18
Crym	Ketimine reductase mu-crystallin	Q9QYU4	[280-285]	[K].PAYCEK.[T]	1xCarbamidomethyl [C4]; 1xBiotinTyramide [Y3]	1.337	0.42	12
Crip2	Cysteine-rich protein 2	P36201	[12-17]; [133-138]	[TR].VYFAEK.[V]	1xBiotinTyramide [Y2]	1.229	0.3	4
Cnksr2	Connector enhancer of kinase suppressor of ras 2	Q9Z1T4	[233-252]	[K].STYDGLHVITGTTENSPADR.[C]	1xBiotinTyramide [Y3]	1.352	0.44	6
Vps50	Syndetin	F1LSG8	[570-582]	[R].DYVDEQTGDVPVK.[S]	1xBiotinTyramide_Plus1 [Y2]	1.335	0.42	4
Pde2a	cGMP-dependent 3',5'-cyclic phosphodiesterase	Q01062	[869-875]	[K].AAELYER.[V]	1xAcetyl [N-Term]; 1xBiotinTyramide [Y5]	1.334	0.42	2
Bsn	Protein bassoon	O88778	[892-923]	[R].RLPHNATTGYEELLSEEGPAEPTDGALQGGLR.[R]	1xBiotinTyramide_Plus1 [Y10]	1.331	0.41	3
Atp2b1	Plasma membrane calcium-transporting ATPase 1	P11505	[1126-1138]	[R].SSLYEGLEKPESR.[S]	1xBiotinTyramide [Y4]	1.328	0.41	41
Rps3a	40S ribosomal protein S3a	P49242	[253-264]	[R].ADGYEPPVQESV.[-]	1xBiotinTyramide [Y4]	1.327	0.41	53
Pigw	Phosphatidylinositol-glycan biosynthesis class W protein	Q7TSN4	[189-194]	[K].YTEGSR.[F]	1xBiotinTyramide [Y1]	1.329	0.41	50
Lrrc59	Leucine-rich repeat-containing protein 59	Q5RJR8	[202-207]	[K].EYDAQK.[A]	1xBiotinTyramide [Y2]	1.314	0.39	1
Add2	Beta-adducin	Q05764	[2-23]	[M].SEDTVPEAASPPPSQGQHYFDR.[F]	1xAcetyl [N-Term]; 1xBiotinTyramide_Plus1 [Y19]	1.298	0.38	2
Hprt1	Hypoxanthine-guanine phosphoribosyltransferase	P27605	[104-115]	[K].SYCNDQSTGDIK.[V]	1xCarbamidomethyl [C3]; 1xBiotinTyramide [Y2]	1.291	0.37	19
Kalrn	Kalirin	P97924	[579-599]	[K].LLEAAEQLAQTGECDPEEIYK.[A]	1xCarbamidomethyl [C14]; 1xBiotinTyramide [Y20]	1.25	0.32	3
Plcb1	1-phosphatidylinositol 4,5-bisphosphate phosphodiesterase beta-1	P10687	[1021-1031]	[R].QEQYYSEKYQK.[R]	1xBiotinTyramide [Y9]	1.242	0.31	7
Stxbp1	Syntaxin-binding protein 1	P61765	[357-364]	[K].HYQGTVDK.[L]	1xBiotinTyramide [Y2]	1.232	0.3	41
Cfl1	Cofilin-1	P45592	[133-144]	[K].HELQANCYEEVK.[D]	1xCarbamidomethyl [C7]; 1xBiotinTyramide [Y8]	1.236	0.31	38
Scamp1	Secretory carrier-associated membrane protein 1	P56603	[53-78]	[K].MPNVPNTQPAIMKPTEEHPAYTQITK.[E]	1xBiotinTyramide [Y21]	1.236	0.31	6
Eef2	Elongation factor 2	P05197	[265-272]	[R].YFDPANGK.[F]	1xBiotinTyramide [Y1]	1.339	0.42	5
Sirpa	Tyrosine-protein phosphatase non-receptor type substrate 1	P97710	[451-467]	[R].VPEPNNHTEYASIETGK.[L]	1xBiotinTyramide_Plus1 [Y10]	1.337	0.42	3
Vcl	Vinculin	P85972	[816-823]	[K].SFLDSGYR.[I]	1xBiotinTyramide [Y7]	1.326	0.41	3
Sirpa	Tyrosine-protein phosphatase non-receptor type substrate 1	P97710	[451-467]	[R].VPEPNNHTEYASIETGK.[L]	1xBiotinTyramide [Y10]	1.325	0.41	4
Cyld	Ubiquitin carboxyl-terminal hydrolase CYLD	Q66H62	[173-184]	[R].GQGFTDGVYQGK.[Q]	1xBiotinTyramide [Y9]	1.329	0.41	9
Kif21b	Kinesin-like protein KIF21B	F1M5N7	[409-423]	[R].VIGEDGAEGYSDLFR.[E]	1xBiotinTyramide_Plus1 [Y10]	1.321	0.4	2
Map1b	Microtubule-associated protein 1B	P15205	[860-873]	[K].LKETEPGEAYVIQK.[E]	1xBiotinTyramide [Y10]	1.319	0.4	31
Rhob	Rho-related GTP-binding protein RhoB	P62747	[151-162]	[R].IQAYDYLECSAK.[T]	1xCarbamidomethyl [C9]; 1xBiotinTyramide [Y4]	1.318	0.4	12
Lamtor1	Ragulator complex protein LAMTOR1	Q6P791	[32-47]	[K].ALNGAEPSYHSLPSAR.[T]	1xDeamidated [N3]; 1xBiotinTyramide [Y9]	1.315	0.4	7
Ppp1r14b	Protein phosphatase 1 regulatory subunit 14B	Q8K3F3	[28-52]	[R].VYFQSPPGAAGEGPGGADDDGPVRR.[Q]	1xBiotinTyramide [Y2]	1.318	0.4	10
Lasp1	LIM and SH3 domain protein 1	Q99MZ8	[249-263]	[R].TGDTGMLPANYVEAI.[-]	1xBiotinTyramide [Y11]	1.316	0.4	5
Gripap1	GRIP1-associated protein 1	Q9JHZ4	[655-669]	[R].TQTGDSSSVSSFSYR.[E]	1xBiotinTyramide [Y14]	1.319	0.4	8
Cxadr	Coxsackievirus and adenovirus receptor homolog	Q9R066	[293-315]	[R].SYIGSNHSSLGSMSPSNMEGYSK.[T]	1xBiotinTyramide [Y]	1.32	0.4	14
Psmd9	26S proteasome non-ATPase regulatory subunit 9	Q9WTV5	[65-73]	[R].ADVDLYQVR.[T]	1xBiotinTyramide [Y6]	1.323	0.4	5
Flot2	Flotillin-2	Q9Z2S9	[345-350]	[K].AEAYQK.[Y]	1xBiotinTyramide [Y4]	1.32	0.4	10
Tollip	Toll-interacting protein	A2RUW1	[81-96]	[R].LGYAVYETPTAHNGAK.[N]	1xBiotinTyramide [Y3]	1.312	0.39	12
Kiaa1107	AP2-interacting clathrin-endocytosis protein	D4A0X3	[511-525]	[R].SELTSIEQSHTPAYK.[V]	1xBiotinTyramide [Y14]	1.314	0.39	21
Slc6a17	Sodium-dependent neutral amino acid transporter SLC6A17	P31662	[713-727]	[R].YGSGYLLASTPESEL.[-]	1xBiotinTyramide [Y1]	1.312	0.39	24
Crip2	Cysteine-rich protein 2	P36201	[11-17]	[K].TVYFAEK.[V]	1xBiotinTyramide [Y3]	1.313	0.39	23
Pclo	Protein piccolo	Q9JKS6	[2775-2781]	[K].HTELPYR.[K]	1xBiotinTyramide [Y6]	1.309	0.39	8
Srcin1	SRC kinase signaling inhibitor 1	Q9QXY2	[954-962]	[R].AALTQYSAK.[D]	1xBiotinTyramide [Y6]	1.312	0.39	11
Rab6a	Ras-related protein Rab-6A	Q9WVB1	[159-164]	[K].AGYNVK.[Q]	1xBiotinTyramide [Y3]	1.306	0.39	7
Clta	Clathrin light chain A	P08081	[163-170]	[R].VADEAFYK.[Q]	1xBiotinTyramide [Y7]	1.302	0.38	55
Rph3a	Rabphilin-3A	P47709	[523-534]	[R].GMALYEEEQVER.[I]	1xBiotinTyramide [Y5]	1.304	0.38	5
Plaa	Phospholipase A-2-activating protein	P54319	[477-499]	[R].YVPGTSGPSNTVQTADPFTGAGR.[Y]	1xBiotinTyramide [Y1]	1.299	0.38	6
Hspa8	Heat shock cognate 71 kDa protein	P63018	[540-550]	[K].NSLESYAFNMK.[A]	1xDeamidated [N1]; 1xBiotinTyramide [Y6]	1.299	0.38	1
Cttn	Src substrate cortactin	Q66HL2	[135-144]; [209-218]	[QK].SAVGFEYQGK.[T]	1xBiotinTyramide [Y7]	1.304	0.38	16
Rph3a	Rabphilin-3A	P47709	[311-336]	[R].FPEQSTEAPPSDPGYPGAVAPAREER.[T]	1xBiotinTyramide [Y15]	1.29	0.37	30
Nefl	Neurofilament light polypeptide	P19527	[17-23]	[R].RYVETPR.[V]	1xBiotinTyramide [Y2]	1.283	0.36	4
Xpnpep1	Xaa-Pro aminopeptidase 1	O54975	[294-304]	[K].ASYAVSEAIPK.[D]	1xBiotinTyramide [Y3]	1.257	0.33	18
Hspa2	Heat shock-related 70 kDa protein 2	P14659	[528-536]	[R].YKSEDEANR.[D]	1xBiotinTyramide [Y1]	1.256	0.33	8
Asl	Argininosuccinate lyase	P20673	[81-94]	[K].LYPNDEDIHTANER.[R]	1xBiotinTyramide [Y2]	1.259	0.33	10
Grm5	Metabotropic glutamate receptor 5	P31424	[995-1013]	[K].ALYDVAEAEESFPAAARPR.[S]	1xBiotinTyramide [Y3]	1.254	0.33	1
Psmc1	26S proteasome regulatory subunit 4	P62193	[24-32]	[K].KYEPPVPTR.[V]	1xBiotinTyramide [Y2]	1.254	0.33	12
Bcar1	Breast cancer anti-estrogen resistance protein 1	Q63767	[492-516]	[R].VLPPEVADGSVIDDGVYAVPPPAER.[E]	1xBiotinTyramide [Y17]	1.253	0.33	1
Tpp2	Tripeptidyl-peptidase 2	Q64560	[30-36]	[R].YPEYDGR.[G]	1xBiotinTyramide [Y]	1.253	0.33	59
Gripap1	GRIP1-associated protein 1	Q9JHZ4	[22-33]	[R].TNNYQLSDELRK.[N]	1xBiotinTyramide [Y4]	1.256	0.33	2
Abi1	Abl interactor 1	Q9QZM5	[29-44]	[R].VADYCENNYIQATDKR.[K]	1xCarbamidomethyl [C5]; 1xBiotinTyramide [Y4]	1.255	0.33	4
Camk2a	Calcium/calmodulin-dependent protein kinase type II subunit alpha	P11275	[227-245]	[K].AGAYDFPSPEWDTVTPEAK.[D]	1xBiotinTyramide [Y4]	1.251	0.32	63
Tubb2a	Tubulin beta-2A chain	P85108	[155-162]	[K].IREEYPDR.[I]	1xBiotinTyramide [Y5]	1.252	0.32	202
Add1	Alpha-adducin	Q63028	[407-434]	[K].YSDVEVPASVTGHSFASDGDSGTCSPLR.[H]	1xCarbamidomethyl [C24]; 1xBiotinTyramide [Y1]	1.244	0.32	5
Pitpna	Phosphatidylinositol transfer protein alpha isoform	P16446	[32-61]	[K].NETGGGEGVEVLVNEPYEKDDGEKGQYTHK.[I]	1xBiotinTyramide_Plus1 [Y27]	1.244	0.31	6
Plec	Plectin	P30427	[796-803]	[K].ESYSALMR.[E]	1xBiotinTyramide [Y3]	1.243	0.31	2
Mapk8	Mitogen-activated protein kinase 8	P49185	[258-263]	[R].TYVENR.[P]	1xBiotinTyramide [Y2]	1.241	0.31	8
Stxbp1	Syntaxin-binding protein 1	P61765	[527-532]	[K].APGEYR.[S]	1xBiotinTyramide [Y5]	1.238	0.31	95
Kif5b	Kinesin-1 heavy chain	Q2PQA9	[645-656]	[K].SLTEYLQNVEQK.[K]	1xBiotinTyramide [Y5]	1.24	0.31	3
Cttn	Src substrate cortactin	Q66HL2	[172-181]	[K].SAVGFDYQGK.[T]	1xBiotinTyramide [Y7]	1.241	0.31	13
Baiap2	Brain-specific angiogenesis inhibitor 1-associated protein 2	Q6GMN2	[334-345]	[K].LSDSYSNTLPVR.[K]	1xBiotinTyramide [Y5]	1.238	0.31	19
Git1	ARF GTPase-activating protein GIT1	Q9Z272	[713-720]	[R].LLNASAYR.[L]	1xBiotinTyramide [Y7]	1.238	0.31	6
Atp1a1	Sodium/potassium-transporting ATPase subunit alpha-1	P06685	[684-692]	[R].YHTEIVFAR.[T]	1xBiotinTyramide [Y1]	1.231	0.3	3
Prkar2a	cAMP-dependent protein kinase type II-alpha regulatory subunit	P12368	[193-200]	[R].SVGQYDNR.[G]	1xBiotinTyramide [Y5]	1.231	0.3	4
Pkia	cAMP-dependent protein kinase inhibitor alpha	P63249	[2-16]	[M].TDVETTYADFIASGR.[T]	1xAcetyl [N-Term]; 1xBiotinTyramide [Y7]	1.235	0.3	12
Ybx1	Nuclease-sensitive element-binding protein 1	P62961	[203-232]	[R].RPQYSNPPVQGEVMEGADNQGAGEQGRPVR.[Q]	1xOxidation [M14]; 1xBiotinTyramide [Y4]	1.227	0.29	3
Apc	Adenomatous polyposis coli protein	P70478	[1145-1163]	[R].YSEEEQHEEEERPTNYSIK.[Y]	1xBiotinTyramide [Y16]	1.225	0.29	3
Erc1	ELKS/Rab6-interacting/CAST family member 1	Q811U3	[1-6]	[-].MYGSAR.[S]	1xAcetyl [N-Term]; 1xBiotinTyramide [Y2]	1.224	0.29	9
Sptan1	Spectrin alpha chain, non-erythrocytic 1	P16086	[533-547]	[K].LIQNNHYAMEDVATR.[R]	1xBiotinTyramide [Y7]	1.214	0.28	3
Psen1	Presenilin-1	P97887	[315-322]	[K].YSTQGTER.[E]	1xBiotinTyramide [Y1]	1.212	0.28	7
Strn3	Striatin-3	P58405	[136-146]	[K].YGTELNQGDLK.[M]	1xBiotinTyramide [Y1]	1.17	0.23	4
Spata2	Spermatogenesis-associated protein 2	Q66HP6	[502-511]	[K].STQFSHPVYR.[-]	1xBiotinTyramide [Y9]	1.175	0.23	2
Pfn2	Profilin-2	Q9EPC6	[128-133]	[K].AYSMAK.[Y]	1xOxidation [M4]; 1xBiotinTyramide [Y2]	1.172	0.23	7
Sirpa	Tyrosine-protein phosphatase non-receptor type substrate 1	P97710	[468-487]	[K].LPRPEDTLTYADLDMVHLNR.[A]	1xOxidation [M15]; 1xBiotinTyramide [Y10]	1.162	0.22	1
Arhgef7	Rho guanine nucleotide exchange factor 7	O55043	[245-253]	[R].HMEDYHPDR.[Q]	1xOxidation [M2]; 1xBiotinTyramide [Y5]	1.15	0.2	4
Cnn3	Calponin-3	P37397	[257-265]	[K].GMSVYGLGR.[Q]	1xOxidation [M2]; 1xBiotinTyramide [Y5]	1.149	0.2	3
Pclo	Protein piccolo	Q9JKS6	[3442-3457]	[K].YGDSTAEGDKTKPLSK.[V]	1xBiotinTyramide [Y1]	1.132	0.18	2
Cttn	Src substrate cortactin	Q66HL2	[222-230]	[K].HESQKDYVK.[G]	1xBiotinTyramide [Y7]	1.125	0.17	3
Crmp1	Dihydropyrimidinase-related protein 1	Q62950	[497-511]	[R].GMYDGPVYEVPATPK.[H]	1xOxidation [M2]; 1xBiotinTyramide [Y]	1.258	0.33	127
Kif5a	Kinesin heavy chain isoform 5A	Q6QLM7	[656-670]	[R].HLEESYDSLSDELAK.[L]	1xBiotinTyramide [Y6]	1.258	0.33	31
Copb2	Coatomer subunit beta'	O35142	[823-833]	[K].QYPLVTPNEER.[N]	1xBiotinTyramide [Y2]; 1xGln->pyro-Glu [Q1]	1.328	0.41	6
Vars	Valine--tRNA ligase	Q04462	[592-606]	[K].ITPAHDQNDYEVGQR.[H]	1xBiotinTyramide [Y10]	1.26	0.33	10
Nedd4	E3 ubiquitin-protein ligase NEDD4	Q62940	[359-379]	[R].LTMYGNPATSQPVTSSNHSSR.[G]	1xBiotinTyramide [Y4]	1.302	0.38	7
Shank1	SH3 and multiple ankyrin repeat domains protein 1	Q9WV48	[821-829]	[R].TVYQMALNK.[L]	1xDeamidated [Q4]; 1xOxidation [M5]; 1xBiotinTyramide [Y3]	1.305	0.38	5
Atp6v0a1	V-type proton ATPase 116 kDa subunit a isoform 1	P25286	[199-217]	[R].QAEIENPLEDPVTGDYVHK.[S]	1xBiotinTyramide [Y16]	1.259	0.33	9
Hsp90aa1	Heat shock protein HSP 90-alpha	P82995	[59-74]	[K].IRYESLTDPSKLDSGK.[E]	1xBiotinTyramide [Y3]	1.26	0.33	30
Crk	Adapter molecule crk	Q63768	[246-253]	[K].RVPNAYDK.[T]	1xBiotinTyramide [Y6]	1.226	0.29	8
Ripor1	Rho family-interacting cell polarization regulator 1	Q4FZU8	[703-714]	[R].PCSHPTSTPYTK.[A]	1xCarbamidomethyl [C2]; 1xBiotinTyramide [Y10]	1.16	0.21	3
Cstb	Cystatin-B	P01041	[92-98]	[K].HDELTYF.[-]	1xBiotinTyramide [Y6]	1.267	0.34	4
Plppr3	Phospholipid phosphatase-related protein type 3	Q7TMB0	[558-574]	[K].AETASSSSASSDSSQYR.[S]	1xBiotinTyramide [Y16]	1.312	0.39	18
Pclo	Protein piccolo	Q9JKS6	[2924-2930]	[R].SGPYGYR.[G]	1xBiotinTyramide [Y]	1.284	0.36	11
Srr	Serine racemase	Q76EQ0	[206-221]	[K].VYAAEPSNADDCYQSK.[L]	1xCarbamidomethyl [C12]; 1xBiotinTyramide [Y13]	1.275	0.35	7
Ldha	L-lactate dehydrogenase A chain	P04642	[233-243]	[K].QVVDSAYEVIK.[L]	1xBiotinTyramide [Y7]; 1xGln->pyro-Glu [Q1]	1.264	0.34	40
Psmc3	26S proteasome regulatory subunit 6A	Q63569	[174-193]	[K].AMEVDERPTEQYSDIGGLDK.[Q]	1xBiotinTyramide_Plus1 [Y12]	1.269	0.34	4
Cttn	Src substrate cortactin	Q66HL2	[153-161]	[K].DYSSGFGGK.[Y]	1xBiotinTyramide [Y2]	1.265	0.34	6
Erc1	ELKS/Rab6-interacting/CAST family member 1	Q811U3	[914-925]	[K].LMADNYEDDHFR.[S]	1xBiotinTyramide [Y6]	1.262	0.34	4
Caskin1	Caskin-1	Q8VHK2	[887-913]	[R].YAASDSEPERDELLVPAAAGPYATVQR.[R]	1xBiotinTyramide [Y]	1.265	0.34	9
Camk2a	Calcium/calmodulin-dependent protein kinase type II subunit alpha	P11275	[434-445]	[R].ITQYLDAGGIPR.[T]	1xBiotinTyramide [Y4]	1.293	0.37	35
Pdap1	28 kDa heat- and acid-stable phosphoprotein	Q62785	[16-31]	[R].QYTSPEEIDAQLQAEK.[Q]	1xBiotinTyramide [Y2]; 1xGln->pyro-Glu [Q1]	1.292	0.37	15
Rac1	Ras-related C3 botulinum toxin substrate 1	Q6RUV5	[134-147]	[K].LTPITYPQGLAMAK.[E]	1xBiotinTyramide [Y6]	1.296	0.37	8
Dcx	Neuronal migration protein doublecortin	Q9ESI7	[259-272]	[R].YAQDDFSLDENECR.[V]	1xCarbamidomethyl [C13]; 1xBiotinTyramide [Y1]	1.296	0.37	6
Dbnl	Drebrin-like protein	Q9JHL4	[145-164]	[K].ESSCFQDVGPQAPVGSVYQK.[T]	1xCarbamidomethyl [C4]; 1xBiotinTyramide [Y18]	1.285	0.36	3
Camsap2	Calmodulin-regulated spectrin-associated protein 2	D4AEC2	[111-119]	[K].GLYVTDQEK.[L]	1xBiotinTyramide [Y3]	1.305	0.38	8
Bsn	Protein bassoon	O88778	[1769-1780]	[K].QVEQAVQTAPYR.[G]	1xBiotinTyramide [Y11]	1.267	0.34	2
Sv2a	Synaptic vesicle glycoprotein 2A	Q02563	[37-44]	[R].VQDEYSRR.[S]	1xBiotinTyramide [Y5]	1.29	0.37	9
Vps50	Syndetin	F1LSG8	[570-582]	[R].DYVDEQTGDVPVK.[S]	1xBiotinTyramide [Y2]	1.288	0.37	4
Atp2a2	Sarcoplasmic/endoplasmic reticulum calcium ATPase 2	P11507	[121-128]	[K].EYEPEMGK.[V]	1xBiotinTyramide [Y2]	1.29	0.37	2
Canx	Calnexin	P35565	[509-516]	[K].QSNAMEYK.[K]	1xOxidation [M5]; 1xBiotinTyramide [Y7]; 1xGln->pyro-Glu [Q1]	1.295	0.37	7
Hspa8	Heat shock cognate 71 kDa protein	P63018	[610-646]	[K].LYQSAGGMPGGMPGGFPGGGAPPSGGASSGPTIEEVD.[-]	1xOxidation [M]; 1xBiotinTyramide [Y2]	1.288	0.37	57
Cacna1b	Voltage-dependent N-type calcium channel subunit alpha-1B	Q02294	[1944-1952]	[R].TQDVLYEAR.[A]	1xBiotinTyramide [Y6]	1.292	0.37	7
Dstn	Destrin	Q7M0E3	[14-19]	[R].IFYDMK.[V]	1xOxidation [M5]; 1xBiotinTyramide [Y3]	1.291	0.37	1
Bsn	Protein bassoon	O88778	[3198-3223]	[R].SSVSQSPAPTYPSDSHYTSLEQNVPR.[N]	1xBiotinTyramide [Y]	1.286	0.36	22
Rab7a	Ras-related protein Rab-7a	P09527	[33-38]	[K].FSNQYK.[A]	1xBiotinTyramide [Y5]	1.279	0.36	15
Map2	Microtubule-associated protein 2	P15146	[572-584]	[K].YFETSALKEDVTR.[S]	1xBiotinTyramide [Y1]	1.279	0.36	12
Rgs7	Regulator of G-protein signaling 7	P49803	[229-238]	[K].SVYGLQNDIR.[S]	1xBiotinTyramide [Y3]	1.283	0.36	6
Scamp1	Secretory carrier-associated membrane protein 1	P56603	[53-78]	[K].MPNVPNTQPAIMKPTEEHPAYTQITK.[E]	1xDeamidated [N/Q]; 1xOxidation [M]; 1xBiotinTyramide [Y21]	1.286	0.36	5
Uba1	Ubiquitin-like modifier-activating enzyme 1	Q5U300	[538-551]	[R].QMNPYIQVTSHQNR.[V]	1xBiotinTyramide [Y5]	1.282	0.36	7
Mapre3	Microtubule-associated protein RP/EB family member 3	Q5XIT1	[2-17]	[M].AVNVYSTSVTSENLSR.[H]	1xAcetyl [N-Term]; 1xBiotinTyramide [Y5]	1.281	0.36	8
Caskin1	Caskin-1	Q8VHK2	[727-743]	[R].SQEYLLDEGPAPGTPPK.[E]	1xBiotinTyramide [Y4]	1.279	0.36	6
Nsf	Vesicle-fusing ATPase	Q9QUL6	[284-303]	[K].VVNGPEILNKYVGESEANIR.[K]	1xBiotinTyramide [Y11]	1.287	0.36	1
Flot2	Flotillin-2	Q9Z2S9	[234-247]	[K].TAEAQLAYELQGAR.[E]	1xBiotinTyramide [Y8]	1.281	0.36	12
Shtn1	Shootin-1	A0MZ67	[18-28]	[K].EQAIGEYEDLR.[A]	1xBiotinTyramide [Y7]	1.275	0.35	6
Canx	Calnexin	P35565	[509-517]	[K].QSNAMEYKK.[T]	1xBiotinTyramide [Y7]; 1xGln->pyro-Glu [Q1]	1.277	0.35	4
Dpysl2	Dihydropyrimidinase-related protein 2	P47942	[497-511]	[R].GLYDGPVCEVSVTPK.[T]	1xCarbamidomethyl [C8]; 1xBiotinTyramide [Y3]	1.278	0.35	47
Arf4	ADP-ribosylation factor 4	P61751	[31-36]	[K].TTILYK.[L]	1xBiotinTyramide [Y5]	1.279	0.35	47
Tubb2a	Tubulin beta-2A chain	P85108	[157-162]	[R].EEYPDR.[I]	1xBiotinTyramide [Y3]	1.275	0.35	51
Snap91	Clathrin coat assembly protein AP180	Q05140	[10-24]	[R].IAAAQYSVTGSAVAR.[A]	1xBiotinTyramide [Y6]	1.278	0.35	36
Caprin1	Caprin-1	Q5M9G3	[639-658]	[R].SSFSNTPNSGYTQSQFNAPR.[D]	1xBiotinTyramide [Y11]	1.274	0.35	10
Pclo	Protein piccolo	Q9JKS6	[2312-2321]	[K].ISGQEKPTYR.[L]	1xBiotinTyramide [Y9]	1.276	0.35	11
Gpsm1	G-protein-signaling modulator 1	Q9R080	[451-461]	[R].KYQEGPDAIER.[R]	1xBiotinTyramide [Y2]	1.264	0.34	11
Rps3	40S ribosomal protein S3	P62909	[118-124]	[R].ACYGVLR.[F]	1xCarbamidomethyl [C2]; 1xBiotinTyramide [Y3]	1.26	0.33	5
Ppp1r9b	Neurabin-2	O35274	[50-56]	[K].YGSNVHR.[I]	1xBiotinTyramide [Y1]	1.252	0.32	1
Afdn	Afadin	O35889	[1194-1203]	[K].SPYTSGTAAK.[I]	1xBiotinTyramide [Y3]	1.249	0.32	11
Celf2	CUGBP Elav-like family member 2	Q792H5	[501-508]	[R].SKNDSKPY.[-]	1xBiotinTyramide [Y8]	1.236	0.31	18
Cyld	Ubiquitin carboxyl-terminal hydrolase CYLD	Q66H62	[11-19]	[K].VTSPYWEER.[L]	1xBiotinTyramide [Y5]	1.221	0.29	1
Spata2	Spermatogenesis-associated protein 2	Q66HP6	[424-433]	[K].YVGQTQGLDR.[L]	1xBiotinTyramide [Y1]	1.207	0.27	6
Pgk1	Phosphoglycerate kinase 1	P16617	[192-199]	[K].KELNYFAK.[A]	1xBiotinTyramide [Y5]	1.195	0.26	4
Apc	Adenomatous polyposis coli protein	P70478	[1029-1038]	[K].YSDEQLNSGR.[Q]	1xBiotinTyramide [Y1]	1.2	0.26	7
Ube2v2	Ubiquitin-conjugating enzyme E2 variant 2	Q7M767	[109-116]	[K].WQNSYSIK.[V]	1xBiotinTyramide [Y5]	1.196	0.26	3
Tpm1	Tropomyosin alpha-1 chain	P04692	[206-217]	[K].SLEAQAEKYSQK.[E]	1xBiotinTyramide [Y9]	1.192	0.25	1
Tjp1	Tight junction protein ZO-1	A0A0G2K2P5	[1061-1072]	[R].YESSSYTDQFSR.[N]	1xBiotinTyramide [Y6]			1
Shtn1	Shootin-1	A0MZ67	[18-33]	[K].EQAIGEYEDLRAENQK.[T]	1xBiotinTyramide_Plus1 [Y7]			1
Numbl	Numb-like protein	A1L1I3	[53-74]	[R].KPAYVPEASRPHQWQADEDAVR.[K]	1xBiotinTyramide_Plus1 [Y4]			2
Tollip	Toll-interacting protein	A2RUW1	[81-96]	[R].LGYAVYETPTAHNGAK.[N]	1xBiotinTyramide_Plus1 [Y]			2
Sugt1	Protein SGT1 homolog	B0BN85	[37-51]	[K].ALEQNPDDAQYYCQR.[A]	1xCarbamidomethyl [C13]; 1xBiotinTyramide_Plus1 [Y11]			4
Ryr2	Ryanodine receptor 2	B0LPN4	[1310-1324]	[K].SVAGGIPGAGFYGPK.[N]	1xBiotinTyramide [Y12]			1
Otub1	Ubiquitin thioesterase OTUB1	B2RYG6	[11-36]	[K].QEPLGSDSEGVNCLAYDEAIMAQQDR.[I]	1xCarbamidomethyl [C13]; 1xDeamidated [N12]; 1xOxidation [M21]; 1xBiotinTyramide_Plus1 [Y16]			1
Otub1	Ubiquitin thioesterase OTUB1	B2RYG6	[11-36]	[K].QEPLGSDSEGVNCLAYDEAIMAQQDR.[I]	1xCarbamidomethyl [C13]; 1xOxidation [M21]; 1xBiotinTyramide [Y16]; 1xGln->pyro-Glu [Q1]			3
Otub1	Ubiquitin thioesterase OTUB1	B2RYG6	[11-36]	[K].QEPLGSDSEGVNCLAYDEAIMAQQDR.[I]	1xCarbamidomethyl [C13]; 1xDeamidated [N12]; 1xGln->pyro-Glu [Q1]; 1xBiotinTyramide_Plus1 [Y16]			1
Otub1	Ubiquitin thioesterase OTUB1	B2RYG6	[11-36]	[K].QEPLGSDSEGVNCLAYDEAIMAQQDR.[I]	1xCarbamidomethyl [C13]; 1xOxidation [M21]; 1xBiotinTyramide_Plus1 [Y16]			1
Vps29	Vacuolar protein sorting-associated protein 29	B2RZ78	[61-73]	[R].GDFDESLNYPEQK.[V]	1xBiotinTyramide_Plus1 [Y9]			1
Adgrb1	Adhesion G protein-coupled receptor B1	C0HL12	[1359-1370]	[K].YSINIDQMPQTR.[L]	1xBiotinTyramide [Y1]			1
Camsap1	Calmodulin-regulated spectrin-associated protein 1	D3Z8E6	[1443-1467]	[R].STDRDWETASAASSLASVAEYTGPK.[L]	1xBiotinTyramide [Y21]			1
Pcdh8	Protocadherin-8	D3ZE55	[999-1008]	[R].DNYYQAQLPK.[T]	1xBiotinTyramide_Plus1 [Y3]			1
Pcdh8	Protocadherin-8	D3ZE55	[1039-1057]	[R].LPDLQEIGVPLYESPPGGR.[Y]	1xBiotinTyramide_Plus1 [Y12]			2
Itpa	Inosine triphosphate pyrophosphatase	D3ZW55	[185-198]	[K].LQEYFGVTDGAGDH.[-]	1xBiotinTyramide_Plus1 [Y4]			2
Cacnb4	Voltage-dependent L-type calcium channel subunit beta-4	D4A055	[453-465]	[R].SLMTSDENYHNER.[A]	1xBiotinTyramide [Y9]			1
Arfgef1	Brefeldin A-inhibited guanine nucleotide-exchange protein 1	D4A631	[248-274]	[R].YLPPQTVDHIAQEQEGDLDPQTHDVDK.[S]	1xDeamidated [Q5]; 1xBiotinTyramide [Y1]			1
Gpr158	Probable G-protein coupled receptor 158	D4A6L0	[995-1020]	[K].DNFDIGEVCPWEVYDLTPGPVPSEPK.[A]	1xCarbamidomethyl [C9]; 1xBiotinTyramide_Plus1 [Y14]			1
Psmd11	26S proteasome non-ATPase regulatory subunit 11	F1LMZ8	[195-205]	[R].TTANAIYCPPK.[L]	1xCarbamidomethyl [C8]; 1xBiotinTyramide_Plus1 [Y7]			5
Cpt1c	Carnitine O-palmitoyltransferase 1, brain isoform	F1LN46	[782-788]	[K].YSNLSCK.[T]	1xCarbamidomethyl [C6]; 1xBiotinTyramide [Y1]			2
Rapgef2	Rap guanine nucleotide exchange factor 2	F1M386	[542-567]	[R].ISILPQKPYNDIGIGQSQDDSIVGLR.[Q]	1xBiotinTyramide [Y9]			3
Rapgef2	Rap guanine nucleotide exchange factor 2	F1M386	[1049-1064]	[K].VSQGLQVPAVSLYPSR.[K]	1xBiotinTyramide [Y13]			1
Rapgef2	Rap guanine nucleotide exchange factor 2	F1M386	[1323-1345]	[R].ASWASSTGYWGEDSEGDTGTIKR.[R]	1xBiotinTyramide [Y9]			1
Rapgef2	Rap guanine nucleotide exchange factor 2	F1M386	[1212-1235]	[R].GLYAAATVISSPSTEELSHDQGDR.[A]	1xBiotinTyramide_Plus1 [Y3]			1
Rapgef2	Rap guanine nucleotide exchange factor 2	F1M386	[1423-1433]	[R].KPPDYNVALQR.[S]	1xBiotinTyramide_Plus1 [Y5]			1
Rapgef2	Rap guanine nucleotide exchange factor 2	F1M386	[1192-1211]	[R].TLMEPDQYSLGSYAPVSESR.[G]	1xBiotinTyramide_Plus1 [Y8]			2
Kif21b	Kinesin-like protein KIF21B	F1M5N7	[238-269]	[R].VCAQPDLVNETVTGLPDGTAPTGTEYETLTAK.[F]	1xCarbamidomethyl [C2]; 1xDeamidated [N9]; 1xBiotinTyramide [Y26]			2
Kif21b	Kinesin-like protein KIF21B	F1M5N7	[409-423]	[R].VIGEDGAEGYSDLFR.[E]	1xBiotinTyramide [Y10]			1
Setd3	Actin-histidine N-methyltransferase	G3V6U9	[502-518]	[R].YEESDLGLLEGGVGDSR.[L]	1xBiotinTyramide [Y1]			2
Pi4ka	Phosphatidylinositol 4-kinase alpha	O08662	[191-201]	[R].YSNSEESLLSK.[L]	1xBiotinTyramide_Plus1 [Y1]			3
Mark1	Serine/threonine-protein kinase MARK1	O08678	[624-645]	[R].SAAYSGPPASPSHDTAALAHAR.[R]	1xBiotinTyramide_Plus1 [Y4]			1
Amph	Amphiphysin	O08838	[31-47]	[K].ADETKDEQFEEYVQNFK.[R]	1xBiotinTyramide [Y12]			2
Amph	Amphiphysin	O08838	[142-149]	[K].LVDYDSAR.[H]	1xBiotinTyramide [Y4]			2
Amph	Amphiphysin	O08838	[36-47]	[K].DEQFEEYVQNFK.[R]	2xDeamidated [Q9; N10]; 1xBiotinTyramide_Plus1 [Y7]			1
Bin1	Myc box-dependent-interacting protein 1	O08839	[520-537]	[K].VQAQHDYTATDTDELQLK.[A]	1xBiotinTyramide_Plus1 [Y7]			1
Dclk1	Serine/threonine-protein kinase DCLK1	O08875	[404-427]	[K].AQPAPPELNSESEDYSPSSSETVR.[S]	1xDeamidated [N9]; 1xBiotinTyramide_Plus1 [Y15]			1
Dclk1	Serine/threonine-protein kinase DCLK1	O08875	[404-427]	[K].AQPAPPELNSESEDYSPSSSETVR.[S]	1xDeamidated [Q2]; 1xBiotinTyramide [Y15]			1
Dclk1	Serine/threonine-protein kinase DCLK1	O08875	[204-220]	[R].DIKPENLLVYEHQDGSK.[S]	1xBiotinTyramide_Plus1 [Y10]			3
Rnpep	Aminopeptidase B	O09175	[397-416]	[R].VKIEPGVDPDDTYNETPYEK.[G]	1xBiotinTyramide_Plus1 [Y13]			1
Rnpep	Aminopeptidase B	O09175	[399-416]	[K].IEPGVDPDDTYNETPYEK.[G]	1xBiotinTyramide_Plus1 [Y11]			1
Smpd3	Sphingomyelin phosphodiesterase 3	O35049	[206-212]	[R].TASVEYK.[G]	1xBiotinTyramide_Plus1 [Y6]			2
Copb2	Coatomer subunit beta'	O35142	[823-833]	[K].QYPLVTPNEER.[N]	1xGln->pyro-Glu [Q1]; 1xBiotinTyramide_Plus1 [Y2]			1
Copb2	Coatomer subunit beta'	O35142	[784-802]	[K].AAESLADPTEYENLFPGLK.[E]	1xBiotinTyramide_Plus1 [Y11]			1
Sh3gl2	Endophilin-A1	O35179	[166-171]	[R].LDFDYK.[K]	1xBiotinTyramide_Plus1 [Y5]			1
Sh3gl2	Endophilin-A1	O35179	[83-99]	[K].GPGYPQAEALLAEAMLK.[F]	1xBiotinTyramide [Y4]			1
Sh3gl3	Endophilin-A3	O35180	[292-307]	[R].GLYDFEPENEGELGFK.[E]	1xBiotinTyramide [Y3]			1
Ppp1r9b	Neurabin-2	O35274	[21-43]	[R].SAYEAGIQALKPPDAPGPDEAPK.[A]	1xBiotinTyramide_Plus1 [Y3]			3
Ppp1r9b	Neurabin-2	O35274	[21-43]	[R].SAYEAGIQALKPPDAPGPDEAPK.[A]	1xDeamidated [Q8]; 1xBiotinTyramide [Y3]			2
Apba1	Amyloid-beta A4 precursor protein-binding family A member 1	O35430	[179-211]	[R].AEDEPYAEPYADYGGLQEHVYEEIGDAPELEAR.[D]	1xBiotinTyramide_Plus1 [Y]			3
Slc32a1	Vesicular inhibitory amino acid transporter	O35458	[65-87]	[K].SEGEPCGDEGAEPPVEGDIHYQR.[G]	1xCarbamidomethyl [C6]; 1xDeamidated [Q22]; 1xBiotinTyramide [Y21]			1
Slc32a1	Vesicular inhibitory amino acid transporter	O35458	[65-87]	[K].SEGEPCGDEGAEPPVEGDIHYQR.[G]	1xCarbamidomethyl [C6]; 1xDeamidated [Q22]; 1xBiotinTyramide_Plus1 [Y21]			1
Calu	Calumenin	O35783	[38-59]	[K].VHNDAQNFDYDHDAFLGAEEAK.[S]	1xBiotinTyramide_Plus1 [Y10]			1
Calu	Calumenin	O35783	[272-284]	[R].HLVYESDQDKDGK.[L]	1xBiotinTyramide [Y4]			1
Stip1	Stress-induced-phosphoprotein 1	O35814	[471-478]	[R].CMMAQYNR.[H]	1xCarbamidomethyl [C1]; 1xOxidation [M2]; 1xBiotinTyramide_Plus1 [Y6]			1
Afdn	Afadin	O35889	[1735-1770]	[K].FVAYDDDDEEENYVPAGPNSYSGSAGTTAGTYDAPR.[D]	1xDeamidated [N12]; 1xBiotinTyramide [Y4]			1
Sh3gl1	Endophilin-A2	O35964	[313-328]	[K].ALYDFEPENDGELGFR.[E]	1xBiotinTyramide_Plus1 [Y3]			1
Nsfl1c	NSFL1 cofactor p47	O35987	[157-172]	[R].LGAAPEEESAYVAGER.[R]	1xBiotinTyramide_Plus1 [Y11]			3
Dpp3	Dipeptidyl peptidase 3	O55096	[406-420]	[K].NVSLGNVLAVAYATK.[R]	1xBiotinTyramide [Y12]			1
Prep	Prolyl endopeptidase	O70196	[1-23]	[-].MLSFQYPDVYRDETSVQDYHGHK.[I]	1xAcetyl [N-Term]; 1xOxidation [M1]; 1xBiotinTyramide [Y10]			1
Prep	Prolyl endopeptidase	O70196	[506-516]	[R].GGGEYGETWHK.[G]	1xBiotinTyramide_Plus1 [Y5]			1
Stx7	Syntaxin-7	O70257	[50-64]	[R].QQLQQEQQYTNQLAK.[E]	1xBiotinTyramide_Plus1 [Y9]			6
Stx7	Syntaxin-7	O70257	[50-64]	[R].QQLQQEQQYTNQLAK.[E]	1xGln->pyro-Glu [Q1]; 1xBiotinTyramide_Plus1 [Y9]			2
Stx7	Syntaxin-7	O70257	[2-17]	[M].SYTPGIGGDPAQLAQR.[I]	1xAcetyl [N-Term]; 1xDeamidated [Q12]; 1xBiotinTyramide [Y2]			1
Stx7	Syntaxin-7	O70257	[2-17]	[M].SYTPGIGGDPAQLAQR.[I]	1xAcetyl [N-Term]; 1xBiotinTyramide_Plus1 [Y2]			6
Trim3	Tripartite motif-containing protein 3	O70277	[453-462]	[R].PSSMYSTGGK.[R]	1xBiotinTyramide [Y5]			3
Ank3	Ankyrin-3	O70511	[2511-2522]	[K].AYFPESQNDIGK.[Q]	1xBiotinTyramide_Plus1 [Y2]			2
Ank3	Ankyrin-3	O70511	[2539-2551]	[R].AEEPVSPLTAYQK.[S]	1xBiotinTyramide [Y11]			3
Magi2	Membrane-associated guanylate kinase, WW and PDZ domain-containing protein 2	O88382	[1102-1117]	[R].QPPGGDYSQPSPLDYR.[Q]	1xBiotinTyramide [Y15]			1
Magi2	Membrane-associated guanylate kinase, WW and PDZ domain-containing protein 2	O88382	[1095-1101]	[R].QPPLDYR.[Q]	1xBiotinTyramide [Y6]			2
Faim2	Protein lifeguard 2	O88407	[27-48]	[K].DAPAVPSAPPSYEEATSGEGLK.[A]	1xBiotinTyramide_Plus1 [Y12]			2
Hspa4	Heat shock 70 kDa protein 4	O88600	[652-668]	[K].LEDTENWLYEDGEDQPK.[Q]	1xBiotinTyramide_Plus1 [Y9]			1
Hspa4	Heat shock 70 kDa protein 4	O88600	[652-668]	[K].LEDTENWLYEDGEDQPK.[Q]	1xDeamidated [N6]; 1xBiotinTyramide [Y9]			1
Hspa4	Heat shock 70 kDa protein 4	O88600	[705-711]	[K].QIQQYMK.[V]	1xBiotinTyramide [Y5]; 1xGln->pyro-Glu [Q1]			1
Bsn	Protein bassoon	O88778	[2139-2171]	[R].SGLLGNPTYPEGQPSPGNLAQYGPAASQGTAVR.[Q]	1xBiotinTyramide [Y9]			2
Bsn	Protein bassoon	O88778	[2108-2138]	[R].HGGGSGGPDLVPYQPQHGPGLNAPQGLASLR.[S]	1xBiotinTyramide [Y13]			3
Bsn	Protein bassoon	O88778	[3198-3223]	[R].SSVSQSPAPTYPSDSHYTSLEQNVPR.[N]	1xDeamidated [Q5]; 1xBiotinTyramide_Plus1 [Y11]			1
Bsn	Protein bassoon	O88778	[3198-3223]	[R].SSVSQSPAPTYPSDSHYTSLEQNVPR.[N]	1xDeamidated [Q5]; 1xBiotinTyramide [Y17]			2
Bsn	Protein bassoon	O88778	[1116-1140]	[R].SSCSEYSPSPSLDSEAETLDGGPTR.[L]	1xCarbamidomethyl [C3]; 1xBiotinTyramide_Plus1 [Y6]			1
Bsn	Protein bassoon	O88778	[893-923]	[R].LPHNATTGYEELLSEEGPAEPTDGALQGGLR.[R]	1xDeamidated [N4]; 1xBiotinTyramide_Plus1 [Y9]			1
Bsn	Protein bassoon	O88778	[3016-3049]	[R].LQGCTTPAGQYVDYPASAAVPATPSGPTAFQQPR.[F]	1xCarbamidomethyl [C4]; 1xDeamidated [Q10]; 1xBiotinTyramide_Plus1 [Y11]			1
Bsn	Protein bassoon	O88778	[1402-1440]	[R].SPSTSSTIHSYGQPPTTANYGSQTEELPHAPSGPAGSGR.[A]	1xDeamidated [Q13]; 1xBiotinTyramide_Plus1 [Y11]			1
Bsn	Protein bassoon	O88778	[1402-1440]	[R].SPSTSSTIHSYGQPPTTANYGSQTEELPHAPSGPAGSGR.[A]	1xBiotinTyramide_Plus1 [Y11]			4
Bsn	Protein bassoon	O88778	[3282-3294]	[R].GEEESEEDSYDPR.[G]	1xBiotinTyramide_Plus1 [Y10]			1
Bsn	Protein bassoon	O88778	[3689-3705]	[K].KGQPGYPSSADYSQPSR.[A]	1xDeamidated [Q3]; 1xBiotinTyramide_Plus1 [Y6]			1
Bsn	Protein bassoon	O88778	[3689-3705]	[K].KGQPGYPSSADYSQPSR.[A]	1xBiotinTyramide_Plus1 [Y]			3
Bsn	Protein bassoon	O88778	[972-1007]	[R].GEHSSTLPASTPSYTSGTSPTSLSSLEEDSDSSPSR.[R]	1xBiotinTyramide [Y14]			4
Bsn	Protein bassoon	O88778	[972-1008]	[R].GEHSSTLPASTPSYTSGTSPTSLSSLEEDSDSSPSRR.[Q]	1xBiotinTyramide [Y14]			3
Bsn	Protein bassoon	O88778	[3263-3281]	[K].DPGEPAVLEGPTLPCCYGR.[G]	2xCarbamidomethyl [C15; C16]; 1xBiotinTyramide [Y17]			2
Bsn	Protein bassoon	O88778	[1973-1993]	[R].LYSSMSDTNLAEAGLNYHAQR.[I]	1xOxidation [M5]; 1xBiotinTyramide [Y2]			1
Bsn	Protein bassoon	O88778	[146-171]	[R].GSTPTSPYSVPQIAPLPSSTLCPICK.[T]	2xCarbamidomethyl [C22; C25]; 1xBiotinTyramide_Plus1 [Y8]			1
Bsn	Protein bassoon	O88778	[1740-1751]	[K].QPVVYGDPFQSR.[L]	1xBiotinTyramide_Plus1 [Y5]			1
[truncated: 692 more rows]
