# Supplementary material for: Identification of Synaptic DGKθ Interactors That Stimulate DGKθ Activity
Source: Front Synaptic Neurosci. 2022 Apr 27;14:855673. doi: 10.3389/fnsyn.2022.855673 (PMC9095502; doi:10.3389/fnsyn.2022.855673)
Supplement: Supplementary Table 2 — Detailed data from mass spectrometry experiment 2. [file Table_2.XLSX]

## Sheet: Sheet1
Gene Name	Protein Name	Accession Number	Position in Amino Acid Sequence	Peptide	Modifications	Abundance Ratio: (KCl) / (Control)	Abundance Ratio (log2): (KCl) / (Control)	# PSMs
Dclk1	Serine/threonine-protein kinase DCLK1	O08875	[402-427]	[R].YKAQPAPPELNSESEDYSPSSSETVR.[S]	1xDeamidated [Q4]; 1xBiotinTyramide_Plus1 [Y1]	0.01	-6.64386	2
Magi2	Membrane-associated guanylate kinase, WW and PDZ domain-containing protein 2	O88382	[260-291]	[K].SAGASGETPSQPYPAPVYSQPEELKDQMDDTK.[S]	1xDeamidated [Q11]; 1xOxidation [M28]; 1xBiotinTyramide [Y18]	0.01	-6.64386	1
Hspa4	Heat shock 70 kDa protein 4	O88600	[632-638]	[K].LSGEYEK.[F]	1xBiotinTyramide [Y5]	0.01	-6.64386	2
P4hb	Protein disulfide-isomerase	P04785	[84-99]	[K].VDATEESDLAQQYGVR.[G]	1xBiotinTyramide_Plus1 [Y13]	0.01	-6.64386	5
Aldoa	Fructose-bisphosphate aldolase A	P05065	[343-364]	[K].YTPSGQSGAAASESLFISNHAY.[-]	1xDeamidated [N19]; 1xBiotinTyramide [Y22]	0.01	-6.64386	2
Eef2	Elongation factor 2	P05197	[573-580]	[K].SDPVVSYR.[E]	1xBiotinTyramide [Y7]	0.01	-6.64386	2
Atp2b1	Plasma membrane calcium-transporting ATPase 1	P11505	[559-564]	[R].DYQDVR.[N]	1xBiotinTyramide [Y2]	0.01	-6.64386	1
Map2	Microtubule-associated protein 2	P15146	[1619-1636]	[R].TPGTPGTPSYPRTPGTPK.[S]	1xBiotinTyramide_Plus1 [Y10]	0.01	-6.64386	6
Map2	Microtubule-associated protein 2	P15146	[1678-1691]	[K].SKIGSTDNIKYQPK.[G]	1xBiotinTyramide_Plus1 [Y11]	0.01	-6.64386	1
Map1b	Microtubule-associated protein 1B	P15205	[1843-1887]	[R].DLTTSSVEKDNGGKTPGDFNYAYQKPESTTESPDEEDYDYESHEK.[T]	1xBiotinTyramide_Plus1 [Y]	0.01	-6.64386	3
Map1b	Microtubule-associated protein 1B	P15205	[1843-1887]	[R].DLTTSSVEKDNGGKTPGDFNYAYQKPESTTESPDEEDYDYESHEK.[T]	1xDeamidated [N/Q]; 1xBiotinTyramide [Y]	0.01	-6.64386	2
Map1b	Microtubule-associated protein 1B	P15205	[1976-2006]	[R].LLDDISNGYDDTEDGGHTLGDCSYSYETTEK.[I]	1xCarbamidomethyl [C22]; 1xDeamidated [N7]; 1xBiotinTyramide [Y]	0.01	-6.64386	3
Map1b	Microtubule-associated protein 1B	P15205	[1046-1064]	[K].AAEAGVTEDQYGFLGTPAK.[Q]	1xBiotinTyramide_Plus1 [Y11]	0.01	-6.64386	7
Calr	Calreticulin	P18418	[279-286]	[R].QIDNPDYK.[G]	1xBiotinTyramide [Y7]	0.01	-6.64386	3
Nefl	Neurofilament light polypeptide	P19527	[2-15]	[M].SSFSYEPYFSTSYK.[R]	1xAcetyl [N-Term]; 1xBiotinTyramide [Y5]	0.01	-6.64386	2
Dnm1	Dynamin-1	P21575	[344-361]	[R].IEGSGDQIDTYELSGGAR.[I]	1xDeamidated [Q7]; 1xBiotinTyramide [Y11]	0.01	-6.64386	4
Rps2	40S ribosomal protein S2	P27952	[264-275]	[K].SPYQEFTDHLVK.[T]	1xBiotinTyramide [Y3]	0.01	-6.64386	1
Cfl1	Cofilin-1	P45592	[133-146]	[K].HELQANCYEEVKDR.[C]	1xCarbamidomethyl [C7]; 1xBiotinTyramide_Plus1 [Y8]	0.01	-6.64386	7
Rph3a	Rabphilin-3A	P47709	[304-333]	[R].AAPGPGRFPEQSTEAPPSDPGYPGAVAPAR.[E]	1xBiotinTyramide_Plus1 [Y22]	0.01	-6.64386	6
Rph3a	Rabphilin-3A	P47709	[304-336]	[R].AAPGPGRFPEQSTEAPPSDPGYPGAVAPAREER.[T]	1xBiotinTyramide_Plus1 [Y22]	0.01	-6.64386	3
Calb2	Calretinin	P47728	[118-123]	[R].KYDTDR.[S]	1xBiotinTyramide [Y2]	0.01	-6.64386	4
Rps3a	40S ribosomal protein S3a	P49242	[250-264]	[K].VERADGYEPPVQESV.[-]	1xBiotinTyramide [Y7]	0.01	-6.64386	3
Erp29	Endoplasmic reticulum resident protein 29	P52555	[60-69]	[K].FDTQYPYGEK.[Q]	1xBiotinTyramide [Y5]	0.01	-6.64386	1
Ywhag	14-3-3 protein gamma	P61983	[199-217]	[K].TAFDDAIAELDTLNEDSYK.[D]	1xBiotinTyramide [Y18]	0.01	-6.64386	2
Ywhag	14-3-3 protein gamma	P61983	[13-28]	[R].LAEQAERYDDMAAAMK.[N]	1xOxidation [M15]; 1xBiotinTyramide [Y8]	0.01	-6.64386	2
Ywhae	14-3-3 protein epsilon	P62260	[197-215]	[K].AAFDDAIAELDTLSEESYK.[D]	1xBiotinTyramide [Y18]	0.01	-6.64386	1
Rhob	Rho-related GTP-binding protein RhoB	P62747	[151-162]	[R].IQAYDYLECSAK.[T]	1xCarbamidomethyl [C9]; 1xBiotinTyramide [Y4]	0.01	-6.64386	3
Hspa8	Heat shock cognate 71 kDa protein	P63018	[424-447]	[K].QTQTFTTYSDNQPGVLIQVYEGER.[A]	1xBiotinTyramide [Y8]	0.01	-6.64386	1
Ywhaz	14-3-3 protein zeta/delta	P63102	[194-212]	[K].TAFDEAIAELDTLSEESYK.[D]	1xBiotinTyramide [Y18]	0.01	-6.64386	1
Actg1	Actin, cytoplasmic 2	P63259	[148-177]	[R].TTGIVMDSGDGVTHTVPIYEGYALPHAILR.[L]	1xBiotinTyramide_Plus1 [Y22]	0.01	-6.64386	2
Actg1	Actin, cytoplasmic 2	P63259	[291-312]	[R].KDLYANTVLSGGTTMYPGIADR.[M]	1xOxidation [M15]; 1xBiotinTyramide [Y4]	0.01	-6.64386	1
Actg1	Actin, cytoplasmic 2	P63259	[148-177]	[R].TTGIVMDSGDGVTHTVPIYEGYALPHAILR.[L]	1xOxidation [M6]; 1xBiotinTyramide_Plus1 [Y22]	0.01	-6.64386	2
Ywhah	14-3-3 protein eta	P68511	[13-28]	[R].LAEQAERYDDMASAMK.[A]	1xBiotinTyramide_Plus1 [Y8]	0.01	-6.64386	1
Tubb5	Tubulin beta-5 chain	P69897	[155-174]	[K].IREEYPDRIMNTFSVVPSPK.[V]	1xDeamidated [N11]; 1xOxidation [M10]; 1xBiotinTyramide_Plus1 [Y5]	0.01	-6.64386	1
Apc	Adenomatous polyposis coli protein	P70478	[1988-2009]	[R].DAEPANAQGQPGKPQASGYAPK.[S]	1xBiotinTyramide_Plus1 [Y19]	0.01	-6.64386	4
Lrrc7	Leucine-rich repeat-containing protein 7	P70587	[1231-1251]	[K].IPSDYNLGNYGDKTSDNSDIK.[T]	1xBiotinTyramide_Plus1 [Y]	0.01	-6.64386	3
Cand1	Cullin-associated NEDD8-dissociated protein 1	P97536	[2-14]	[M].ASASYHISNLLEK.[M]	1xAcetyl [N-Term]; 1xBiotinTyramide_Plus1 [Y5]	0.01	-6.64386	4
Neo1	Neogenin (Fragment)	P97603	[1221-1276]	[R].NTPSTDTMPASSSQTCCTDHQDPEGATSSSYLASSQEEDSGQSLPTAHVRPSHPLK.[S]	2xCarbamidomethyl [C16; C17]; 1xDeamidated [Q21]; 1xOxidation [M8]; 1xBiotinTyramide_Plus1 [Y31]	0.01	-6.64386	1
Ampd2	AMP deaminase 2	Q02356	[133-152]	[K].TDSDSDLQLYKEQGEGQGDR.[G]	1xBiotinTyramide_Plus1 [Y10]	0.01	-6.64386	4
Dbn1	Drebrin	Q07266	[646-673]	[K].EGTQQASEGYFSQSQEEEFAQSEEPCAK.[A]	1xCarbamidomethyl [C26]; 1xBiotinTyramide [Y10]	0.01	-6.64386	2
Mlec	Malectin	Q5FVQ4	[229-246]	[K].KEEEEEEEEYDEGSNLKR.[Q]	1xBiotinTyramide [Y10]	0.01	-6.64386	1
Cdip1	Cell death-inducing p53-target protein 1	Q5U2U6	[2-21]	[M].SNEPPPPYPGGPTAPLLEEK.[S]	1xAcetyl [N-Term]; 1xBiotinTyramide_Plus1 [Y8]	0.01	-6.64386	16
Ncln	Nicalin	Q5XIA1	[51-64]	[R].MQQYDLQGQPYGTR.[N]	1xOxidation [M1]; 1xBiotinTyramide [Y11]	0.01	-6.64386	4
Mapre3	Microtubule-associated protein RP/EB family member 3	Q5XIT1	[2-17]	[M].AVNVYSTSVTSENLSR.[H]	1xAcetyl [N-Term]; 1xBiotinTyramide [Y5]	0.01	-6.64386	7
Crmp1	Dihydropyrimidinase-related protein 1	Q62950	[497-511]	[R].GMYDGPVYEVPATPK.[H]	1xOxidation [M2]; 1xBiotinTyramide_Plus1 [Y]	0.01	-6.64386	17
Psmc3	26S proteasome regulatory subunit 6A	Q63569	[174-193]	[K].AMEVDERPTEQYSDIGGLDK.[Q]	1xOxidation [M2]; 1xBiotinTyramide_Plus1 [Y12]	0.01	-6.64386	1
Hyou1	Hypoxia up-regulated protein 1	Q63617	[901-908]	[R].EVQYLLNK.[A]	1xBiotinTyramide [Y4]	0.01	-6.64386	3
Cttn	Src substrate cortactin	Q66HL2	[98-107]	[K].SAVGHEYQSK.[L]	1xBiotinTyramide_Plus1 [Y7]	0.01	-6.64386	1
Cops3	COP9 signalosome complex subunit 3	Q68FW9	[407-423]	[K].SMGSQEDDSGNKPSSYS.[-]	1xOxidation [M2]; 1xBiotinTyramide_Plus1 [Y16]	0.01	-6.64386	1
Bod1	Biorientation of chromosomes in cell division protein 1	Q6AYJ2	[59-74]	[R].DCLADVDTKPAYQNLR.[Q]	1xCarbamidomethyl [C2]; 1xBiotinTyramide_Plus1 [Y12]	0.01	-6.64386	1
Tmem35a	Transmembrane protein 35A	Q6JAM9	[143-158]	[K].KALPESAEEQPSLYEK.[A]	1xBiotinTyramide_Plus1 [Y14]	0.01	-6.64386	6
Wbp2	WW domain-binding protein 2	Q8R478	[224-260]	[K].AAEAAASAYYNPGNPHNVYMPTSQPPPPPYYPPEDKK.[T]	1xOxidation [M20]; 1xBiotinTyramide [Y10]	0.01	-6.64386	5
Caskin1	Caskin-1	Q8VHK2	[446-463]	[R].SQPPAAHAGQVYGEQPPK.[K]	1xBiotinTyramide_Plus1 [Y12]	0.01	-6.64386	6
Pclo	Protein piccolo	Q9JKS6	[2975-2986]	[R].VSTGEVMDYSSK.[T]	1xOxidation [M7]; 1xBiotinTyramide [Y9]	0.01	-6.64386	1
Srcin1	SRC kinase signaling inhibitor 1	Q9QXY2	[365-386]	[R].LSYAGGRPPSYAGSPVHHAAER.[L]	1xBiotinTyramide_Plus1 [Y11]	0.01	-6.64386	2
Shtn1	Shootin-1	A0MZ67	[18-28]	[K].EQAIGEYEDLR.[A]	1xBiotinTyramide [Y7]	100	6.64386	1
Ryr2	Ryanodine receptor 2	B0LPN4	[1310-1324]	[K].SVAGGIPGAGFYGPK.[N]	1xBiotinTyramide [Y12]	100	6.64386	2
Sipa1l1	Signal-induced proliferation-associated 1-like protein 1	O35412	[1292-1320]	[K].QGHSDSHYSSHSSSNTLSSNASSAHSDEK.[W]	1xBiotinTyramide_Plus1 [Y8]; 1xGln->pyro-Glu [Q1]	100	6.64386	3
Apba1	Amyloid-beta A4 precursor protein-binding family A member 1	O35430	[110-144]	[R].AQDADDESAYAVQYRPEAEEYTEQAEAEHAEAAQR.[R]	1xBiotinTyramide [Y14]	100	6.64386	2
Hspa4	Heat shock 70 kDa protein 4	O88600	[20-33]	[R].AGGIETIANEYSDR.[C]	1xBiotinTyramide_Plus1 [Y11]	100	6.64386	1
Bsn	Protein bassoon	O88778	[2108-2138]	[R].HGGGSGGPDLVPYQPQHGPGLNAPQGLASLR.[S]	1xDeamidated [Q14]; 1xBiotinTyramide_Plus1 [Y13]	100	6.64386	2
Bsn	Protein bassoon	O88778	[3016-3049]	[R].LQGCTTPAGQYVDYPASAAVPATPSGPTAFQQPR.[F]	1xCarbamidomethyl [C4]; 1xDeamidated [Q10]; 1xBiotinTyramide_Plus1 [Y14]	100	6.64386	1
Bsn	Protein bassoon	O88778	[2784-2799]	[K].SPQVLYSPVSPLSPHR.[L]	1xBiotinTyramide [Y6]	100	6.64386	1
Scn2a	Sodium channel protein type 2 subunit alpha	P04775	[1954-1983]	[K].LNENSTPEKTDVTPSTTSPPSYDSVTKPEK.[E]	1xBiotinTyramide [Y22]	100	6.64386	1
Aldoa	Fructose-bisphosphate aldolase A	P05065	[343-364]	[K].YTPSGQSGAAASESLFISNHAY.[-]	1xDeamidated [N19]; 1xBiotinTyramide_Plus1 [Y22]	100	6.64386	1
Aldoa	Fructose-bisphosphate aldolase A	P05065	[2-13]	[M].PHPYPALTPEQK.[K]	1xBiotinTyramide_Plus1 [Y4]	100	6.64386	3
Nefm	Neurofilament medium polypeptide	P12839	[2-15]	[M].SYTLDSLGNPSAYR.[R]	1xAcetyl [N-Term]; 1xBiotinTyramide_Plus1 [Y]	100	6.64386	5
Map2	Microtubule-associated protein 2	P15146	[624-661]	[K].ASQPSPPAHEAGYSTLAQSYTSDHPSELPEEPSSPQER.[M]	1xBiotinTyramide_Plus1 [Y]	100	6.64386	3
Map1b	Microtubule-associated protein 1B	P15205	[1857-1887]	[K].TPGDFNYAYQKPESTTESPDEEDYDYESHEK.[T]	1xBiotinTyramide_Plus1 [Y]	100	6.64386	3
Map1b	Microtubule-associated protein 1B	P15205	[1046-1073]	[K].AAEAGVTEDQYGFLGTPAKQPGVQSPSR.[E]	1xBiotinTyramide_Plus1 [Y11]	100	6.64386	4
Map1b	Microtubule-associated protein 1B	P15205	[1159-1184]	[K].YESSLYSQEYSKPVVASFNGLSDGSK.[T]	1xBiotinTyramide [Y]	100	6.64386	3
Map1b	Microtubule-associated protein 1B	P15205	[1802-1826]	[K].ESTAAYQTSSSPPIDAAAAEPYGFR.[S]	1xDeamidated [Q7]; 1xBiotinTyramide_Plus1 [Y6]	100	6.64386	1
Pitpna	Phosphatidylinositol transfer protein alpha isoform	P16446	[32-61]	[K].NETGGGEGVEVLVNEPYEKDDGEKGQYTHK.[I]	1xDeamidated [N14]; 1xBiotinTyramide_Plus1 [Y27]	100	6.64386	2
Acly	ATP-citrate synthase	P16638	[245-259]	[R].EAYPEEAYIADLDAK.[S]	1xBiotinTyramide_Plus1 [Y8]	100	6.64386	3
Gsk3b	Glycogen synthase kinase-3 beta	P18266	[283-292]	[R].EMNPNYTEFK.[F]	1xOxidation [M2]; 1xBiotinTyramide_Plus1 [Y6]	100	6.64386	2
Dnm1	Dynamin-1	P21575	[595-601]	[R].NVYKDYR.[Q]	1xBiotinTyramide [Y6]	100	6.64386	2
Atp6v0a1	V-type proton ATPase 116 kDa subunit a isoform 1	P25286	[199-217]	[R].QAEIENPLEDPVTGDYVHK.[S]	1xBiotinTyramide_Plus1 [Y16]; 1xGln->pyro-Glu [Q1]	100	6.64386	2
Canx	Calnexin	P35565	[509-516]	[K].QSNAMEYK.[K]	1xBiotinTyramide [Y7]; 1xGln->pyro-Glu [Q1]	100	6.64386	2
Calb2	Calretinin	P47728	[234-244]	[K].EMNIQQLTTYR.[K]	1xOxidation [M2]; 1xBiotinTyramide [Y10]	100	6.64386	1
Stxbp1	Syntaxin-binding protein 1	P61765	[466-477]	[K].ERISEQTYQLSR.[W]	1xBiotinTyramide_Plus1 [Y8]	100	6.64386	3
Hnrnpk	Heterogeneous nuclear ribonucleoprotein K	P61980	[378-396]	[R].GSYGDLGGPIITTQVTIPK.[D]	1xBiotinTyramide [Y3]	100	6.64386	2
Rpl8	60S ribosomal protein L8	P62919	[129-145]	[R].ASGNYATVISHNPETKK.[T]	1xBiotinTyramide [Y5]	100	6.64386	1
Tuba1a	Tubulin alpha-1A chain	P68370	[353-370]	[K].VGINYQPPTVVPGGDLAK.[V]	1xDeamidated [Q/N]; 1xBiotinTyramide [Y5]	100	6.64386	12
Tuba1a	Tubulin alpha-1A chain	P68370	[353-370]	[K].VGINYQPPTVVPGGDLAK.[V]	1xAcetyl [N-Term]; 1xDeamidated [N4]; 1xBiotinTyramide_Plus1 [Y5]	100	6.64386	1
Tuba1a	Tubulin alpha-1A chain	P68370	[216-229]	[R].NLDIERPTYTNLNR.[L]	1xBiotinTyramide_Plus1 [Y9]	100	6.64386	2
Tuba1a	Tubulin alpha-1A chain	P68370	[391-401]	[R].LDHKFDLMYAK.[R]	1xOxidation [M8]; 1xBiotinTyramide_Plus1 [Y9]	100	6.64386	2
Actr1a	Alpha-centractin	P85515	[1-22]	[-].MESYDVIANQPVVIDNGSGVIK.[A]	1xAcetyl [N-Term]; 1xBiotinTyramide [Y4]	100	6.64386	1
Neo1	Neogenin (Fragment)	P97603	[756-761]	[K].VDYKQR.[Y]	1xDeamidated [Q5]; 1xBiotinTyramide [Y3]	100	6.64386	2
Actr3	Actin-related protein 3	Q4V7C7	[5-18]	[R].LPACVVDCGTGYTK.[L]	2xCarbamidomethyl [C4; C8]; 1xBiotinTyramide_Plus1 [Y12]	100	6.64386	1
Faf2	FAS-associated factor 2	Q5BK32	[192-203]	[R].QQQDEAYLASLR.[A]	1xBiotinTyramide [Y7]	100	6.64386	1
Faf2	FAS-associated factor 2	Q5BK32	[192-203]	[R].QQQDEAYLASLR.[A]	1xBiotinTyramide [Y7]; 1xGln->pyro-Glu [Q1]	100	6.64386	3
Glod4	Glyoxalase domain-containing protein 4	Q5I0D1	[125-130]	[K].FYLQDR.[S]	1xBiotinTyramide [Y2]	100	6.64386	1
Smg9	Protein SMG9	Q5PQS6	[138-152]	[K].EGQRPTQPVYQIQNR.[G]	1xBiotinTyramide_Plus1 [Y10]	100	6.64386	1
Akap12	A-kinase anchor protein 12	Q5QD51	[1262-1280]	[K].AADVTYDSEVMGVAGCQEK.[E]	1xCarbamidomethyl [C16]; 1xOxidation [M11]; 1xBiotinTyramide [Y6]	100	6.64386	2
Eif4a2	Eukaryotic initiation factor 4A-II	Q5RKI1	[47-62]	[R].GIYAYGFEKPSAIQQR.[A]	1xBiotinTyramide [Y5]	100	6.64386	2
Cdv3	Protein CDV3 homolog	Q5XIM5	[167-198]	[K].TALVQAPPAPVTVTETPEPAMPSGVYRPPGAR.[L]	1xBiotinTyramide_Plus1 [Y26]	100	6.64386	1
Cdv3	Protein CDV3 homolog	Q5XIM5	[167-198]	[K].TALVQAPPAPVTVTETPEPAMPSGVYRPPGAR.[L]	1xDeamidated [Q5]; 1xOxidation [M21]; 1xBiotinTyramide [Y26]	100	6.64386	2
Cadps	Calcium-dependent secretion activator 1	Q62717	[945-953]	[R].TDYNLCNGK.[F]	1xCarbamidomethyl [C6]; 1xBiotinTyramide [Y3]	100	6.64386	2
Arfgap1	ADP-ribosylation factor GTPase-activating protein 1	Q62848	[183-195]	[R].YVGFGNTVPPQKR.[E]	1xBiotinTyramide [Y1]	100	6.64386	1
Add1	Alpha-adducin	Q63028	[391-401]	[R].TGYPYRYPALR.[E]	1xBiotinTyramide [Y7]	100	6.64386	1
Camkv	CaM kinase-like vesicle-associated protein	Q63092	[148-156]	[K].LENLVYYNR.[L]	1xBiotinTyramide [Y6]	100	6.64386	1
Emd	Emerin	Q63190	[105-116]	[R].TYGEPESVGMSK.[S]	1xBiotinTyramide_Plus1 [Y2]	100	6.64386	1
Sv2b	Synaptic vesicle glycoprotein 2B	Q63564	[22-60]	[R].GNEQNPEEDAQSDVTEGHDEEDEIYEGEYQGIPHPDDVK.[S]	1xBiotinTyramide [Y29]	100	6.64386	1
Sv2b	Synaptic vesicle glycoprotein 2B	Q63564	[6-21]	[R].YRDNYEGYAPNDGYYR.[G]	1xBiotinTyramide_Plus1 [Y8]	100	6.64386	2
Stmn3	Stathmin-3	Q9JHU6	[2-11]	[M].ASTVSAYKEK.[M]	1xAcetyl [N-Term]; 1xBiotinTyramide_Plus1 [Y7]	100	6.64386	1
Hgs	Hepatocyte growth factor-regulated tyrosine kinase substrate	Q9JJ50	[292-328]	[K].SEPAPLASSAPPAGSLYSSPVNSSAPLAEDIDPELAR.[Y]	1xBiotinTyramide_Plus1 [Y17]	100	6.64386	3
Pclo	Protein piccolo	Q9JKS6	[2312-2321]	[K].ISGQEKPTYR.[L]	1xBiotinTyramide_Plus1 [Y9]	100	6.64386	2
P4hb	Protein disulfide-isomerase	P04785	[84-99]	[K].VDATEESDLAQQYGVR.[G]	1xBiotinTyramide [Y13]	0.026	-5.26534	10
Magi2	Membrane-associated guanylate kinase, WW and PDZ domain-containing protein 2	O88382	[739-748]	[R].KPDPYELYEK.[S]	1xBiotinTyramide [Y]	0.03	-5.05889	5
Add2	Beta-adducin	Q05764	[479-499]	[R].IENPNQFVPLYTDPQEVLDMR.[N]	1xOxidation [M20]; 1xBiotinTyramide_Plus1 [Y11]	28.396	4.82762	3
Basp1	Brain acid soluble protein 1	Q05175	[10-20]	[K].KGYNVNDEKAK.[D]	1xBiotinTyramide [Y3]	0.038	-4.71786	3
Tppp3	Tubulin polymerization-promoting protein family member 3	Q5PPN5	[125-138]	[R].LTDTSKYTGSHKER.[F]	1xBiotinTyramide [Y7]	0.039	-4.68038	1
Eef1a2	Elongation factor 1-alpha 2	P62632	[248-255]	[R].LPLQDVYK.[I]	1xBiotinTyramide [Y7]	26.323	4.71825	1
Dclk1	Serine/threonine-protein kinase DCLK1	O08875	[402-427]	[R].YKAQPAPPELNSESEDYSPSSSETVR.[S]	1xBiotinTyramide [Y]	0.04	-4.64386	5
Nedd4	E3 ubiquitin-protein ligase NEDD4	Q62940	[418-426]	[R].SYYVDHNSK.[T]	1xBiotinTyramide [Y3]	0.046	-4.44222	3
Lrpap1	Alpha-2-macroglobulin receptor-associated protein	Q99068	[199-216]	[R].AEEGYENLLSPSDMTHIK.[S]	1xOxidation [M14]; 1xBiotinTyramide [Y5]	0.048	-4.38082	3
Actr1a	Alpha-centractin	P85515	[239-255]	[K].AQYYLPDGSTIEIGPSR.[F]	1xBiotinTyramide_Plus1 [Y]	0.05	-4.32193	6
Srcin1	SRC kinase signaling inhibitor 1	Q9QXY2	[1029-1036]	[R].YRTEKPSK.[S]	1xBiotinTyramide [Y1]	21.149	4.40252	1
Prkca	Protein kinase C alpha type	P05696	[2-19]	[M].ADVYPANDSTASQDVANR.[F]	1xAcetyl [N-Term]; 1xBiotinTyramide_Plus1 [Y4]	0.051	-4.29336	11
Atl1	Atlastin-1	Q6PST4	[527-535]	[K].LYSAAATHR.[H]	1xBiotinTyramide [Y2]	20.733	4.37386	1
Afap1	Actin filament-associated protein 1	Q8VH46	[547-558]	[R].TASNAEQYKYGK.[N]	1xBiotinTyramide [Y10]	0.052	-4.26534	1
Adgrl1	Adhesion G protein-coupled receptor L1	O88917	[1372-1379]	[R].AEIELLYK.[A]	1xBiotinTyramide [Y7]	19.974	4.32005	2
Pitpna	Phosphatidylinositol transfer protein alpha isoform	P16446	[97-105]	[R].TVITNEYMK.[E]	1xBiotinTyramide [Y7]	19.898	4.31455	2
Tubb5	Tubulin beta-5 chain	P69897	[47-62]	[R].ISVYYNEATGGKYVPR.[A]	1xBiotinTyramide [Y13]	0.054	-4.2109	2
Cxadr	Coxsackievirus and adenovirus receptor homolog	Q9R066	[293-315]	[R].SYIGSNHSSLGSMSPSNMEGYSK.[T]	1xDeamidated [N6]; 1xOxidation [M]; 1xBiotinTyramide_Plus1 [Y]	0.054	-4.2109	6
Tagln3	Transgelin-3	P37805	[183-196]	[K].GASQAGMTGYGMPR.[Q]	1xOxidation [M]; 1xBiotinTyramide_Plus1 [Y10]	0.055	-4.18442	8
Sirpa	Tyrosine-protein phosphatase non-receptor type substrate 1	P97710	[451-467]	[R].VPEPNNHTEYASIETGK.[L]	1xDeamidated [N5]; 1xBiotinTyramide [Y10]	19.107	4.25603	1
Ppp1r9b	Neurabin-2	O35274	[21-43]	[R].SAYEAGIQALKPPDAPGPDEAPK.[A]	1xBiotinTyramide_Plus1 [Y3]	19.066	4.25293	13
Bsn	Protein bassoon	O88778	[3302-3321]	[R].SMESNGRPASTHYYSDSDYR.[H]	1xDeamidated [N5]; 1xOxidation [M2]; 1xBiotinTyramide_Plus1 [Y]	0.057	-4.13289	3
Atp2a3	Sarcoplasmic/endoplasmic reticulum calcium ATPase 3	P18596	[121-128]	[K].EYEPEMGK.[V]	1xBiotinTyramide [Y2]	18.109	4.17863	6
Nup62	Nuclear pore glycoprotein p62	P17955	[419-433]	[K].EQSGTIYLQHADEER.[E]	1xBiotinTyramide [Y7]	17.81	4.15462	2
Map1b	Microtubule-associated protein 1B	P15205	[1025-1045]	[R].EEDHEPDKTEAEDYVMAVVDK.[A]	1xBiotinTyramide [Y14]	17.604	4.13783	1
Scamp1	Secretory carrier-associated membrane protein 1	P56603	[53-78]	[K].MPNVPNTQPAIMKPTEEHPAYTQITK.[E]	1xOxidation [M12]; 1xBiotinTyramide_Plus1 [Y21]	17.168	4.10165	6
Rtn4	Reticulon-4	Q9JK11	[629-646]	[K].LEPENPPPYEEAMNVALK.[A]	1xOxidation [M13]; 1xBiotinTyramide_Plus1 [Y9]	17.024	4.0895	9
Map1b	Microtubule-associated protein 1B	P15205	[1751-1762]	[R].DMSLYASLASEK.[V]	1xOxidation [M2]; 1xBiotinTyramide [Y5]	16.748	4.06592	7
Tubb2b	Tubulin beta-2B chain	Q3KRE8	[277-282]	[R].GSQQYR.[A]	1xDeamidated [Q]; 1xBiotinTyramide [Y5]	16.65	4.05745	9
Actr3	Actin-related protein 3	Q4V7C7	[255-265]	[K].QYTGVNAISKK.[E]	1xBiotinTyramide [Y2]	0.064	-3.96578	1
Cltc	Clathrin heavy chain 1	P11442	[1040-1046]	[R].VMEYINR.[L]	1xDeamidated [N6]; 1xBiotinTyramide_Plus1 [Y4]	0.065	-3.94342	1
Rab7a	Ras-related protein Rab-7a	P09527	[138-146]	[K].RAQAWCYSK.[N]	1xCarbamidomethyl [C6]; 1xBiotinTyramide [Y7]	16.224	4.02006	3
Crip2	Cysteine-rich protein 2	P36201	[187-208]	[K].GVNTGAVGSYIYDKDPEGTVQP.[-]	1xBiotinTyramide_Plus1 [Y10]	16.133	4.01194	5
Dnm1	Dynamin-1	P21575	[563-571]	[K].YMLSVDNLK.[L]	1xOxidation [M2]; 1xBiotinTyramide [Y1]	16.021	4.00189	2
Ap1m1	AP-1 complex subunit mu-1	Q32Q06	[130-141]	[K].ILQEYITQEGHK.[L]	1xBiotinTyramide [Y5]	16.027	4.00243	3
Lrrc7	Leucine-rich repeat-containing protein 7	P70587	[1231-1251]	[K].IPSDYNLGNYGDKTSDNSDIK.[T]	1xBiotinTyramide [Y10]	0.068	-3.87832	4
Dnajb11	DnaJ homolog subfamily B member 11	Q6TUG0	[351-358]	[K].VYNGLQGY.[-]	1xBiotinTyramide [Y8]	0.072	-3.79586	4
Nudt3	Diphosphoinositol polyphosphate phosphohydrolase 1	Q566C7	[145-168]	[R].QGYSANNGTPVLPTTYSSSMSGIR.[-]	1xDeamidated [N/Q]; 1xOxidation [M20]; 1xBiotinTyramide [Y16]	0.073	-3.77596	4
Map2	Microtubule-associated protein 2	P15146	[1594-1618]	[K].SGTSTPTTPGSTAITPGTPPSYSSR.[T]	1xBiotinTyramide_Plus1 [Y22]	0.074	-3.75633	5
Ppp2cb	Serine/threonine-protein phosphatase 2A catalytic subunit beta isoform	P62716	[303-309]	[R].RTPDYFL.[-]	1xBiotinTyramide [Y5]	0.075	-3.73697	3
Actn1	Alpha-actinin-1	Q9Z1P2	[677-684]	[K].SIVNYKPK.[I]	1xBiotinTyramide_Plus1 [Y5]	0.075	-3.73697	1
Baiap2	Brain-specific angiogenesis inhibitor 1-associated protein 2	Q6GMN2	[334-346]	[K].LSDSYSNTLPVRK.[S]	1xBiotinTyramide_Plus1 [Y5]	0.076	-3.71786	1
Mapk1	Mitogen-activated protein kinase 1	P63086	[171-189]	[R].VADPDHDHTGFLTEYVATR.[W]	1xBiotinTyramide [Y15]	0.076	-3.71786	1
Hspa1a	Heat shock 70 kDa protein 1A	P0DMW0	[540-550]	[K].NALESYAFNMK.[S]	1xOxidation [M10]; 1xBiotinTyramide [Y6]	0.076	-3.71786	1
Map6	Microtubule-associated protein 6	Q63560	[151-156]	[R].ETQYQK.[D]	1xBiotinTyramide [Y4]	13.928	3.79992	3
Srcin1	SRC kinase signaling inhibitor 1	Q9QXY2	[46-60]	[R].SSPPMLSADDAEYPR.[E]	1xOxidation [M5]; 1xBiotinTyramide [Y13]	13.796	3.78618	3
Cnrip1	CB1 cannabinoid receptor-interacting protein 1	Q5M7A7	[83-98]	[R].VVYTGIYDTEGVAPTK.[S]	1xBiotinTyramide [Y7]	0.077	-3.699	2
Stx7	Syntaxin-7	O70257	[2-17]	[M].SYTPGIGGDPAQLAQR.[I]	1xAcetyl [N-Term]; 1xBiotinTyramide_Plus1 [Y2]	0.077	-3.699	16
Srcin1	SRC kinase signaling inhibitor 1	Q9QXY2	[953-962]	[K].RAALTQYSAK.[D]	1xBiotinTyramide [Y7]	13.517	3.7567	3
Nudt3	Diphosphoinositol polyphosphate phosphohydrolase 1	Q566C7	[145-168]	[R].QGYSANNGTPVLPTTYSSSMSGIR.[-]	1xOxidation [M20]; 1xBiotinTyramide_Plus1 [Y16]; 1xGln->pyro-Glu [Q1]	0.08	-3.64386	6
Afdn	Afadin	O35889	[578-585]	[R].LDQEQDYR.[R]	1xBiotinTyramide [Y7]	13.231	3.72585	1
St13	Hsc70-interacting protein	P50503	[210-221]	[K].LDYDEDASAMLR.[E]	1xOxidation [M10]; 1xBiotinTyramide [Y3]	0.081	-3.62593	3
Mark2	Serine/threonine-protein kinase MARK2	O08679	[408-424]	[R].SSDQAVPAIPTSNSYSK.[K]	1xBiotinTyramide [Y15]	0.081	-3.62593	4
Nrxn2	Neurexin-2	Q63374	[1710-1715]	[K].DKEYYV.[-]	1xBiotinTyramide [Y4]	12.854	3.68415	2
Fam131b	Protein FAM131B	Q568Z1	[109-124]	[R].DTDAYSDLSDGEKEAR.[F]	1xBiotinTyramide [Y5]	12.808	3.67897	1
Bsn	Protein bassoon	O88778	[3309-3321]	[R].PASTHYYSDSDYR.[H]	1xBiotinTyramide [Y12]	12.458	3.639	1
Actr1a	Alpha-centractin	P85515	[1-22]	[-].MESYDVIANQPVVIDNGSGVIK.[A]	1xAcetyl [N-Term]; 1xOxidation [M1]; 1xBiotinTyramide_Plus1 [Y4]	12.408	3.6332	12
Map2	Microtubule-associated protein 2	P15146	[1121-1159]	[K].VAKPDLVHQEAVDKEESYESSGEHESLTMESLKPDEGKK.[E]	1xOxidation [M29]; 1xBiotinTyramide [Y18]	12.305	3.62117	3
Kcnab2	Voltage-gated potassium channel subunit beta-2	P62483	[1-12]	[-].MYPESTTGSPAR.[L]	1xAcetyl [N-Term]; 1xOxidation [M1]; 1xBiotinTyramide [Y2]	12.283	3.61859	4
Camsap2	Calmodulin-regulated spectrin-associated protein 2	D4AEC2	[384-398]	[R].YTRPQTHSSVSGGIR.[R]	1xBiotinTyramide_Plus1 [Y1]	0.088	-3.50635	1
Shroom2	Protein Shroom2	Q7TP36	[1192-1215]	[K].QDPGMPGVVSLATNSTYYSTSAPK.[A]	1xOxidation [M5]; 1xBiotinTyramide [Y18]	0.089	-3.49005	1
Xpnpep1	Xaa-Pro aminopeptidase 1	O54975	[294-304]	[K].ASYAVSEAIPK.[D]	1xBiotinTyramide [Y3]	11.938	3.57749	1
Caskin1	Caskin-1	Q8VHK2	[727-743]	[R].SQEYLLDEGPAPGTPPK.[E]	1xBiotinTyramide [Y4]	0.09	-3.47393	7
Uba52	Ubiquitin-60S ribosomal protein L40	P62986	[55-63]	[R].TLSDYNIQK.[E]	1xBiotinTyramide [Y5]	11.859	3.56791	5
Rock2	Rho-associated protein kinase 2	Q62868	[721-729]	[K].IYESIEEAK.[S]	1xBiotinTyramide [Y2]	11.859	3.56791	3
Dnaja1	DnaJ homolog subfamily A member 1	P63036	[47-59]	[K].QISQAYEVLADSK.[K]	1xBiotinTyramide [Y6]	0.09	-3.47393	3
Pak1	Serine/threonine-protein kinase PAK 1	P35465	[149-162]	[K].SAEDYNSSNTLNVK.[T]	1xDeamidated [N6]; 1xBiotinTyramide [Y5]	0.092	-3.44222	3
Abi1	Abl interactor 1	Q9QZM5	[18-28]	[R].ALIESYQNLTR.[V]	1xBiotinTyramide [Y6]	0.092	-3.44222	2
Bcar1	Breast cancer anti-estrogen resistance protein 1	Q63767	[354-373]	[R].GLLPNQYGQEVYDTPPMAVK.[G]	1xOxidation [M17]; 1xBiotinTyramide [Y]	11.315	3.50016	3
Mtpn	Myotrophin	P62775	[12-24]	[K].NGDLDEVKDYVAK.[G]	1xBiotinTyramide [Y10]	0.095	-3.39593	1
Hsph1	Heat shock protein 105 kDa	Q66HA8	[637-647]	[K].NAVEECVYEFR.[D]	1xCarbamidomethyl [C6]; 1xBiotinTyramide [Y8]	0.095	-3.39593	2
Nudt3	Diphosphoinositol polyphosphate phosphohydrolase 1	Q566C7	[145-168]	[R].QGYSANNGTPVLPTTYSSSMSGIR.[-]	1xOxidation [M20]; 1xBiotinTyramide [Y16]	0.097	-3.36587	3
Prrt1	Proline-rich transmembrane protein 1	Q6MG82	[107-117]	[R].MPPDPYLQETR.[F]	1xOxidation [M1]; 1xBiotinTyramide [Y6]	0.098	-3.35107	2
Tuba1a	Tubulin alpha-1A chain	P68370	[353-373]	[K].VGINYQPPTVVPGGDLAKVQR.[A]	1xBiotinTyramide [Y5]	10.754	3.4268	3
Mapt	Microtubule-associated protein tau	P19332	[506-520]	[R].SGYSSPGSPGTPGSR.[S]	1xBiotinTyramide_Plus1 [Y3]	10.467	3.38778	10
Erp29	Endoplasmic reticulum resident protein 29	P52555	[37-48]	[K].GALPLDTVTFYK.[V]	1xBiotinTyramide [Y11]	0.105	-3.25154	3
Crip2	Cysteine-rich protein 2	P36201	[132-138]	[K].RVYFAEK.[V]	1xBiotinTyramide [Y3]	10.071	3.33214	1
Pabpc1	Polyadenylate-binding protein 1	Q9EPH8	[375-385]	[R].QAHLTNQYMQR.[M]	1xBiotinTyramide [Y8]; 1xGln->pyro-Glu [Q1]	10.065	3.33128	3
Add1	Alpha-adducin	Q63028	[28-37]	[R].VDENNPEYLR.[E]	1xBiotinTyramide [Y8]	10.044	3.32826	3
Cfl1	Cofilin-1	P45592	[128-144]	[K].LTGIKHELQANCYEEVK.[D]	1xCarbamidomethyl [C12]; 1xBiotinTyramide [Y13]	10.039	3.32754	1
Rps14	40S ribosomal protein S14	P13471	[64-84]	[K].ADRDESSPYAAMLAAQDVAQR.[C]	1xOxidation [M12]; 1xBiotinTyramide [Y9]	0.106	-3.23786	1
Cap1	Adenylyl cyclase-associated protein 1	Q08163	[18-37]	[R].LEAVSHTSDMHCGYGDSPSK.[G]	1xCarbamidomethyl [C12]; 1xOxidation [M10]; 1xBiotinTyramide_Plus1 [Y14]	10.031	3.32639	3
Dnph1	2'-deoxynucleoside 5'-phosphate N-hydrolase 1	O35820	[146-154]	[R].YFEAYLPQK.[T]	1xBiotinTyramide [Y5]	9.956	3.31557	2
Spata2	Spermatogenesis-associated protein 2	Q66HP6	[422-433]	[R].EKYVGQTQGLDR.[L]	1xBiotinTyramide [Y3]	9.738	3.28363	1
Nefl	Neurofilament light polypeptide	P19527	[38-54]	[R].SAYSSYSAPVSSSLSVR.[R]	1xBiotinTyramide [Y]	0.109	-3.1976	12
Slc32a1	Vesicular inhibitory amino acid transporter	O35458	[65-87]	[K].SEGEPCGDEGAEPPVEGDIHYQR.[G]	1xCarbamidomethyl [C6]; 1xBiotinTyramide_Plus1 [Y21]	9.628	3.26724	14
Fdps	Farnesyl pyrophosphate synthase	P05369	[45-57]	[R].IKEVLEYNTVGGK.[Y]	1xBiotinTyramide [Y7]	0.111	-3.17137	1
Add1	Alpha-adducin	Q63028	[571-576]	[R].ELEEYR.[R]	1xBiotinTyramide [Y5]	0.111	-3.17137	1
Kalrn	Kalirin	P97924	[2263-2285]	[K].ISTSNGSPGFDYHQPGDKFDASK.[Q]	1xBiotinTyramide [Y12]	9.583	3.26048	3
Apc	Adenomatous polyposis coli protein	P70478	[1029-1038]	[K].YSDEQLNSGR.[Q]	1xBiotinTyramide [Y1]	0.111	-3.17137	2
Pfkfb2	6-phosphofructo-2-kinase/fructose-2,6-bisphosphatase 2	Q9JJH5	[2-26]	[M].SENSTFSTEDSSSSSYKPHASNLRR.[A]	1xAcetyl [N-Term]; 1xBiotinTyramide [Y16]	0.112	-3.15843	2
Dbnl	Drebrin-like protein	Q9JHL4	[145-164]	[K].ESSCFQDVGPQAPVGSVYQK.[T]	1xCarbamidomethyl [C4]; 1xBiotinTyramide_Plus1 [Y18]	0.112	-3.15843	3
Dync1h1	Cytoplasmic dynein 1 heavy chain 1	P38650	[4202-4211]	[K].KYEFGESDLR.[S]	1xAcetyl [N-Term]; 1xBiotinTyramide [Y2]	0.112	-3.15843	1
Hspa4	Heat shock 70 kDa protein 4	O88600	[705-711]	[K].QIQQYMK.[V]	1xBiotinTyramide [Y5]	0.113	-3.14561	1
Nudt3	Diphosphoinositol polyphosphate phosphohydrolase 1	Q566C7	[145-168]	[R].QGYSANNGTPVLPTTYSSSMSGIR.[-]	1xBiotinTyramide [Y16]; 1xGln->pyro-Glu [Q1]	0.113	-3.14561	2
Cadps	Calcium-dependent secretion activator 1	Q62717	[969-983]	[R].YVDLMESSIAQSIHR.[G]	1xOxidation [M5]; 1xBiotinTyramide [Y1]	9.437	3.23833	2
Rtn1	Reticulon-1	Q64548	[116-127]	[R].EDSAYFTGILQK.[E]	1xBiotinTyramide [Y5]	0.114	-3.13289	3
Tubb5	Tubulin beta-5 chain	P69897	[157-174]	[R].EEYPDRIMNTFSVVPSPK.[V]	1xOxidation [M8]; 1xBiotinTyramide [Y3]	0.115	-3.12029	3
Pclo	Protein piccolo	Q9JKS6	[1942-1953]	[R].LQEQIYDDPMQK.[I]	1xOxidation [M10]; 1xBiotinTyramide_Plus1 [Y6]	9.219	3.20461	2
Csde1	Cold shock domain-containing protein E1	P18395	[2-25]	[M].SFDPNLLHNNGHNGYPNGTSAALR.[E]	1xAcetyl [N-Term]; 1xBiotinTyramide [Y15]	9.192	3.20038	2
Map2	Microtubule-associated protein 2	P15146	[44-51]	[R].SANGFPYR.[E]	1xDeamidated [N3]; 1xBiotinTyramide_Plus1 [Y7]	0.118	-3.08314	1
Slc39a6	Zinc transporter ZIP6	Q4V887	[459-469]	[K].YESQLSTNEEK.[V]	1xBiotinTyramide [Y1]	8.776	3.13356	3
Rplp0	60S acidic ribosomal protein P0	P19945	[17-26]	[K].IIQLLDDYPK.[C]	1xBiotinTyramide [Y8]	8.769	3.13241	2
Sirpa	Tyrosine-protein phosphatase non-receptor type substrate 1	P97710	[451-467]	[R].VPEPNNHTEYASIETGK.[L]	1xDeamidated [N]; 1xBiotinTyramide_Plus1 [Y10]	0.122	-3.03505	3
Rufy3	Protein RUFY3	Q5FVJ0	[316-328]	[R].VKEESSYLLESNR.[K]	1xBiotinTyramide_Plus1 [Y7]	0.123	-3.02327	2
Scn2a	Sodium channel protein type 2 subunit alpha	P04775	[1064-1069]	[K].DLNYLK.[D]	1xBiotinTyramide [Y4]	0.123	-3.02327	2
Ybx1	Nuclease-sensitive element-binding protein 1	P62961	[203-232]	[R].RPQYSNPPVQGEVMEGADNQGAGEQGRPVR.[Q]	1xBiotinTyramide [Y4]	8.609	3.10585	6
Ensa	Alpha-endosulfine	P60841	[39-56]	[K].AKYPSLGQKPGGSDFLMK.[R]	1xOxidation [M17]; 1xBiotinTyramide [Y3]	8.597	3.10383	1
Ensa	Alpha-endosulfine	P60841	[61-74]	[K].GQKYFDSGDYNMAK.[A]	1xOxidation [M12]; 1xBiotinTyramide_Plus1 [Y4]	8.469	3.08219	1
Kiaa1107	AP2-interacting clathrin-endocytosis protein	D4A0X3	[511-525]	[R].SELTSIEQSHTPAYK.[V]	1xBiotinTyramide_Plus1 [Y14]	8.376	3.06626	1
Map2	Microtubule-associated protein 2	P15146	[44-71]	[R].SANGFPYREEEEGAFGEHGSQGTYSDTK.[E]	1xBiotinTyramide [Y]	8.353	3.06229	5
Ank3	Ankyrin-3	O70511	[1779-1793]	[R].SYVSAAAPSAFQSLR.[A]	1xBiotinTyramide [Y2]	8.18	3.0321	3
Gga3	ADP-ribosylation factor-binding protein GGA3	A0A0G2JV04	[496-511]	[K].AEPEGPEYPSSSISHR.[L]	1xBiotinTyramide_Plus1 [Y8]	0.131	-2.93236	3
Rgs7	Regulator of G-protein signaling 7	P49803	[2-25]	[M].AQGNNYGQTSNGVAEESPNMLVYR.[K]	1xAcetyl [N-Term]; 1xOxidation [M20]; 1xBiotinTyramide [Y6]	0.131	-2.93236	3
Cacng8	Voltage-dependent calcium channel gamma-8 subunit	Q8VHW5	[316-353]	[K].GSVAAGLASAGGGGGGAGVGAYGGAAGAAGGGGTGSER.[D]	1xBiotinTyramide [Y22]	0.135	-2.88897	2
Scamp1	Secretory carrier-associated membrane protein 1	P56603	[53-78]	[K].MPNVPNTQPAIMKPTEEHPAYTQITK.[E]	1xDeamidated [Q/N]; 1xOxidation [M]; 1xBiotinTyramide [Y21]	0.135	-2.88897	8
Tubb2b	Tubulin beta-2B chain	Q3KRE8	[277-282]	[R].GSQQYR.[A]	1xAcetyl [N-Term]; 1xBiotinTyramide [Y5]	7.843	2.97141	3
Slc6a17	Sodium-dependent neutral amino acid transporter SLC6A17	P31662	[693-712]	[R].SYLGPGSTSPLESSSHPNGR.[Y]	1xBiotinTyramide_Plus1 [Y2]	0.136	-2.87832	3
Magi2	Membrane-associated guanylate kinase, WW and PDZ domain-containing protein 2	O88382	[751-756]	[R].AIYESR.[Q]	1xBiotinTyramide [Y3]	7.629	2.93149	3
Map1b	Microtubule-associated protein 1B	P15205	[2007-2023]	[K].ITSFPESESYSYETTTK.[T]	1xBiotinTyramide_Plus1 [Y]	0.142	-2.81604	17
Neo1	Neogenin (Fragment)	P97603	[1221-1276]	[R].NTPSTDTMPASSSQTCCTDHQDPEGATSSSYLASSQEEDSGQSLPTAHVRPSHPLK.[S]	2xCarbamidomethyl [C16; C17]; 1xOxidation [M8]; 1xBiotinTyramide_Plus1 [Y31]	0.143	-2.80591	1
Ldhb	L-lactate dehydrogenase B chain	P42123	[234-244]	[K].MVVDSAYEVIK.[L]	1xOxidation [M1]; 1xBiotinTyramide [Y7]	7.428	2.89297	5
Spata2	Spermatogenesis-associated protein 2	Q66HP6	[469-485]	[K].VSCDPCLGAYHYDPCCR.[K]	4xCarbamidomethyl [C3; C6; C15; C16]; 1xBiotinTyramide [Y]	7.349	2.87755	3
Pitpna	Phosphatidylinositol transfer protein alpha isoform	P16446	[97-105]	[R].TVITNEYMK.[E]	1xOxidation [M8]; 1xBiotinTyramide [Y7]	0.146	-2.77596	3
Pi4ka	Phosphatidylinositol 4-kinase alpha	O08662	[191-201]	[R].YSNSEESLLSK.[L]	1xBiotinTyramide [Y1]	7.136	2.83512	1
Ybx1	Nuclease-sensitive element-binding protein 1	P62961	[203-232]	[R].RPQYSNPPVQGEVMEGADNQGAGEQGRPVR.[Q]	1xOxidation [M14]; 1xBiotinTyramide_Plus1 [Y4]	0.15	-2.73697	1
Pcdh8	Protocadherin-8	D3ZE55	[999-1008]	[R].DNYYQAQLPK.[T]	1xBiotinTyramide [Y3]	7.094	2.8266	2
Sorbs2	Sorbin and SH3 domain-containing protein 2	O35413	[966-971]	[K].AVYDFK.[A]	1xBiotinTyramide [Y3]	0.152	-2.71786	1
Cacybp	Calcyclin-binding protein	Q6AYK6	[178-198]	[K].EKPSYDTEADPSEGLMNVLKK.[I]	1xOxidation [M16]; 1xBiotinTyramide [Y5]	0.152	-2.71786	4
Cltc	Clathrin heavy chain 1	P11442	[626-637]	[R].ALEHFTDLYDIK.[R]	1xBiotinTyramide [Y9]	6.91	2.78869	2
Vti1b	Vesicle transport through interaction with t-SNAREs homolog 1B	P58200	[112-124]	[K].FGTYTLENEHLNR.[L]	1xBiotinTyramide_Plus1 [Y4]	0.157	-2.67116	1
Cacna1e	Voltage-dependent R-type calcium channel subunit alpha-1E	Q07652	[1869-1884]	[K].ALPYLQQDPVSGLSGR.[S]	1xBiotinTyramide [Y4]	0.158	-2.662	3
Calb2	Calretinin	P47728	[234-245]	[K].EMNIQQLTTYRK.[S]	1xOxidation [M2]; 1xBiotinTyramide [Y10]	6.706	2.74545	9
Map2	Microtubule-associated protein 2	P15146	[44-71]	[R].SANGFPYREEEEGAFGEHGSQGTYSDTK.[E]	1xBiotinTyramide_Plus1 [Y]	6.542	2.70973	3
L1cam	Neural cell adhesion molecule L1	Q05695	[1157-1179]	[K].DKEDTQVDSEARPMKDETFGEYR.[S]	1xOxidation [M14]; 1xBiotinTyramide_Plus1 [Y22]	0.163	-2.61706	1
Cltc	Clathrin heavy chain 1	P11442	[626-638]	[R].ALEHFTDLYDIKR.[A]	1xBiotinTyramide [Y9]	6.432	2.68527	4
Pitpna	Phosphatidylinositol transfer protein alpha isoform	P16446	[32-61]	[K].NETGGGEGVEVLVNEPYEKDDGEKGQYTHK.[I]	1xDeamidated [N]; 1xBiotinTyramide [Y27]	0.17	-2.55639	6
Nefm	Neurofilament medium polypeptide	P12839	[2-16]	[M].SYTLDSLGNPSAYRR.[V]	1xAcetyl [N-Term]; 1xBiotinTyramide_Plus1 [Y13]	6.209	2.63436	1
Hspa8	Heat shock cognate 71 kDa protein	P63018	[610-646]	[K].LYQSAGGMPGGMPGGFPGGGAPPSGGASSGPTIEEVD.[-]	1xOxidation [M]; 1xBiotinTyramide_Plus1 [Y2]	0.174	-2.52284	7
Sptan1	Spectrin alpha chain, non-erythrocytic 1	P16086	[1253-1273]	[K].NQALNTDNYGHDLASVQALQR.[K]	1xBiotinTyramide [Y9]	6.036	2.59359	2
Map1b	Microtubule-associated protein 1B	P15205	[1159-1191]	[K].YESSLYSQEYSKPVVASFNGLSDGSKTDATDGR.[D]	1xBiotinTyramide_Plus1 [Y]	5.887	2.55753	3
Map1a	Microtubule-associated protein 1A	P34926	[766-798]	[R].FPTSTYDLSGPEGPGPFEASQAADSAVPASSSK.[T]	1xBiotinTyramide_Plus1 [Y6]	0.181	-2.46594	8
Map1b	Microtubule-associated protein 1B	P15205	[1310-1337]	[K].TLEVVSPSQSVTGSAGHTPYYQSPTDEK.[S]	1xBiotinTyramide [Y]	0.183	-2.45008	7
Camk2a	Calcium/calmodulin-dependent protein kinase type II subunit alpha	P11275	[221-226]	[R].LYQQIK.[A]	1xDeamidated [Q4]; 1xBiotinTyramide [Y2]	5.816	2.54003	3
Map2	Microtubule-associated protein 2	P15146	[572-584]	[K].YFETSALKEDVTR.[S]	1xBiotinTyramide [Y1]	0.186	-2.42663	8
Rtn4	Reticulon-4	Q9JK11	[491-514]	[K].TSNPFLVAVQDSEADYVTTDTLSK.[V]	1xBiotinTyramide [Y16]	5.68	2.50589	2
Ank3	Ankyrin-3	O70511	[2511-2522]	[K].AYFPESQNDIGK.[Q]	1xBiotinTyramide [Y2]	0.187	-2.41889	3
Arhgef7	Rho guanine nucleotide exchange factor 7	O55043	[245-258]	[R].HMEDYHPDRQDIQK.[S]	1xBiotinTyramide [Y5]	5.671	2.5036	3
Lasp1	LIM and SH3 domain protein 1	Q99MZ8	[154-199]	[R].RPTEQQQPQPHHIPTSAPVYQQPQQQQVTPSYGGYKEPAAPVSIQR.[S]	1xBiotinTyramide_Plus1 [Y]	5.64	2.4957	5
Otub1	Ubiquitin thioesterase OTUB1	B2RYG6	[52-59]	[R].LELSVLYK.[E]	1xBiotinTyramide [Y7]	0.19	-2.39593	1
Arhgdia	Rho GDP-dissociation inhibitor 1	Q5XI73	[50-58]	[R].KYKEALLGR.[V]	1xBiotinTyramide [Y2]	0.192	-2.38082	1
Vti1b	Vesicle transport through interaction with t-SNAREs homolog 1B	P58200	[112-124]	[K].FGTYTLENEHLNR.[L]	1xBiotinTyramide [Y4]	0.192	-2.38082	3
Sgip1	SH3-containing GRB2-like protein 3-interacting protein 1	P0DJJ3	[76-97]	[R].YNSPELDEEGYSIRPEEPGSTK.[G]	1xBiotinTyramide [Y11]	0.193	-2.37333	4
Arhgef7	Rho guanine nucleotide exchange factor 7	O55043	[245-258]	[R].HMEDYHPDRQDIQK.[S]	1xOxidation [M2]; 1xBiotinTyramide [Y5]	0.199	-2.32916	2
Dnm1	Dynamin-1	P21575	[344-361]	[R].IEGSGDQIDTYELSGGAR.[I]	1xBiotinTyramide_Plus1 [Y11]	5.25	2.39232	20
Pdcd6ip	Programmed cell death 6-interacting protein	Q9QZA2	[721-749]	[R].EPSAPSIPPPAYQSSPAGGHATAPTPAPR.[T]	1xBiotinTyramide_Plus1 [Y12]	0.207	-2.2723	8
Calm1	Calmodulin-1	P0DP29	[128-149]	[R].EADIDGDGQVNYEEFVQMMTAK.[-]	1xOxidation [M]; 1xBiotinTyramide [Y12]	5.086	2.34653	5
Cxadr	Coxsackievirus and adenovirus receptor homolog	Q9R066	[265-271]	[R].REEKYEK.[E]	1xBiotinTyramide [Y5]	5.064	2.34028	3
Tuba1a	Tubulin alpha-1A chain	P68370	[353-370]	[K].VGINYQPPTVVPGGDLAK.[V]	1xBiotinTyramide [Y5]; 1xAcetyl [K18(100)]; 1xAcetyl [N-Term]	5.019	2.3274	19
Bsn	Protein bassoon	O88778	[1236-1265]	[R].ASQPAADGTPAGLGATVYEEILQTSQSIAR.[M]	1xBiotinTyramide_Plus1 [Y18]	0.214	-2.22432	2
Crip2	Cysteine-rich protein 2	P36201	[66-97]	[K].GVNIGGAGSYIYEKPPTEAPQVTGPIEVPVVR.[T]	1xBiotinTyramide [Y]	0.214	-2.22432	7
Cdv3	Protein CDV3 homolog	Q5XIM5	[204-226]	[R].KTPQGPPEIYSDTQFPSLQSTAK.[H]	1xBiotinTyramide_Plus1 [Y10]	4.867	2.28303	5
Caskin1	Caskin-1	Q8VHK2	[887-913]	[R].YAASDSEPERDELLVPAAAGPYATVQR.[R]	1xBiotinTyramide_Plus1 [Y]	0.221	-2.17788	5
Tmem106b	Transmembrane protein 106B	Q6AYA5	[74-89]	[R].GQENQLVALIPYSDQR.[L]	1xBiotinTyramide [Y12]	0.223	-2.16488	2
Crip2	Cysteine-rich protein 2	P36201	[66-97]	[K].GVNIGGAGSYIYEKPPTEAPQVTGPIEVPVVR.[T]	1xBiotinTyramide_Plus1 [Y]	4.599	2.20132	5
Camk4	Calcium/calmodulin-dependent protein kinase type IV	P13234	[130-135]	[K].GYYSER.[D]	1xBiotinTyramide [Y2]	4.425	2.14568	6
Rasgrf2	Ras-specific guanine nucleotide-releasing factor 2	Q99JE4	[365-375]	[K].QYEGNPACEGR.[M]	1xCarbamidomethyl [C8]; 1xBiotinTyramide [Y2]	0.249	-2.00578	7
P4hb	Protein disulfide-isomerase	P04785	[266-273]	[K].SVSDYDGK.[L]	1xBiotinTyramide [Y5]	0.251	-1.99424	5
Sv2a	Synaptic vesicle glycoprotein 2A	Q02563	[49-67]	[R].FEEEEDDDDFPAPADGYYR.[G]	1xBiotinTyramide [Y]	4.186	2.06557	6
Map1b	Microtubule-associated protein 1B	P15205	[1857-1887]	[K].TPGDFNYAYQKPESTTESPDEEDYDYESHEK.[T]	1xBiotinTyramide [Y]	4.146	2.05172	8
Atp2a3	Sarcoplasmic/endoplasmic reticulum calcium ATPase 3	P18596	[121-128]	[K].EYEPEMGK.[V]	1xOxidation [M6]; 1xBiotinTyramide [Y2]	4.122	2.04334	12
Calu	Calumenin	O35783	[272-287]	[R].HLVYESDQDKDGKLTK.[E]	1xBiotinTyramide_Plus1 [Y4]	4.114	2.04054	1
Ybx1	Nuclease-sensitive element-binding protein 1	P62961	[203-232]	[R].RPQYSNPPVQGEVMEGADNQGAGEQGRPVR.[Q]	1xDeamidated [Q10]; 1xOxidation [M14]; 1xBiotinTyramide [Y4]	4.054	2.01935	3
Cplx1	Complexin-1	P63041	[64-73]	[R].QGIRDKYGIK.[K]	1xBiotinTyramide [Y7]; 1xGln->pyro-Glu [Q1]	0.264	-1.92139	1
Dclk1	Serine/threonine-protein kinase DCLK1	O08875	[402-427]	[R].YKAQPAPPELNSESEDYSPSSSETVR.[S]	1xBiotinTyramide_Plus1 [Y]	0.266	-1.9105	5
Map2	Microtubule-associated protein 2	P15146	[624-661]	[K].ASQPSPPAHEAGYSTLAQSYTSDHPSELPEEPSSPQER.[M]	1xBiotinTyramide [Y]	3.982	1.99349	6
Septin7	Septin-7	Q9WVC0	[313-327]	[K].LAAVTYNGVDNNKNK.[G]	1xDeamidated [N7]; 1xBiotinTyramide_Plus1 [Y6]	0.273	-1.87303	2
Atp6v1c1	V-type proton ATPase subunit C 1	Q5FVI6	[140-147]	[R].ASAYNNLK.[G]	1xBiotinTyramide [Y4]	0.276	-1.85726	7
Arhgdia	Rho GDP-dissociation inhibitor 1	Q5XI73	[139-152]	[K].IDKTDYMVGSYGPR.[A]	1xOxidation [M7]; 1xBiotinTyramide [Y11]	0.279	-1.84166	4
Bsn	Protein bassoon	O88778	[665-672]	[K].PYSQDLSR.[S]	1xBiotinTyramide [Y2]	0.283	-1.82113	2
Tppp3	Tubulin polymerization-promoting protein family member 3	Q5PPN5	[125-136]	[R].LTDTSKYTGSHK.[E]	1xBiotinTyramide [Y7]	0.285	-1.81097	13
Rasgrf1	Ras-specific guanine nucleotide-releasing factor 1	P28818	[362-372]	[K].QYEAKPDCEER.[T]	1xCarbamidomethyl [C8]; 1xBiotinTyramide [Y2]	0.288	-1.79586	4
Cttn	Src substrate cortactin	Q66HL2	[80-87]	[K].ASHGYGGK.[F]	1xBiotinTyramide [Y5]	3.668	1.87499	1
Bsn	Protein bassoon	O88778	[146-171]	[R].GSTPTSPYSVPQIAPLPSSTLCPICK.[T]	2xCarbamidomethyl [C22; C25]; 1xBiotinTyramide [Y8]	0.29	-1.78588	2
Pdlim1	PDZ and LIM domain protein 1	P52944	[311-327]	[R].ERVTPPEGYDVVTVFPK.[-]	1xBiotinTyramide [Y9]	3.612	1.8528	4
Dnm1l	Dynamin-1-like protein	O35303	[455-469]	[R].IIQHCSNYSTQELLR.[F]	1xCarbamidomethyl [C5]; 1xBiotinTyramide [Y8]	3.599	1.8476	2
Calu	Calumenin	O35783	[272-284]	[R].HLVYESDQDKDGK.[L]	1xBiotinTyramide [Y4]	0.296	-1.75633	11
Dnm1	Dynamin-1	P21575	[344-361]	[R].IEGSGDQIDTYELSGGAR.[I]	1xBiotinTyramide [Y11]	3.46	1.79077	24
Lasp1	LIM and SH3 domain protein 1	Q99MZ8	[154-189]	[R].RPTEQQQPQPHHIPTSAPVYQQPQQQQVTPSYGGYK.[E]	1xDeamidated [Q22]; 1xBiotinTyramide [Y32]	0.311	-1.68501	1
Pdia6	Protein disulfide-isomerase A6	Q63081	[143-150]	[R].SGGYSSGK.[Q]	1xBiotinTyramide [Y4]	0.312	-1.68038	33
Idh1	Isocitrate dehydrogenase [NADP] cytoplasmic	P41562	[133-140]	[R].HAYGDQYR.[A]	1xBiotinTyramide [Y]	3.365	1.75061	6
Cdv3	Protein CDV3 homolog	Q5XIM5	[167-198]	[K].TALVQAPPAPVTVTETPEPAMPSGVYRPPGAR.[L]	1xOxidation [M21]; 1xBiotinTyramide [Y26]	3.366	1.75104	4
Add1	Alpha-adducin	Q63028	[407-434]	[K].YSDVEVPASVTGHSFASDGDSGTCSPLR.[H]	1xCarbamidomethyl [C24]; 1xBiotinTyramide [Y1]	0.319	-1.64837	5
Arl8b	ADP-ribosylation factor-like protein 8B	Q66HA6	[156-165]	[R].EICCYSISCK.[E]	3xCarbamidomethyl [C3; C4; C9]; 1xBiotinTyramide [Y5]	3.317	1.72988	3
Hk1	Hexokinase-1	P05708	[728-738]	[K].VVDEYSLNSGK.[Q]	1xBiotinTyramide [Y5]	3.271	1.70973	8
Srcin1	SRC kinase signaling inhibitor 1	Q9QXY2	[954-962]	[R].AALTQYSAK.[D]	1xBiotinTyramide [Y6]	3.268	1.70841	10
Septin7	Septin-7	Q9WVC0	[312-325]	[R].KLAAVTYNGVDNNK.[N]	1xBiotinTyramide [Y7]	3.243	1.69733	4
Rasgrf1	Ras-specific guanine nucleotide-releasing factor 1	P28818	[362-372]	[K].QYEAKPDCEER.[T]	1xCarbamidomethyl [C8]; 1xBiotinTyramide [Y2]; 1xGln->pyro-Glu [Q1]	0.33	-1.59946	5
Tagln3	Transgelin-3	P37805	[2-12]	[M].ANRGPSYGLSR.[E]	1xAcetyl [N-Term]; 1xBiotinTyramide [Y7]	0.331	-1.5951	5
Map1a	Microtubule-associated protein 1A	P34926	[766-798]	[R].FPTSTYDLSGPEGPGPFEASQAADSAVPASSSK.[T]	1xBiotinTyramide [Y6]	3.162	1.66084	10
Map1b	Microtubule-associated protein 1B	P15205	[1802-1826]	[K].ESTAAYQTSSSPPIDAAAAEPYGFR.[S]	1xBiotinTyramide_Plus1 [Y]	3.098	1.63134	10
Map2	Microtubule-associated protein 2	P15146	[1500-1510]	[K].YTRPTHLSCVK.[R]	1xCarbamidomethyl [C9]; 1xBiotinTyramide [Y1]	3.083	1.62433	4
Baiap2	Brain-specific angiogenesis inhibitor 1-associated protein 2	Q6GMN2	[352-360]	[K].NSYATTENK.[T]	1xBiotinTyramide_Plus1 [Y3]	0.347	-1.52699	6
Hk1	Hexokinase-1	P05708	[54-62]	[R].DYNPTASVK.[M]	1xBiotinTyramide [Y2]	3.066	1.61636	8
Gnao1	Guanine nucleotide-binding protein G(o) subunit alpha	P59215	[87-100]	[R].AMDTLGVEYGDKER.[K]	1xOxidation [M2]; 1xBiotinTyramide [Y9]	0.347	-1.52699	6
Bsn	Protein bassoon	O88778	[1950-1972]	[R].AQGVVGPGPHEEQRPYPQGLPGR.[L]	1xBiotinTyramide_Plus1 [Y16]	3.037	1.60265	6
Cacybp	Calcyclin-binding protein	Q6AYK6	[198-209]	[K].KIYEDGDDDMKR.[T]	1xBiotinTyramide [Y3]	0.352	-1.50635	1
Dync1h1	Cytoplasmic dynein 1 heavy chain 1	P38650	[1002-1015]	[R].YQVGVHYELTEEEK.[F]	1xBiotinTyramide [Y7]	3.004	1.58688	3
Tuba1a	Tubulin alpha-1A chain	P68370	[353-370]	[K].VGINYQPPTVVPGGDLAK.[V]	1xBiotinTyramide [Y5]	2.932	1.55189	181
Dnajc2	DnaJ homolog subfamily C member 2	Q7TQ20	[268-279]	[R].TLVDNAYSCDPR.[I]	1xCarbamidomethyl [C9]; 1xBiotinTyramide [Y7]	2.919	1.54547	3
Srcin1	SRC kinase signaling inhibitor 1	Q9QXY2	[365-386]	[R].LSYAGGRPPSYAGSPVHHAAER.[L]	1xBiotinTyramide [Y]	2.899	1.53556	17
Tagln3	Transgelin-3	P37805	[183-196]	[K].GASQAGMTGYGMPR.[Q]	1xOxidation [M]; 1xBiotinTyramide [Y10]	0.372	-1.42663	29
Rims1	Regulating synaptic membrane exocytosis protein 1	Q9JIR4	[346-356]	[R].SQDYSDRPEKR.[D]	1xBiotinTyramide [Y4]	0.375	-1.41504	2
Dnm1	Dynamin-1	P21575	[310-324]	[K].EVDEYKNFRPDDPAR.[K]	1xBiotinTyramide [Y5]	0.376	-1.4112	4
Map6	Microtubule-associated protein 6	Q63560	[33-59]	[K].YSEATEHPGAPPQPPAPPQPGLAPPSR.[A]	1xBiotinTyramide [Y1]	2.825	1.49825	24
Hspa8	Heat shock cognate 71 kDa protein	P63018	[138-155]	[K].TVTNAVVTVPAYFNDSQR.[Q]	1xBiotinTyramide [Y12]	0.383	-1.38458	7
Tuba1a	Tubulin alpha-1A chain	P68370	[353-370]	[K].VGINYQPPTVVPGGDLAK.[V]	1xBiotinTyramide_Plus1 [Y5]	0.386	-1.37333	13
Trim2	Tripartite motif-containing protein 2	D3ZQG6	[453-462]	[K].RPASMYSTGK.[R]	1xBiotinTyramide [Y6]	2.75	1.45943	8
Hk1	Hexokinase-1	P05708	[723-738]	[R].TDFDKVVDEYSLNSGK.[Q]	1xBiotinTyramide [Y10]	2.74	1.45418	3
Canx	Calnexin	P35565	[509-516]	[K].QSNAMEYK.[K]	1xOxidation [M5]; 1xBiotinTyramide [Y7]; 1xGln->pyro-Glu [Q1]	2.664	1.41359	4
Bsn	Protein bassoon	O88778	[3302-3321]	[R].SMESNGRPASTHYYSDSDYR.[H]	1xOxidation [M2]; 1xBiotinTyramide [Y]	0.399	-1.32554	9
Sptan1	Spectrin alpha chain, non-erythrocytic 1	P16086	[1013-1022]	[R].QGFVPAAYVK.[K]	1xBiotinTyramide [Y8]; 1xGln->pyro-Glu [Q1]	2.65	1.40599	5
Pfkp	ATP-dependent 6-phosphofructokinase, platelet type	P47860	[386-395]	[R].SFEGNLNTYK.[R]	1xAcetyl [N-Term]; 1xBiotinTyramide [Y9]	0.402	-1.31473	2
Sh3gl2	Endophilin-A1	O35179	[253-260]	[R].REYQPKPR.[M]	1xBiotinTyramide [Y3]	0.403	-1.31115	24
Arf3	ADP-ribosylation factor 3	P61206	[31-36]	[K].TTILYK.[L]	1xBiotinTyramide [Y5]	2.639	1.39999	7
Txndc12	Thioredoxin domain-containing protein 12	Q498E0	[122-136]	[K].VRPEIINESGNPSYK.[Y]	1xBiotinTyramide [Y14]	0.403	-1.31115	12
Dcx	Neuronal migration protein doublecortin	Q9ESI7	[228-234]	[K].LYTLDGK.[Q]	1xBiotinTyramide [Y2]	2.63	1.39506	4
Hsp90b1	Endoplasmin	Q66HD0	[672-683]	[K].DISTNYYASQKK.[T]	1xBiotinTyramide [Y]	0.413	-1.27579	11
Dynll2	Dynein light chain 2, cytoplasmic	Q78P75	[37-43]	[K].DIAAYIK.[K]	1xBiotinTyramide [Y5]	2.574	1.36401	1
Map6	Microtubule-associated protein 6	Q63560	[33-59]	[K].YSEATEHPGAPPQPPAPPQPGLAPPSR.[A]	1xBiotinTyramide_Plus1 [Y1]	2.558	1.35502	20
Sh3gl2	Endophilin-A1	O35179	[254-260]	[R].EYQPKPR.[M]	1xBiotinTyramide [Y2]	0.416	-1.26534	14
Bsn	Protein bassoon	O88778	[3690-3705]	[K].GQPGYPSSADYSQPSR.[A]	1xBiotinTyramide_Plus1 [Y]	0.423	-1.24127	5
Tppp3	Tubulin polymerization-promoting protein family member 3	Q5PPN5	[152-165]	[R].QDILDDSGYVSAYK.[N]	1xBiotinTyramide [Y]	0.424	-1.23786	11
Hsp90b1	Endoplasmin	Q66HD0	[664-671]	[K].AQAYQTGK.[D]	1xBiotinTyramide [Y4]	0.424	-1.23786	23
Cdc37	Hsp90 co-chaperone Cdc37	Q63692	[278-285]	[K].EYEEEERK.[K]	1xBiotinTyramide [Y2]	2.509	1.32711	9
Nudc	Nuclear migration protein nudC	Q63525	[291-296]	[K].MMYDQR.[Q]	1xOxidation [M]; 1xBiotinTyramide [Y3]	0.426	-1.23107	2
Cxadr	Coxsackievirus and adenovirus receptor homolog	Q9R066	[266-271]	[R].EEKYEK.[E]	1xBiotinTyramide [Y4]	2.477	1.30859	2
Sv2b	Synaptic vesicle glycoprotein 2B	Q63564	[8-21]	[R].DNYEGYAPNDGYYR.[G]	1xBiotinTyramide [Y]	0.434	-1.20423	10
Fyn	Tyrosine-protein kinase Fyn	Q62844	[19-29]	[R].DGSLNQSSGYR.[Y]	1xBiotinTyramide [Y10]	0.438	-1.191	12
Eif4a2	Eukaryotic initiation factor 4A-II	Q5RKI1	[70-83]	[K].GYDVIAQAQSGTGK.[T]	1xBiotinTyramide [Y2]	2.418	1.27381	7
Dync1h1	Cytoplasmic dynein 1 heavy chain 1	P38650	[322-335]	[K].QALETVNDYNPLMK.[D]	1xOxidation [M13]; 1xBiotinTyramide [Y9]; 1xGln->pyro-Glu [Q1]	2.41	1.26903	4
Map2	Microtubule-associated protein 2	P15146	[1594-1618]	[K].SGTSTPTTPGSTAITPGTPPSYSSR.[T]	1xBiotinTyramide [Y22]	2.398	1.26183	14
Cyp51a1	Lanosterol 14-alpha demethylase	Q64654	[122-133]	[K].NEDLNAEEVYGR.[L]	1xBiotinTyramide [Y10]	2.394	1.25942	1
Pclo	Protein piccolo	Q9JKS6	[2312-2321]	[K].ISGQEKPTYR.[L]	1xBiotinTyramide [Y9]	2.386	1.25459	13
Arhgdia	Rho GDP-dissociation inhibitor 1	Q5XI73	[2-33]	[M].AEQEPTAEQLAQIAAENEEDEHSVNYKPPAQK.[S]	1xAcetyl [N-Term]; 1xDeamidated [Q]; 1xBiotinTyramide [Y26]	0.448	-1.15843	12
Slc1a2	Excitatory amino acid transporter 2	P31596	[518-529]	[K].TQSVYDDTKNHR.[E]	1xBiotinTyramide [Y5]	0.449	-1.15521	1
Rpl26	60S ribosomal protein L26	P12749	[135-142]	[K].YKEETIEK.[M]	1xBiotinTyramide [Y1]	2.364	1.24123	11
Hsp90b1	Endoplasmin	Q66HD0	[672-682]	[K].DISTNYYASQK.[K]	1xBiotinTyramide [Y]	0.451	-1.1488	16
Ybx1	Nuclease-sensitive element-binding protein 1	P62961	[203-232]	[R].RPQYSNPPVQGEVMEGADNQGAGEQGRPVR.[Q]	1xOxidation [M14]; 1xBiotinTyramide [Y4]	2.353	1.2345	8
Pelo	Protein pelota homolog	Q5XIP1	[277-283]	[K].ALDDFYK.[M]	1xBiotinTyramide [Y6]	2.351	1.23327	4
Calm1	Calmodulin-1	P0DP29	[92-107]	[R].VFDKDGNGYISAAELR.[H]	1xDeamidated [N7]; 1xBiotinTyramide [Y9]	0.452	-1.14561	5
Hnrnpa1	Heterogeneous nuclear ribonucleoprotein A1	P04256	[167-178]	[K].YHTVNGHNCEVR.[K]	1xCarbamidomethyl [C9]; 1xBiotinTyramide [Y1]	2.336	1.22404	2
Septin7	Septin-7	Q9WVC0	[313-325]	[K].LAAVTYNGVDNNK.[N]	1xDeamidated [N7]; 1xBiotinTyramide [Y6]	2.334	1.2228	6
Gapdh	Glyceraldehyde-3-phosphate dehydrogenase	P04797	[247-257]	[R].LEKPAKYDDIK.[K]	1xBiotinTyramide [Y7]	0.458	-1.12658	10
Map1b	Microtubule-associated protein 1B	P15205	[1888-1901]	[K].TIQAHDVGGYYYEK.[T]	1xBiotinTyramide [Y]	2.317	1.21226	62
Map1b	Microtubule-associated protein 1B	P15205	[1046-1064]	[K].AAEAGVTEDQYGFLGTPAK.[Q]	1xBiotinTyramide [Y11]	2.31	1.20789	28
Pacsin1	Protein kinase C and casein kinase substrate in neurons protein 1	Q9Z0W5	[342-349]	[R].GSVSSYDR.[G]	1xBiotinTyramide_Plus1 [Y6]	2.31	1.20789	3
Ensa	Alpha-endosulfine	P60841	[61-74]	[K].GQKYFDSGDYNMAK.[A]	1xOxidation [M12]; 1xBiotinTyramide [Y4]	0.463	-1.11092	6
Lasp1	LIM and SH3 domain protein 1	Q99MZ8	[154-189]	[R].RPTEQQQPQPHHIPTSAPVYQQPQQQQVTPSYGGYK.[E]	1xBiotinTyramide [Y]	2.281	1.18967	7
P4hb	Protein disulfide-isomerase	P04785	[100-105]	[R].GYPTIK.[F]	1xBiotinTyramide [Y2]	0.47	-1.08927	3
Ldha	L-lactate dehydrogenase A chain	P04642	[233-243]	[K].QVVDSAYEVIK.[L]	1xBiotinTyramide [Y7]; 1xGln->pyro-Glu [Q1]	2.254	1.17249	16
Septin7	Septin-7	Q9WVC0	[313-325]	[K].LAAVTYNGVDNNK.[N]	1xBiotinTyramide [Y6]	2.252	1.17121	10
Map2	Microtubule-associated protein 2	P15146	[585-599]	[R].STGLGSDYYELSDSR.[G]	1xBiotinTyramide_Plus1 [Y]	0.473	-1.08009	5
Lasp1	LIM and SH3 domain protein 1	Q99MZ8	[154-199]	[R].RPTEQQQPQPHHIPTSAPVYQQPQQQQVTPSYGGYKEPAAPVSIQR.[S]	1xBiotinTyramide [Y]	2.244	1.16607	17
Stip1	Stress-induced-phosphoprotein 1	O35814	[352-364]	[R].LAYINPDLALEEK.[N]	1xBiotinTyramide [Y3]	0.477	-1.06794	14
Hcn1	Potassium/sodium hyperpolarization-activated cyclic nucleotide-gated channel 1	Q9JKB0	[15-24]	[R].DDGNSVYPSK.[A]	1xBiotinTyramide [Y7]	2.23	1.15704	1
Pkm	Pyruvate kinase PKM	P11980	[368-376]	[K].GDYPLEAVR.[M]	1xBiotinTyramide [Y3]	2.222	1.15186	4
Map1a	Microtubule-associated protein 1A	P34926	[291-297]	[R].YPVATQK.[D]	1xBiotinTyramide [Y1]	2.202	1.13881	1
Plcb1	1-phosphatidylinositol 4,5-bisphosphate phosphodiesterase beta-1	P10687	[199-213]	[R].NDSIPQEDFTPDVYR.[V]	1xAcetyl [N-Term]; 1xDeamidated [N1]; 1xBiotinTyramide_Plus1 [Y14]	0.485	-1.04394	3
Grin2b	Glutamate receptor ionotropic, NMDA 2B	Q00960	[1222-1236]	[K].LHNYSSTVAGQNSGR.[Q]	1xBiotinTyramide [Y4]	0.485	-1.04394	4
Syngap1	Ras/Rap GTPase-activating protein SynGAP	Q9QUH6	[1180-1185]	[K].LKEYSK.[S]	1xBiotinTyramide [Y4]	0.485	-1.04394	7
Camk2a	Calcium/calmodulin-dependent protein kinase type II subunit alpha	P11275	[227-245]	[K].AGAYDFPSPEWDTVTPEAK.[D]	1xBiotinTyramide [Y4]	0.486	-1.04097	8
Ywhaz	14-3-3 protein zeta/delta	P63102	[128-139]	[R].YLAEVAAGDDKK.[G]	1xBiotinTyramide [Y1]	0.486	-1.04097	24
Tuba1a	Tubulin alpha-1A chain	P68370	[106-112]	[R].GHYTIGK.[E]	1xBiotinTyramide [Y3]	2.19	1.13093	3
Hsp90aa1	Heat shock protein HSP 90-alpha	P82995	[59-69]	[K].IRYESLTDPSK.[L]	1xBiotinTyramide [Y3]	2.19	1.13093	2
Rab3a	Ras-related protein Rab-3A	P63012	[63-70]	[K].TIYRNDKR.[I]	1xBiotinTyramide [Y3]	0.487	-1.03801	6
Cltc	Clathrin heavy chain 1	P11442	[501-506]	[K].IVLYAK.[K]	1xBiotinTyramide [Y4]	2.161	1.1117	2
Canx	Calnexin	P35565	[509-516]	[K].QSNAMEYK.[K]	1xOxidation [M5]; 1xBiotinTyramide [Y7]	2.158	1.10969	17
Dnajc5	DnaJ homolog subfamily C member 5	P60905	[165-198]	[R].EATDTPIVIQPASATETTQLTADSHPSYHTDGFN.[-]	1xBiotinTyramide_Plus1 [Y28]	0.495	-1.0145	4
Nefm	Neurofilament medium polypeptide	P12839	[2-15]	[M].SYTLDSLGNPSAYR.[R]	1xAcetyl [N-Term]; 1xBiotinTyramide [Y]	2.139	1.09694	12
Tubb2b	Tubulin beta-2B chain	Q3KRE8	[277-282]	[R].GSQQYR.[A]	1xBiotinTyramide [Y5]	2.139	1.09694	241
Tbca	Tubulin-specific chaperone A	Q6PEC1	[40-52]	[K].MKAEDGENYAIKK.[Q]	1xOxidation [M1]; 1xBiotinTyramide [Y9]	0.499	-1.00289	4
Hyou1	Hypoxia up-regulated protein 1	Q63617	[754-768]	[K].LYQPEYQEVSTEEQR.[E]	1xBiotinTyramide [Y2]	0.499	-1.00289	9
Gapdh	Glyceraldehyde-3-phosphate dehydrogenase	P04797	[247-258]	[R].LEKPAKYDDIKK.[V]	1xBiotinTyramide [Y7]	0.501	-0.997117	13
Ampd2	AMP deaminase 2	Q02356	[133-152]	[K].TDSDSDLQLYKEQGEGQGDR.[G]	1xBiotinTyramide [Y10]	2.108	1.07587	4
Map2	Microtubule-associated protein 2	P15146	[44-51]	[R].SANGFPYR.[E]	1xBiotinTyramide [Y7]	2.1	1.07039	5
Mark3	MAP/microtubule affinity-regulating kinase 3	Q8VHF0	[679-684]	[R].YEGSSR.[N]	1xBiotinTyramide [Y1]	2.097	1.06833	2
Cplx1	Complexin-1	P63041	[68-74]	[R].DKYGIKK.[K]	1xBiotinTyramide [Y3]	0.508	-0.9771	7
Synpr	Synaptoporin	P22831	[210-217]	[R].YLSDPMEK.[H]	1xOxidation [M6]; 1xBiotinTyramide [Y1]	0.51	-0.971431	15
Eif3c	Eukaryotic translation initiation factor 3 subunit C	B5DFC8	[904-911]	[R].QQQSQTAY.[-]	1xBiotinTyramide [Y8]; 1xGln->pyro-Glu [Q1]	2.085	1.06005	1
Trim2	Tripartite motif-containing protein 2	D3ZQG6	[453-462]	[K].RPASMYSTGK.[R]	1xOxidation [M5]; 1xBiotinTyramide [Y6]	2.077	1.0545	6
Stx7	Syntaxin-7	O70257	[50-64]	[R].QQLQQEQQYTNQLAK.[E]	1xBiotinTyramide_Plus1 [Y9]; 1xGln->pyro-Glu [Q1]	2.077	1.0545	9
Tppp3	Tubulin polymerization-promoting protein family member 3	Q5PPN5	[166-173]	[K].NAGTYDAK.[V]	1xBiotinTyramide [Y5]	0.513	-0.962969	50
Cnn3	Calponin-3	P37397	[7-17]	[K].GPSYGLSAEVK.[N]	1xBiotinTyramide [Y4]	2.075	1.05311	3
Akap5	A-kinase anchor protein 5	P24587	[138-146]	[K].LTEDSGYVR.[V]	1xBiotinTyramide [Y7]	0.513	-0.962969	9
Stx12	Syntaxin-12	G3V7P1	[240-245]	[R].AAYYQK.[K]	1xBiotinTyramide [Y]	2.055	1.03914	8
Abi1	Abl interactor 1	Q9QZM5	[245-284]	[R].ENSGSSSIGIPIAVPTPSPPTAGPAAPGAAPGSQYGTMTR.[Q]	1xOxidation [M38]; 1xBiotinTyramide [Y35]	0.519	-0.946194	7
Ap2b1	AP-2 complex subunit beta	P62944	[2-11]	[M].TDSKYFTTNK.[K]	1xAcetyl [N-Term]; 1xBiotinTyramide [Y5]	0.519	-0.946194	11
Tagln3	Transgelin-3	P37805	[22-29]	[K].YDADLENK.[L]	1xBiotinTyramide [Y1]	0.522	-0.937878	7
Faim2	Protein lifeguard 2	O88407	[27-48]	[K].DAPAVPSAPPSYEEATSGEGLK.[A]	1xBiotinTyramide [Y12]	0.524	-0.932361	10
Cdc42bpa	Serine/threonine-protein kinase MRCK alpha	O54874	[1649-1658]	[R].EFSGGSYNTK.[R]	1xBiotinTyramide [Y7]	0.525	-0.929611	3
Syngr1	Synaptogyrin-1	Q62876	[1-10]	[-].MEGGAYGAGK.[A]	1xAcetyl [N-Term]; 1xOxidation [M1]; 1xBiotinTyramide [Y6]	0.525	-0.929611	141
Amph	Amphiphysin	O08838	[142-149]	[K].LVDYDSAR.[H]	1xBiotinTyramide [Y4]	0.527	-0.924125	6
Lamtor1	Ragulator complex protein LAMTOR1	Q6P791	[32-47]	[K].ALNGAEPSYHSLPSAR.[T]	1xDeamidated [N3]; 1xBiotinTyramide [Y9]	2.016	1.0115	4
Coro1b	Coronin-1B	O89046	[409-422]	[R].RNVLSDSKPAGYSR.[S]	1xBiotinTyramide [Y12]	0.529	-0.91866	4
Srcin1	SRC kinase signaling inhibitor 1	Q9QXY2	[489-503]	[K].AGAGGPLYGDGYGFR.[L]	1xBiotinTyramide [Y]	2.011	1.00791	5
Cacybp	Calcyclin-binding protein	Q6AYK6	[199-209]	[K].IYEDGDDDMKR.[T]	1xOxidation [M9]; 1xBiotinTyramide [Y2]	0.53	-0.915936	7
Fam131b	Protein FAM131B	Q568Z1	[109-121]	[R].DTDAYSDLSDGEK.[E]	1xBiotinTyramide [Y5]	2.004	1.00288	3
Tuba1a	Tubulin alpha-1A chain	P68370	[281-304]	[K].AYHEQLSVAEITNACFEPANQMVK.[C]	1xCarbamidomethyl [C15]; 1xOxidation [M22]; 1xBiotinTyramide [Y2]	2.005	1.0036	10
Uba1	Ubiquitin-like modifier-activating enzyme 1	Q5U300	[58-68]	[R].QLYVLGHEAMK.[M]	1xOxidation [M10]; 1xBiotinTyramide [Y3]; 1xGln->pyro-Glu [Q1]	1.995	0.996389	3
Pdcd6ip	Programmed cell death 6-interacting protein	Q9QZA2	[721-749]	[R].EPSAPSIPPPAYQSSPAGGHATAPTPAPR.[T]	1xBiotinTyramide [Y12]	1.993	0.994942	14
Rps10	40S ribosomal protein S10	P63326	[120-128]	[R].GEADRDTYR.[R]	1xBiotinTyramide [Y8]	1.991	0.993493	17
Hspa8	Heat shock cognate 71 kDa protein	P63018	[129-137]	[K].EIAEAYLGK.[T]	1xBiotinTyramide [Y6]	1.989	0.992043	2
Tuba1a	Tubulin alpha-1A chain	P68370	[395-401]	[K].FDLMYAK.[R]	1xOxidation [M4]; 1xBiotinTyramide [Y5]	1.984	0.988412	5
Calb2	Calretinin	P47728	[146-151]	[R].PYDEPK.[L]	1xBiotinTyramide [Y2]	1.974	0.981122	2
Stxbp1	Syntaxin-binding protein 1	P61765	[344-356]	[K].YSTHLHLAEDCMK.[H]	1xCarbamidomethyl [C11]; 1xOxidation [M12]; 1xBiotinTyramide [Y1]	0.539	-0.891643	2
Grip1	Glutamate receptor-interacting protein 1	P97879	[1017-1034]	[K].NIRPAGPGDLGGLKPYDR.[L]	1xBiotinTyramide [Y16]	1.972	0.97966	7
Atp2c1	Calcium-transporting ATPase type 2C member 1	Q64566	[489-496]	[K].YCTTYNSK.[G]	1xCarbamidomethyl [C2]; 1xBiotinTyramide [Y1]	1.967	0.975997	5
Canx	Calnexin	P35565	[509-517]	[K].QSNAMEYKK.[T]	1xBiotinTyramide [Y7]	1.958	0.969381	1
Rims1	Regulating synaptic membrane exocytosis protein 1	Q9JIR4	[107-115]	[R].LHQQFESYK.[E]	1xBiotinTyramide [Y8]	1.958	0.969381	1
Tbca	Tubulin-specific chaperone A	Q6PEC1	[40-52]	[K].MKAEDGENYAIKK.[Q]	1xBiotinTyramide [Y9]	0.546	-0.873027	5
Arl6ip5	PRA1 family protein 3	Q9ES40	[179-185]	[K].FADYISK.[A]	1xBiotinTyramide [Y4]	1.947	0.961253	8
Rab3a	Ras-related protein Rab-3A	P63012	[2-12]	[M].ASATDSRYGQK.[E]	1xAcetyl [N-Term]; 1xBiotinTyramide [Y8]	0.549	-0.865122	68
Phactr1	Phosphatase and actin regulator 1	P62024	[334-353]	[R].VPCSTSYHSSGLHSSDGVTK.[A]	1xCarbamidomethyl [C3]; 1xBiotinTyramide [Y7]	1.936	0.953079	3
Clasp2	CLIP-associating protein 2	Q99JD4	[401-430]	[R].LGAGALNPGSYASLEDTSDKMDGTASEDGR.[V]	1xOxidation [M21]; 1xBiotinTyramide [Y11]	0.554	-0.852042	4
Tcp1	T-complex protein 1 subunit alpha	P28480	[542-556]	[K].HGGYENAVHSGALDD.[-]	1xBiotinTyramide [Y4]	1.919	0.940355	17
Purb	Transcriptional activator protein Pur-beta	Q68A21	[250-258]	[R].VSEVKPSYR.[N]	1xBiotinTyramide [Y8]	1.917	0.93885	7
Scamp5	Secretory carrier-associated membrane protein 5	Q9JKE3	[197-235]	[K].NPHVQQAAQNAAMGAAQGAMNQPQTQYSTTPNYTYSNEM.[-]	1xOxidation [M]; 1xBiotinTyramide_Plus1 [Y]	1.912	0.935083	6
Tagln3	Transgelin-3	P37805	[183-196]	[K].GASQAGMTGYGMPR.[Q]	1xBiotinTyramide [Y10]	0.557	-0.844251	3
Rims2	Regulating synaptic membrane exocytosis protein 2	Q9JIS1	[417-427]	[R].EAQGQSSYPQR.[T]	1xBiotinTyramide [Y8]	0.56	-0.836501	13
Qdpr	Dihydropteridine reductase	P11348	[234-241]	[K].TELTPAYF.[-]	1xBiotinTyramide [Y7]	1.899	0.92524	12
Tuba1a	Tubulin alpha-1A chain	P68370	[391-401]	[R].LDHKFDLMYAK.[R]	1xOxidation [M8]; 1xBiotinTyramide [Y9]	1.896	0.922959	5
Wbp2	WW domain-binding protein 2	Q8R478	[47-56]	[K].KGTVYLTPYR.[V]	1xBiotinTyramide [Y9]	1.896	0.922959	1
Lrfn1	Leucine-rich repeat and fibronectin type III domain-containing protein 1	P0C7J6	[580-608]	[R].VSHVCSQTNGSSAQQASAPPAPDRYEALR.[E]	1xCarbamidomethyl [C5]; 1xDeamidated [Q7]; 1xBiotinTyramide [Y25]	1.893	0.920674	1
Map1b	Microtubule-associated protein 1B	P15205	[1888-1904]	[K].TIQAHDVGGYYYEKTER.[T]	1xBiotinTyramide [Y11]	1.893	0.920674	5
Vcp	Transitional endoplasmic reticulum ATPase	P46462	[773-806]	[R].FPSGNQGGAGPSQGSGGGTGGNVYTEDNDDDLYG.[-]	1xBiotinTyramide_Plus1 [Y24]	1.891	0.919149	8
Sugt1	Protein SGT1 homolog	B0BN85	[86-93]	[K].GICEYYEK.[D]	1xCarbamidomethyl [C3]; 1xBiotinTyramide [Y6]	1.889	0.917623	5
Cand1	Cullin-associated NEDD8-dissociated protein 1	P97536	[794-801]	[K].QSYYSIAK.[C]	1xBiotinTyramide [Y4]; 1xGln->pyro-Glu [Q1]	1.878	0.909197	3
Gnaq	Guanine nucleotide-binding protein G(q) subunit alpha	P82471	[61-73]	[R].IIHGSGYSDEDKR.[G]	1xBiotinTyramide [Y7]	0.568	-0.816037	14
Syngap1	Ras/Rap GTPase-activating protein SynGAP	Q9QUH6	[1086-1105]	[R].PSSGNLLQSPEPSYGPARPR.[Q]	1xBiotinTyramide [Y14]	1.873	0.905351	4
Stx7	Syntaxin-7	O70257	[65-71]	[K].ETDKYIK.[E]	1xBiotinTyramide [Y5]	0.569	-0.813499	1
Rps12	40S ribosomal protein S12	P63324	[122-129]	[K].DVIEEYFK.[C]	1xBiotinTyramide [Y6]	1.868	0.901494	6
Calb2	Calretinin	P47728	[70-77]	[K].EFMQKYDK.[N]	1xOxidation [M3]; 1xBiotinTyramide [Y6]	0.57	-0.810966	2
Pde2a	cGMP-dependent 3',5'-cyclic phosphodiesterase	Q01062	[869-875]	[K].AAELYER.[V]	1xAcetyl [N-Term]; 1xBiotinTyramide [Y5]	1.863	0.897628	2
Tuba1a	Tubulin alpha-1A chain	P68370	[216-229]	[R].NLDIERPTYTNLNR.[L]	1xBiotinTyramide [Y9]	1.865	0.899176	4
Hspa8	Heat shock cognate 71 kDa protein	P63018	[525-531]	[K].YKAEDEK.[Q]	1xBiotinTyramide [Y1]	1.859	0.894527	45
Map6	Microtubule-associated protein 6	Q63560	[466-477]	[R].EEVTSTVSSSYR.[N]	1xBiotinTyramide [Y11]	1.859	0.894527	5
Sars	Serine--tRNA ligase, cytoplasmic	Q6P799	[258-266]	[K].SDDSSYDEK.[Y]	1xBiotinTyramide [Y6]	1.858	0.893751	11
Rpl26	60S ribosomal protein L26	P12749	[133-142]	[K].GKYKEETIEK.[M]	1xBiotinTyramide [Y3]	1.853	0.889863	16
Rasgrf2	Ras-specific guanine nucleotide-releasing factor 2	Q99JE4	[365-375]	[K].QYEGNPACEGR.[M]	1xCarbamidomethyl [C8]; 1xBiotinTyramide [Y2]; 1xGln->pyro-Glu [Q1]	0.576	-0.795859	2
Basp1	Brain acid soluble protein 1	Q05175	[11-20]	[K].GYNVNDEKAK.[D]	1xBiotinTyramide [Y2]	0.577	-0.793357	2
Git1	ARF GTPase-activating protein GIT1	Q9Z272	[713-720]	[R].LLNASAYR.[L]	1xBiotinTyramide [Y7]	1.845	0.883621	1
App	Amyloid-beta A4 protein	P08592	[752-763]	[K].MQQNGYENPTYK.[F]	1xBiotinTyramide [Y]	1.842	0.881273	9
Adcy5	Adenylate cyclase type 5	Q04400	[6-23]	[K].SVSPPGYAAQTAASPAPR.[G]	1xBiotinTyramide [Y7]	1.839	0.878921	5
Gapdh	Glyceraldehyde-3-phosphate dehydrogenase	P04797	[253-258]	[K].YDDIKK.[V]	1xBiotinTyramide [Y1]	0.579	-0.788365	6
Shank1	SH3 and multiple ankyrin repeat domains protein 1	Q9WV48	[1305-1322]	[R].LESGGSSGGYGAYAAGSR.[A]	1xBiotinTyramide [Y]	0.581	-0.78339	19
Homer1	Homer protein homolog 1	Q9Z214	[225-236]	[K].QQLAAYQEEAER.[L]	1xBiotinTyramide [Y6]	0.581	-0.78339	1
Stxbp1	Syntaxin-binding protein 1	P61765	[519-524]	[R].YGHWHK.[N]	1xBiotinTyramide [Y1]	1.83	0.871844	6
Map1b	Microtubule-associated protein 1B	P15205	[1908-1921]	[K].SPCDSGYSYETIEK.[T]	1xCarbamidomethyl [C3]; 1xBiotinTyramide [Y]	1.822	0.865523	11
Rtn4	Reticulon-4	Q9JK11	[684-700]	[K].LSTEPSPDFSNYSEIAK.[F]	1xBiotinTyramide [Y12]	1.822	0.865523	43
Dbnl	Drebrin-like protein	Q9JHL4	[224-229]	[R].YQEQHR.[S]	1xBiotinTyramide [Y1]	1.823	0.866315	7
Mtmr6	Myotubularin-related protein 6	A0A0G2JXT6	[639-652]	[K].SEPAVVSLEYGVAR.[M]	1xBiotinTyramide [Y10]	1.814	0.859174	2
Dpysl3	Dihydropyrimidinase-related protein 3	Q62952	[488-511]	[K].MADLHAVPRGMYDGPVFDLTTTPK.[G]	1xAcetyl [N-Term]; 1xOxidation [M11]; 1xBiotinTyramide_Plus1 [Y12]	1.814	0.859174	1
Wbp2	WW domain-binding protein 2	Q8R478	[224-259]	[K].AAEAAASAYYNPGNPHNVYMPTSQPPPPPYYPPEDK.[K]	1xAcetyl [N-Term]; 1xOxidation [M20]; 1xBiotinTyramide [Y]; 1xAcetyl [K36(100)]	1.81	0.85599	9
Dync1h1	Cytoplasmic dynein 1 heavy chain 1	P38650	[1982-1990]	[R].EHSNPNYDK.[T]	1xBiotinTyramide [Y7]	1.807	0.853597	25
Kif5a	Kinesin heavy chain isoform 5A	Q6QLM7	[893-899]	[R].YQQEVDR.[I]	1xBiotinTyramide [Y1]	1.808	0.854395	4
Rtn4	Reticulon-4	Q9JK11	[861-870]	[K].EYTDLEVSDK.[S]	1xBiotinTyramide [Y2]	1.808	0.854395	2
Tubb2b	Tubulin beta-2B chain	Q3KRE8	[47-58]	[R].INVYYNEATGNK.[Y]	1xBiotinTyramide [Y]	0.589	-0.76366	6
Erp29	Endoplasmic reticulum resident protein 29	P52555	[60-75]	[K].FDTQYPYGEKQDEFKR.[L]	1xBiotinTyramide [Y]	0.589	-0.76366	6
Clasp2	CLIP-associating protein 2	Q99JD4	[551-566]	[R].SFQPLGPGYGMSQSSR.[L]	1xBiotinTyramide [Y9]	1.787	0.83754	1
Cap1	Adenylyl cyclase-associated protein 1	Q08163	[18-37]	[R].LEAVSHTSDMHCGYGDSPSK.[G]	1xCarbamidomethyl [C12]; 1xBiotinTyramide [Y14]	1.785	0.835924	24
Syn1	Synapsin-1	P09951	[1-6]	[-].MNYLRR.[R]	1xAcetyl [N-Term]; 1xBiotinTyramide [Y3]	1.784	0.835116	1
Pgrmc1	Membrane-associated progesterone receptor component 1	P70580	[80-88]	[R].RYDGVQDPR.[I]	1xBiotinTyramide [Y2]	1.777	0.829444	14
Coro1b	Coronin-1B	O89046	[394-400]	[R].EAYVPSK.[Q]	1xBiotinTyramide [Y3]	0.601	-0.734563	10
Tagln3	Transgelin-3	P37805	[183-196]	[K].GASQAGMTGYGMPR.[Q]	1xDeamidated [Q4]; 1xOxidation [M]; 1xBiotinTyramide [Y10]	0.603	-0.72977	2
Calb1	Calbindin	P07171	[60-72]	[K].TFVDQYGQRDDGK.[I]	1xBiotinTyramide [Y6]	0.604	-0.72738	1
Ldhb	L-lactate dehydrogenase B chain	P42123	[78-91]	[K].IVADKDYSVTANSK.[I]	1xBiotinTyramide [Y7]	0.604	-0.72738	8
Rpl23a	60S ribosomal protein L23a	P62752	[140-152]	[R].LAPDYDALDVANK.[I]	1xBiotinTyramide [Y5]	1.761	0.816395	1
Pclo	Protein piccolo	Q9JKS6	[4124-4133]	[K].QLPAAILYQK.[Q]	1xBiotinTyramide [Y8]; 1xGln->pyro-Glu [Q1]	1.761	0.816395	2
Habp4	Intracellular hyaluronan-binding protein 4	A1L1K8	[383-389]	[R].TENYGPR.[A]	1xBiotinTyramide [Y4]	1.763	0.818032	2
Dpysl3	Dihydropyrimidinase-related protein 3	Q62952	[2-7]	[M].SYQGKK.[N]	1xAcetyl [N-Term]; 1xDeamidated [Q3]; 1xBiotinTyramide [Y2]	1.763	0.818032	3
Map2	Microtubule-associated protein 2	P15146	[52-71]	[R].EEEEGAFGEHGSQGTYSDTK.[E]	1xBiotinTyramide [Y16]	1.769	0.822934	11
Wbp2	WW domain-binding protein 2	Q8R478	[224-259]	[K].AAEAAASAYYNPGNPHNVYMPTSQPPPPPYYPPEDK.[K]	1xAcetyl [N-Term]; 1xOxidation [M20]; 1xBiotinTyramide_Plus1 [Y]; 1xAcetyl [K36(100)]	1.769	0.822934	3
Bsn	Protein bassoon	O88778	[970-1008]	[R].SRGEHSSTLPASTPSYTSGTSPTSLSSLEEDSDSSPSRR.[Q]	1xBiotinTyramide [Y16]	1.759	0.814755	2
Akap12	A-kinase anchor protein 12	Q5QD51	[1305-1342]	[R].ETKPEQVSEEGEQETAAPEHEGTYGKPVLTLDMPSSER.[G]	1xOxidation [M33]; 1xBiotinTyramide [Y24]	1.758	0.813935	6
Bsn	Protein bassoon	O88778	[1402-1440]	[R].SPSTSSTIHSYGQPPTTANYGSQTEELPHAPSGPAGSGR.[A]	1xBiotinTyramide [Y]	1.756	0.812293	18
Map1b	Microtubule-associated protein 1B	P15205	[1192-1213]	[R].DYNASASTISPPSSMEEDKFSK.[S]	1xOxidation [M15]; 1xBiotinTyramide [Y2]	1.753	0.809826	4
Cfl1	Cofilin-1	P45592	[133-146]	[K].HELQANCYEEVKDR.[C]	1xCarbamidomethyl [C7]; 1xBiotinTyramide [Y8]	1.754	0.810649	30
Cplx1	Complexin-1	P63041	[68-73]	[R].DKYGIK.[K]	1xBiotinTyramide [Y3]	0.609	-0.715486	35
Vars	Valine--tRNA ligase	Q04462	[592-606]	[K].ITPAHDQNDYEVGQR.[H]	1xBiotinTyramide [Y10]	1.745	0.803227	1
Sdcbp	Syntenin-1	Q9JI92	[2-11]	[M].SLYPSLEDLK.[V]	1xAcetyl [N-Term]; 1xBiotinTyramide [Y3]	1.745	0.803227	4
Pkm	Pyruvate kinase PKM	P11980	[74-89]	[R].LNFSHGTHEYHAETIK.[N]	1xBiotinTyramide [Y10]	1.741	0.799916	12
Txnrd1	Thioredoxin reductase 1, cytoplasmic	O89049	[125-133]	[K].VVYENAYGK.[F]	1xBiotinTyramide [Y7]	0.612	-0.708396	10
Ywhaz	14-3-3 protein zeta/delta	P63102	[121-127]	[K].MKGDYYR.[Y]	1xOxidation [M1]; 1xBiotinTyramide [Y6]	0.612	-0.708396	10
Sv2b	Synaptic vesicle glycoprotein 2B	Q63564	[1-7]	[-].MDDYRYR.[D]	1xAcetyl [N-Term]; 1xOxidation [M1]; 1xBiotinTyramide [Y]	0.612	-0.708396	4
Caprin1	Caprin-1	Q5M9G3	[639-658]	[R].SSFSNTPNSGYTQSQFNAPR.[D]	1xBiotinTyramide [Y11]	1.737	0.796598	8
Emd	Emerin	Q63190	[80-89]	[K].KEDALLYQSK.[D]	1xBiotinTyramide [Y7]	1.732	0.792439	2
Hspa8	Heat shock cognate 71 kDa protein	P63018	[540-550]	[K].NSLESYAFNMK.[A]	1xOxidation [M10]; 1xBiotinTyramide [Y6]	0.615	-0.701342	16
Prdx1	Peroxiredoxin-1	Q63716	[191-198]	[K].SKEYFSKQ.[K]	1xBiotinTyramide [Y4]	0.615	-0.701342	6
Rtn1	Reticulon-1	Q64548	[363-383]	[K].GLSYETTESPRPVGQAADRPK.[V]	1xBiotinTyramide_Plus1 [Y4]	0.617	-0.696658	7
Mapk1	Mitogen-activated protein kinase 1	P63086	[352-358]	[R].FQPGYRS.[-]	1xBiotinTyramide [Y5]	0.618	-0.694321	4
Map1b	Microtubule-associated protein 1B	P15205	[862-873]	[K].ETEPGEAYVIQK.[E]	1xBiotinTyramide [Y8]	1.719	0.78157	33
Septin7	Septin-7	Q9WVC0	[312-327]	[R].KLAAVTYNGVDNNKNK.[G]	1xDeamidated [N8]; 1xBiotinTyramide [Y7]	1.721	0.783247	2
Fdps	Farnesyl pyrophosphate synthase	P05369	[317-324]	[K].YEEDSYNR.[L]	1xBiotinTyramide [Y6]	1.724	0.78576	4
Snd1	Staphylococcal nuclease domain-containing protein 1	Q66X93	[899-909]	[R].ADDADEFGYSR.[-]	1xBiotinTyramide [Y9]	1.724	0.78576	9
Map6	Microtubule-associated protein 6	Q63560	[494-504]	[K].AKPQYKPPDDK.[M]	1xBiotinTyramide [Y5]	1.725	0.786596	32
Vcpip1	Deubiquitinating protein VCIP135	Q8CF97	[764-772]	[K].APYSPTTSK.[E]	1xBiotinTyramide [Y3]	1.726	0.787432	2
L1cam	Neural cell adhesion molecule L1	Q05695	[1157-1179]	[K].DKEDTQVDSEARPMKDETFGEYR.[S]	1xOxidation [M14]; 1xBiotinTyramide [Y22]	1.727	0.788268	5
Camk2b	Calcium/calmodulin-dependent protein kinase type II subunit beta	P08413	[10-22]	[R].FTDEYQLYEDIGK.[G]	1xBiotinTyramide [Y8]	1.729	0.789938	4
Abi1	Abl interactor 1	Q9QZM5	[419-427]	[K].VVAIYDYTK.[D]	1xBiotinTyramide [Y5]	1.73	0.790772	5
Bsn	Protein bassoon	O88778	[1740-1751]	[K].QPVVYGDPFQSR.[L]	1xBiotinTyramide [Y5]; 1xGln->pyro-Glu [Q1]	1.716	0.77905	6
Sv2a	Synaptic vesicle glycoprotein 2A	Q02563	[37-44]	[R].VQDEYSRR.[S]	1xBiotinTyramide [Y5]	0.62	-0.68966	56
Akr1a1	Aldo-keto reductase family 1 member A1	P51635	[313-325]	[R].DAGHPLYPFNDPY.[-]	1xBiotinTyramide [Y13]	0.621	-0.687335	1
Ywhae	14-3-3 protein epsilon	P62260	[131-142]	[R].YLAEFATGNDRK.[E]	1xBiotinTyramide [Y1]	0.621	-0.687335	4
Vsnl1	Visinin-like protein 1	P62762	[55-63]	[K].FFPYGDASK.[F]	1xBiotinTyramide [Y4]	0.622	-0.685014	24
Tubb2a	Tubulin beta-2A chain	P85108	[47-62]	[R].INVYYNEAAGNKYVPR.[A]	1xBiotinTyramide [Y13]	1.711	0.77484	12
Camsap2	Calmodulin-regulated spectrin-associated protein 2	D4AEC2	[640-647]	[K].FLQDYDIR.[A]	1xBiotinTyramide [Y5]	1.712	0.775683	4
Tuba1c	Tubulin alpha-1C chain	Q6AYZ1	[281-304]	[K].AYHEQLTVAEITNACFEPANQMVK.[C]	1xCarbamidomethyl [C15]; 1xDeamidated [Q5]; 1xOxidation [M22]; 1xBiotinTyramide_Plus1 [Y2]	1.712	0.775683	20
Aak1	AP2-associated protein kinase 1	P0C1X8	[227-237]	[R].APEMVNLYSGK.[I]	1xBiotinTyramide [Y8]	1.707	0.771463	1
Unc13a	Protein unc-13 homolog A	Q62768	[1035-1042]	[R].EYQTDPAK.[K]	1xBiotinTyramide [Y2]	1.708	0.772308	15
Tpd52l2	Tumor protein D54	Q6PCT3	[96-108]	[R].SWHDVQGSTAYVK.[T]	1xBiotinTyramide [Y11]	1.705	0.769772	3
Habp4	Intracellular hyaluronan-binding protein 4	A1L1K8	[218-223]	[R].YGSSDK.[A]	1xBiotinTyramide [Y1]	1.701	0.766383	3
Map1b	Microtubule-associated protein 1B	P15205	[1025-1045]	[R].EEDHEPDKTEAEDYVMAVVDK.[A]	1xOxidation [M16]; 1xBiotinTyramide [Y14]	1.701	0.766383	17
Cadm2	Cell adhesion molecule 2	Q1WIM2	[395-405]	[R].HKGTYLTNEAK.[G]	1xBiotinTyramide [Y5]	0.626	-0.675765	4
Ybx1	Nuclease-sensitive element-binding protein 1	P62961	[282-287]	[R].NFNYRR.[R]	1xBiotinTyramide [Y4]	1.698	0.763836	1
Cnksr2	Connector enhancer of kinase suppressor of ras 2	Q9Z1T4	[585-590]	[K].SYFSQK.[W]	1xAcetyl [N-Term]; 1xBiotinTyramide [Y2]	0.628	-0.671164	4
Amph	Amphiphysin	O08838	[666-671]	[R].DLATYK.[G]	1xBiotinTyramide [Y5]	0.629	-0.668868	11
Synj1	Synaptojanin-1	Q62910	[1172-1192]	[R].NQPSPQAGLAGPGPSGYGAAR.[P]	1xBiotinTyramide [Y17]	1.688	0.755315	7
Slc30a3	Zinc transporter 3	Q6QIX3	[211-233]	[R].GAEYAPLEEGHGHPLSLGNTSVR.[A]	1xBiotinTyramide [Y4]	1.686	0.753605	4
Acp1	Low molecular weight phosphotyrosine protein phosphatase	P41498	[42-59]	[R].IDSAATSTYEVGNPPDYR.[G]	1xBiotinTyramide [Y]	1.687	0.75446	18
Aldoc	Fructose-bisphosphate aldolase C	P09117	[2-14]	[M].PHSYPALSAEQKK.[E]	1xBiotinTyramide [Y4]	0.633	-0.659723	8
Dbn1	Drebrin	Q07266	[150-165]	[R].LREDENAEPVGTTYQK.[T]	1xBiotinTyramide [Y14]	0.633	-0.659723	31
Abi1	Abl interactor 1	Q9QZM5	[289-303]	[R].HNSTTSSTSSGGYRR.[T]	1xBiotinTyramide [Y13]	0.633	-0.659723	2
Fxr1	Fragile X mental retardation syndrome-related protein 1	Q5XI81	[420-444]	[R].RGPNYTSGYGTNSELSNPSETESER.[K]	1xBiotinTyramide [Y9]	1.68	0.748461	10
Slc17a6	Vesicular glutamate transporter 2	Q9JI12	[577-582]	[K].DRDDYS.[-]	1xBiotinTyramide [Y5]	1.68	0.748461	8
Syngr1	Synaptogyrin-1	Q62876	[11-22]	[K].AGGAFDPYTLVR.[Q]	1xBiotinTyramide [Y8]	0.634	-0.657445	4
Myh10	Myosin-10	Q9JLT0	[1864-1874]	[R].HADQYKEQMEK.[A]	1xBiotinTyramide [Y5]	0.634	-0.657445	5
Plcb1	1-phosphatidylinositol 4,5-bisphosphate phosphodiesterase beta-1	P10687	[1021-1032]	[R].QEQYYSEKYQKR.[E]	1xBiotinTyramide [Y9]	0.635	-0.655172	2
Aldoc	Fructose-bisphosphate aldolase C	P09117	[343-363]	[K].YEGSGDGGAAAQSLYVANHAY.[-]	1xBiotinTyramide_Plus1 [Y]	0.636	-0.652901	11
Dpysl3	Dihydropyrimidinase-related protein 3	Q62952	[424-440]	[K].NHQSVAEYNIFEGMELR.[G]	1xOxidation [M14]; 1xBiotinTyramide [Y8]	1.67	0.739848	3
Calb2	Calretinin	P47728	[124-133]	[R].SGYIEANELK.[G]	1xBiotinTyramide [Y3]	1.668	0.738119	2
Acly	ATP-citrate synthase	P16638	[245-259]	[R].EAYPEEAYIADLDAK.[S]	1xBiotinTyramide [Y]	0.639	-0.646112	4
Hsp90aa1	Heat shock protein HSP 90-alpha	P82995	[622-633]	[R].DNSTMGYMAAKK.[H]	1xOxidation [M5]; 1xBiotinTyramide [Y7]	0.64	-0.643856	5
Aldoa	Fructose-bisphosphate aldolase A	P05065	[2-14]	[M].PHPYPALTPEQKK.[E]	1xBiotinTyramide [Y4]	0.641	-0.641604	40
Apba1	Amyloid-beta A4 precursor protein-binding family A member 1	O35430	[222-228]	[R].DEAAAYR.[Q]	1xBiotinTyramide [Y6]	0.643	-0.637109	1
Epb41l1	Band 4.1-like protein 1	Q9WTP0	[788-811]	[K].DVLTSTYGATAETLSTSTTTHVTK.[T]	1xBiotinTyramide [Y7]	0.643	-0.637109	6
Map2	Microtubule-associated protein 2	P15146	[1619-1630]	[R].TPGTPGTPSYPR.[T]	1xBiotinTyramide [Y10]	1.654	0.725959	31
Nefm	Neurofilament medium polypeptide	P12839	[44-55]	[R].GSPSTVSSSYKR.[S]	1xBiotinTyramide [Y10]	1.655	0.726831	14
Map1b	Microtubule-associated protein 1B	P15205	[860-873]	[K].LKETEPGEAYVIQK.[E]	1xBiotinTyramide [Y10]	1.656	0.727703	9
Ywhab	14-3-3 protein beta/alpha	P35213	[130-140]	[R].YLSEVASGDNK.[Q]	1xBiotinTyramide [Y1]	0.643	-0.637109	1
Dpysl3	Dihydropyrimidinase-related protein 3	Q62952	[488-511]	[K].MADLHAVPRGMYDGPVFDLTTTPK.[G]	1xAcetyl [N-Term]; 1xOxidation [M11]; 1xBiotinTyramide [Y12]	1.65	0.722466	1
Gpm6a	Neuronal membrane glycoprotein M6-a	Q812E9	[272-278]	[K].ERLNAYT.[-]	1xBiotinTyramide [Y6]	0.645	-0.632629	21
Mapk10	Mitogen-activated protein kinase 10	P49187	[296-303]	[R].NYVENRPK.[Y]	1xBiotinTyramide [Y2]	0.647	-0.628162	5
Actg1	Actin, cytoplasmic 2	P63259	[197-206]	[R].GYSFTTTAER.[E]	1xBiotinTyramide [Y2]	1.643	0.716332	14
Ywhaz	14-3-3 protein zeta/delta	P63102	[42-49]	[R].NLLSVAYK.[N]	1xBiotinTyramide [Y7]	0.648	-0.625934	8
Cdc37	Hsp90 co-chaperone Cdc37	Q63692	[278-284]	[K].EYEEEER.[K]	1xBiotinTyramide [Y2]	1.639	0.712816	11
Ybx1	Nuclease-sensitive element-binding protein 1	P62961	[155-183]	[R].NYQQNYQNSESGEKNEGSESAPEGQAQQR.[R]	1xBiotinTyramide [Y]	1.64	0.713696	32
Fscn1	Fascin	P85845	[186-194]	[R].YSVQTSDHR.[F]	1xBiotinTyramide [Y1]	1.642	0.715454	29
Prph	Peripherin	P21807	[463-468]	[K].SSIHSY.[-]	1xBiotinTyramide [Y6]	1.637	0.711054	16
Stxbp1	Syntaxin-binding protein 1	P61765	[333-339]	[K].KMPQYQK.[E]	1xOxidation [M2]; 1xBiotinTyramide [Y5]	0.651	-0.619271	4
Basp1	Brain acid soluble protein 1	Q05175	[10-18]	[K].KGYNVNDEK.[A]	1xDeamidated [N6]; 1xBiotinTyramide_Plus1 [Y3]	0.652	-0.617056	3
Rab7a	Ras-related protein Rab-7a	P09527	[139-146]	[R].AQAWCYSK.[N]	1xCarbamidomethyl [C5]; 1xBiotinTyramide [Y6]	1.634	0.708408	5
Map1b	Microtubule-associated protein 1B	P15205	[2424-2432]	[R].EWYQETHEK.[Q]	1xBiotinTyramide [Y3]	1.634	0.708408	4
Map2	Microtubule-associated protein 2	P15146	[1680-1691]	[K].IGSTDNIKYQPK.[G]	1xBiotinTyramide [Y9]	1.63	0.704872	8
Rps10	40S ribosomal protein S10	P63326	[120-129]	[R].GEADRDTYRR.[S]	1xBiotinTyramide [Y8]	1.631	0.705757	31
Tmem35a	Transmembrane protein 35A	Q6JAM9	[143-158]	[K].KALPESAEEQPSLYEK.[A]	1xBiotinTyramide [Y14]	1.629	0.703987	8
Slc17a6	Vesicular glutamate transporter 2	Q9JI12	[561-576]	[K].KEEFVQESAQDAYSYK.[D]	1xBiotinTyramide [Y]	1.628	0.703101	5
Rtn4	Reticulon-4	Q9JK11	[629-646]	[K].LEPENPPPYEEAMNVALK.[A]	1xBiotinTyramide [Y9]	1.625	0.70044	15
Cltc	Clathrin heavy chain 1	P11442	[896-903]	[R].ENPYYDSR.[V]	1xBiotinTyramide [Y4]	0.656	-0.608232	15
Rtn3	Reticulon-3	Q6RJR6	[267-279]	[K].EAGRYPSSALLGR.[Q]	1xBiotinTyramide [Y5]	1.62	0.695994	4
Ldha	L-lactate dehydrogenase A chain	P04642	[82-90]	[K].DYSVTANSK.[L]	1xBiotinTyramide [Y2]	0.657	-0.606035	12
Adh5	Alcohol dehydrogenase class-3	P12711	[85-101]	[K].AGDTVIPLYIPQCGECK.[F]	2xCarbamidomethyl [C13; C16]; 1xBiotinTyramide [Y9]	0.657	-0.606035	5
Rab3a	Ras-related protein Rab-3A	P63012	[63-69]	[K].TIYRNDK.[R]	1xBiotinTyramide [Y3]	0.658	-0.603841	2
Rab1A	Ras-related protein Rab-1A	Q6NYB7	[112-119]	[R].YASENVNK.[L]	1xBiotinTyramide [Y1]	1.618	0.694212	7
Bsn	Protein bassoon	O88778	[3432-3438]	[R].MYGGSSR.[S]	1xOxidation [M1]; 1xBiotinTyramide [Y2]	0.659	-0.60165	2
Map2	Microtubule-associated protein 2	P15146	[1619-1636]	[R].TPGTPGTPSYPRTPGTPK.[S]	1xBiotinTyramide [Y10]	1.612	0.688852	6
Eef1a2	Elongation factor 1-alpha 2	P62632	[21-30]	[K].STTTGHLIYK.[C]	1xBiotinTyramide [Y9]	1.611	0.687956	2
Cttn	Src substrate cortactin	Q66HL2	[132-144]	[R].VDQSAVGFEYQGK.[T]	1xBiotinTyramide [Y10]	1.608	0.685267	3
Pdlim1	PDZ and LIM domain protein 1	P52944	[313-327]	[R].VTPPEGYDVVTVFPK.[-]	1xBiotinTyramide [Y7]	1.605	0.682573	26
Map1b	Microtubule-associated protein 1B	P15205	[1925-1938]	[K].TPEDGGYSCEITEK.[T]	1xCarbamidomethyl [C9]; 1xBiotinTyramide [Y7]	1.606	0.683472	15
Uba1	Ubiquitin-like modifier-activating enzyme 1	Q5U300	[538-551]	[R].QMNPYIQVTSHQNR.[V]	1xBiotinTyramide [Y5]; 1xGln->pyro-Glu [Q1]	1.606	0.683472	5
Syt1	Synaptotagmin-1	P21707	[376-388]	[K].VFVGYNSTGAELR.[H]	1xBiotinTyramide [Y5]	1.601	0.678973	5
Add1	Alpha-adducin	Q63028	[571-577]	[R].ELEEYRR.[E]	1xBiotinTyramide [Y5]	1.6	0.678072	11
Ywhah	14-3-3 protein eta	P68511	[111-120]	[K].NCNDFQYESK.[V]	1xCarbamidomethyl [C2]; 1xBiotinTyramide [Y7]	1.599	0.67717	3
Prkar2b	cAMP-dependent protein kinase type II-beta regulatory subunit	P12369	[110-130]	[R].RASVCAEAYNPDEEEDDAESR.[I]	1xCarbamidomethyl [C5]; 1xBiotinTyramide [Y9]	0.666	-0.586406	2
Dctn2	Dynactin subunit 2	Q6AYH5	[79-96]	[R].TGYESGDYEMLGEGLGVK.[E]	1xOxidation [M10]; 1xBiotinTyramide [Y]	0.666	-0.586406	6
Mapk1	Mitogen-activated protein kinase 1	P63086	[54-65]	[K].ISPFEHQTYCQR.[T]	1xCarbamidomethyl [C10]; 1xBiotinTyramide [Y9]	1.596	0.674461	2
Mpp2	MAGUK p55 subfamily member 2	D3ZAA9	[395-404]	[R].EGQGYSFVSR.[G]	1xBiotinTyramide [Y5]	0.668	-0.58208	12
Mink1	Misshapen-like kinase 1	F1LP90	[701-711]	[R].SNSAWQIYLQR.[R]	1xDeamidated [Q10]; 1xBiotinTyramide_Plus1 [Y8]	1.591	0.669934	2
Cdv3	Protein CDV3 homolog	Q5XIM5	[205-226]	[K].TPQGPPEIYSDTQFPSLQSTAK.[H]	1xBiotinTyramide [Y9]	1.591	0.669934	5
Tkt	Transketolase	P50137	[1-11]	[-].MEGYHKPDQQK.[L]	1xAcetyl [N-Term]; 1xOxidation [M1]; 1xBiotinTyramide [Y4]	0.669	-0.579922	15
Abi1	Abl interactor 1	Q9QZM5	[289-303]	[R].HNSTTSSTSSGGYRR.[T]	1xDeamidated [N2]; 1xBiotinTyramide [Y13]	0.669	-0.579922	3
Pclo	Protein piccolo	Q9JKS6	[3920-3928]	[K].ITSNYEVIR.[N]	1xBiotinTyramide [Y5]	1.586	0.665393	2
Plppr3	Phospholipid phosphatase-related protein type 3	Q7TMB0	[558-574]	[K].AETASSSSASSDSSQYR.[S]	1xBiotinTyramide [Y16]	1.587	0.666302	15
Pclo	Protein piccolo	Q9JKS6	[2916-2923]	[R].DDHYQYDR.[S]	1xBiotinTyramide [Y4]	1.587	0.666302	3
Rph3a	Rabphilin-3A	P47709	[337-360]	[R].TGPTGGFQAAPHTAGPYSQAAPAR.[Q]	1xBiotinTyramide [Y17]	0.671	-0.575615	41
Map6	Microtubule-associated protein 6	Q63560	[537-544]	[R].SLYSEPFK.[E]	1xBiotinTyramide [Y3]	1.582	0.66175	4
Otub1	Ubiquitin thioesterase OTUB1	B2RYG6	[60-71]	[K].EYAEDDNIYQQK.[I]	1xBiotinTyramide [Y]	0.673	-0.571322	13
Dync1h1	Cytoplasmic dynein 1 heavy chain 1	P38650	[322-335]	[K].QALETVNDYNPLMK.[D]	1xOxidation [M13]; 1xBiotinTyramide [Y9]	1.581	0.660837	1
Map1a	Microtubule-associated protein 1A	P34926	[2181-2191]	[R].TRHDEYLEVTK.[A]	1xBiotinTyramide [Y6]	1.579	0.659011	9
Myo5a	Unconventional myosin-Va	Q9QYF3	[950-963]	[K].LTNLEGVYNSETEK.[L]	1xBiotinTyramide [Y8]	1.577	0.657183	9
Septin7	Septin-7	Q9WVC0	[313-327]	[K].LAAVTYNGVDNNKNK.[G]	1xDeamidated [N7]; 1xBiotinTyramide [Y6]	1.577	0.657183	8
Cttn	Src substrate cortactin	Q66HL2	[132-147]	[R].VDQSAVGFEYQGKTEK.[H]	1xBiotinTyramide [Y10]	0.675	-0.567041	1
Coro1a	Coronin-1A	Q91ZN1	[394-400]	[K].DGYVPPK.[S]	1xBiotinTyramide [Y3]	0.676	-0.564905	15
Canx	Calnexin	P35565	[509-516]	[K].QSNAMEYK.[K]	1xBiotinTyramide [Y7]	1.573	0.653519	9
Tbca	Tubulin-specific chaperone A	Q6PEC1	[42-52]	[K].AEDGENYAIKK.[Q]	1xBiotinTyramide [Y7]	0.677	-0.562772	3
Itpa	Inosine triphosphate pyrophosphatase	D3ZW55	[40-56]	[K].IDLPEYQGEPDEISIQK.[C]	1xBiotinTyramide [Y6]	1.569	0.649845	7
Sorbs2	Sorbin and SH3 domain-containing protein 2	O35413	[169-188]	[K].APHYPGIGPVDESGIPTAIR.[T]	1xBiotinTyramide [Y4]	1.565	0.646163	4
Rtn3	Reticulon-3	Q6RJR6	[488-507]	[R].SEMYENSEQQQAHAETPTQR.[S]	1xBiotinTyramide [Y4]	1.565	0.646163	6
Rtn4	Reticulon-4	Q9JK11	[629-646]	[K].LEPENPPPYEEAMNVALK.[A]	1xOxidation [M13]; 1xBiotinTyramide [Y9]	1.565	0.646163	25
Uba1	Ubiquitin-like modifier-activating enzyme 1	Q5U300	[538-551]	[R].QMNPYIQVTSHQNR.[V]	1xBiotinTyramide [Y5]	1.567	0.648005	3
Cnbp	Cellular nucleic acid-binding protein	P62634	[95-109]	[R].EQCCYNCGKPGHLAR.[D]	3xCarbamidomethyl [C3; C4; C7]; 1xBiotinTyramide [Y5]	1.563	0.644318	7
Wasl	Neural Wiskott-Aldrich syndrome protein	O08816	[171-183]	[R].FYSSQVNNISHTK.[E]	1xBiotinTyramide [Y2]	1.561	0.642471	2
Necab2	N-terminal EF-hand calcium-binding protein 2	F1LQY6	[217-229]	[R].YGGPTPPYIPNHK.[L]	1xBiotinTyramide [Y8]	0.683	-0.550043	1
Rph3a	Rabphilin-3A	P47709	[304-336]	[R].AAPGPGRFPEQSTEAPPSDPGYPGAVAPAREER.[T]	1xBiotinTyramide [Y22]	1.558	0.639695	9
Scn2a	Sodium channel protein type 2 subunit alpha	P04775	[1963-1983]	[K].TDVTPSTTSPPSYDSVTKPEK.[E]	1xBiotinTyramide_Plus1 [Y13]	1.556	0.637842	4
Gripap1	GRIP1-associated protein 1	Q9JHZ4	[22-33]	[R].TNNYQLSDELRK.[N]	1xBiotinTyramide_Plus1 [Y4]	1.557	0.638769	2
Celf2	CUGBP Elav-like family member 2	Q792H5	[503-508]	[K].NDSKPY.[-]	1xBiotinTyramide [Y6]	1.552	0.634129	13
Gak	Cyclin-G-associated kinase	P97874	[394-403]	[K].VIQSVANYAK.[G]	1xBiotinTyramide [Y8]	1.553	0.635058	3
Rims1	Regulating synaptic membrane exocytosis protein 1	Q9JIR4	[128-144]	[R].YQGEHKDDAPTCGICHK.[T]	2xCarbamidomethyl [C12; C15]; 1xBiotinTyramide [Y1]	1.553	0.635058	4
Srcin1	SRC kinase signaling inhibitor 1	Q9QXY2	[512-535]	[K].LADVSAPSGGPPPPHSPYSGPPSR.[G]	1xBiotinTyramide [Y18]	1.554	0.635987	16
Hspa1a	Heat shock 70 kDa protein 1A	P0DMW0	[525-533]	[R].YKAEDEVQR.[E]	1xBiotinTyramide [Y1]	1.555	0.636915	15
Flot2	Flotillin-2	Q9Z2S9	[351-356]	[K].YGDAAK.[M]	1xBiotinTyramide [Y1]	1.555	0.636915	12
Hspa4	Heat shock 70 kDa protein 4	O88600	[718-733]	[K].NKEDQYEHLDAADMTK.[V]	1xOxidation [M14]; 1xBiotinTyramide [Y6]	0.686	-0.54372	3
Rtn1	Reticulon-1	Q64548	[194-204]	[K].YIDITRPQEAK.[G]	1xBiotinTyramide [Y1]	1.55	0.632268	4
Aasdhppt	L-aminoadipate-semialdehyde dehydrogenase-phosphopantetheinyl transferase	B2RYJ4	[253-267]	[R].HQNVSYQDDSKPSQR.[Q]	1xBiotinTyramide [Y6]	1.547	0.629473	10
Scn2a	Sodium channel protein type 2 subunit alpha	P04775	[1963-1983]	[K].TDVTPSTTSPPSYDSVTKPEK.[E]	1xBiotinTyramide [Y13]	1.546	0.62854	4
Begain	Brain-enriched guanylate kinase-associated protein	O88881	[355-366]	[R].KPPSATYGSSPR.[Y]	1xBiotinTyramide [Y7]	0.688	-0.53952	1
Basp1	Brain acid soluble protein 1	Q05175	[11-18]	[K].GYNVNDEK.[A]	1xAcetyl [N-Term]; 1xBiotinTyramide [Y2]	1.542	0.624803	1
Acap2	Arf-GAP with coiled-coil, ANK repeat and PH domain-containing protein 2	Q5FVC7	[355-365]	[K].AVQTSIATAYR.[E]	1xBiotinTyramide [Y10]	1.54	0.62293	1
Stxbp1	Syntaxin-binding protein 1	P61765	[333-339]	[K].KMPQYQK.[E]	1xBiotinTyramide [Y5]	0.691	-0.533242	7
Prep	Prolyl endopeptidase	O70196	[506-516]	[R].GGGEYGETWHK.[G]	1xBiotinTyramide [Y5]	1.532	0.615416	6
Tubb2a	Tubulin beta-2A chain	P85108	[47-58]	[R].INVYYNEAAGNK.[Y]	1xBiotinTyramide [Y5]	0.695	-0.524915	1
Dnaja2	DnaJ homolog subfamily A member 2	O35824	[64-75]	[R].ELYDRYGEQGLR.[E]	1xBiotinTyramide [Y6]	1.528	0.611645	4
Cacna1b	Voltage-dependent N-type calcium channel subunit alpha-1B	Q02294	[2251-2260]	[R].IGSDPYLGQR.[L]	1xBiotinTyramide [Y6]	1.526	0.609755	1
Palm	Paralemmin-1	Q920Q0	[204-210]	[K].VYEDETK.[V]	1xBiotinTyramide_Plus1 [Y2]	0.698	-0.518701	1
Palm	Paralemmin-1	Q920Q0	[41-46]	[R].QLQYLK.[S]	1xBiotinTyramide [Y4]; 1xGln->pyro-Glu [Q1]	1.524	0.607863	4
Ppp1r9b	Neurabin-2	O35274	[50-56]	[K].YGSNVHR.[I]	1xBiotinTyramide [Y1]	0.699	-0.516636	5
Cxadr	Coxsackievirus and adenovirus receptor homolog	Q9R066	[316-339]	[K].TQYNQVPSEDFERAPQSPTLAPAK.[V]	1xBiotinTyramide [Y3]	0.699	-0.516636	5
Shank2	SH3 and multiple ankyrin repeat domains protein 2	Q9QX74	[84-93]	[K].SLGSYAPGPR.[S]	1xBiotinTyramide [Y5]	0.7	-0.514573	2
Tkt	Transketolase	P50137	[1-11]	[-].MEGYHKPDQQK.[L]	1xAcetyl [N-Term]; 1xBiotinTyramide [Y4]	0.701	-0.512514	15
Plcb1	1-phosphatidylinositol 4,5-bisphosphate phosphodiesterase beta-1	P10687	[1021-1032]	[R].QEQYYSEKYQKR.[E]	1xBiotinTyramide [Y9]; 1xGln->pyro-Glu [Q1]	0.702	-0.510457	4
Dlg4	Disks large homolog 4	P31016	[572-578]	[R].EYEIDGR.[D]	1xBiotinTyramide [Y2]	0.703	-0.508403	3
Kiaa1107	AP2-interacting clathrin-endocytosis protein	D4A0X3	[933-948]	[R].FFKENEATTAEHKYSR.[G]	1xBiotinTyramide [Y14]	0.704	-0.506353	1
Nsfl1c	NSFL1 cofactor p47	O35987	[157-173]	[R].LGAAPEEESAYVAGERR.[R]	1xBiotinTyramide [Y11]	0.704	-0.506353	5
Eef1d	Elongation factor 1-delta	Q68FR9	[179-185]	[R].LRQYAEK.[K]	1xBiotinTyramide [Y4]	0.705	-0.504305	3
Afdn	Afadin	O35889	[1656-1664]	[R].RQEEGYYSR.[L]	1xBiotinTyramide [Y7]	0.706	-0.50226	2
Map1b	Microtubule-associated protein 1B	P15205	[2044-2057]	[K].TPQASTYSYETSDR.[C]	1xBiotinTyramide [Y]	1.506	0.590722	47
Eef1d	Elongation factor 1-delta	Q68FR9	[25-38]	[R].FYEQMNGPVTAGSR.[Q]	1xBiotinTyramide [Y2]	1.506	0.590722	5
Camk2n2	Calcium/calmodulin-dependent protein kinase II inhibitor 2	Q9Z2N6	[2-11]	[M].SEILPYGEDK.[M]	1xAcetyl [N-Term]; 1xBiotinTyramide [Y6]	1.506	0.590722	1
Vps33a	Vacuolar protein sorting-associated protein 33A	Q63615	[2-9]	[M].AAHLSYGR.[V]	1xAcetyl [N-Term]; 1xBiotinTyramide [Y6]	1.508	0.592636	1
Gripap1	GRIP1-associated protein 1	Q9JHZ4	[655-669]	[R].TQTGDSSSVSSFSYR.[E]	1xBiotinTyramide [Y14]	1.508	0.592636	4
Camsap1	Calmodulin-regulated spectrin-associated protein 1	D3Z8E6	[781-789]	[R].YAGEEESAK.[L]	1xBiotinTyramide [Y1]	1.509	0.593593	12
Map2	Microtubule-associated protein 2	P15146	[44-51]	[R].SANGFPYR.[E]	1xDeamidated [N3]; 1xBiotinTyramide [Y7]	1.509	0.593593	11
Eif4h	Eukaryotic translation initiation factor 4H	Q5XI72	[97-109]	[K].EALTYDGALLGDR.[S]	1xBiotinTyramide [Y5]	1.509	0.593593	6
Tmem30a	Cell cycle control protein 50A	Q6AY41	[2-8]	[M].AMNYSAK.[D]	1xAcetyl [N-Term]; 1xBiotinTyramide [Y4]	1.509	0.593593	2
Caskin1	Caskin-1	Q8VHK2	[291-304]	[K].DYCNNYDLTSLNVK.[A]	1xCarbamidomethyl [C3]; 1xBiotinTyramide [Y6]	1.509	0.593593	3
Nefm	Neurofilament medium polypeptide	P12839	[44-54]	[R].GSPSTVSSSYK.[R]	1xBiotinTyramide [Y10]	1.514	0.598365	7
Rpl5	60S ribosomal protein L5	P09895	[210-221]	[R].YLMEEDEDAYKK.[Q]	1xBiotinTyramide [Y1]	1.515	0.599318	2
Celf2	CUGBP Elav-like family member 2	Q792H5	[501-508]	[R].SKNDSKPY.[-]	1xBiotinTyramide [Y8]	1.515	0.599318	24
L1cam	Neural cell adhesion molecule L1	Q05695	[1172-1179]	[K].DETFGEYR.[S]	1xBiotinTyramide [Y7]	1.516	0.60027	3
Eef2	Elongation factor 2	P05197	[440-449]	[K].EDLYLKPIQR.[T]	1xBiotinTyramide [Y4]	1.517	0.601221	4
Hsp90aa1	Heat shock protein HSP 90-alpha	P82995	[59-74]	[K].IRYESLTDPSKLDSGK.[E]	1xBiotinTyramide [Y3]	1.517	0.601221	11
Map1b	Microtubule-associated protein 1B	P15205	[2375-2392]	[R].SSYYVVSGNDPAAEEPSR.[A]	1xBiotinTyramide [Y3]	1.521	0.60502	5
Synpo	Synaptopodin	Q9Z327	[569-588]	[R].SPPSYSTLYPSSDPKPPHLK.[G]	1xBiotinTyramide [Y]	1.521	0.60502	4
Pfn2	Profilin-2	Q9EPC6	[76-89]	[R].DSLYVDSDCTMDIR.[T]	1xCarbamidomethyl [C9]; 1xOxidation [M11]; 1xBiotinTyramide [Y4]	1.505	0.589763	5
Kiaa1107	AP2-interacting clathrin-endocytosis protein	D4A0X3	[511-525]	[R].SELTSIEQSHTPAYK.[V]	1xBiotinTyramide [Y14]	1.503	0.587845	9
Plppr4	Phospholipid phosphatase-related protein type 4	Q7TMB7	[490-505]	[R].VGVNGDHHVPGNQYLK.[I]	1xBiotinTyramide [Y14]	0.709	-0.496142	4
Vcpip1	Deubiquitinating protein VCIP135	Q8CF97	[752-772]	[R].DGPSSAPATPTKAPYSPTTSK.[E]	1xBiotinTyramide [Y15]	0.709	-0.496142	4
Pacsin1	Protein kinase C and casein kinase substrate in neurons protein 1	Q9Z0W5	[389-404]	[R].ALYDYDGQEQDELSFK.[A]	1xBiotinTyramide [Y3]	0.709	-0.496142	4
Calm1	Calmodulin-1	P0DP29	[92-107]	[R].VFDKDGNGYISAAELR.[H]	1xBiotinTyramide [Y9]	0.712	-0.490051	51
Plppr3	Phospholipid phosphatase-related protein type 3	Q7TMB0	[612-626]	[K].VVEGEGGYELGDLAR.[G]	1xBiotinTyramide [Y8]	0.712	-0.490051	6
Purb	Transcriptional activator protein Pur-beta	Q68A21	[291-297]	[R].DKLYERR.[G]	1xBiotinTyramide [Y4]	0.713	-0.488026	3
Cttn	Src substrate cortactin	Q66HL2	[172-184]	[K].SAVGFDYQGKTEK.[H]	1xBiotinTyramide [Y7]	0.714	-0.486004	1
Camk2b	Calcium/calmodulin-dependent protein kinase type II subunit beta	P08413	[34-43]	[K].LCTGHEYAAK.[I]	1xCarbamidomethyl [C2]; 1xBiotinTyramide [Y7]	1.49	0.575312	18
Pclo	Protein piccolo	Q9JKS6	[3911-3919]	[R].QTTLYLEPK.[I]	1xBiotinTyramide [Y5]; 1xGln->pyro-Glu [Q1]	1.49	0.575312	6
Scamp5	Secretory carrier-associated membrane protein 5	Q9JKE3	[197-235]	[K].NPHVQQAAQNAAMGAAQGAMNQPQTQYSTTPNYTYSNEM.[-]	1xDeamidated [Q17]; 1xOxidation [M39]; 1xBiotinTyramide [Y]	1.492	0.577248	3
Epb41l1	Band 4.1-like protein 1	Q9WTP0	[67-77]	[K].DYCEADGLSER.[T]	1xCarbamidomethyl [C3]; 1xBiotinTyramide [Y2]	1.488	0.573375	8
Sdc3	Syndecan-3	P33671	[426-436]	[K].QASVTYQKPDK.[Q]	1xBiotinTyramide [Y6]	0.715	-0.483985	3
Hspa8	Heat shock cognate 71 kDa protein	P63018	[610-646]	[K].LYQSAGGMPGGMPGGFPGGGAPPSGGASSGPTIEEVD.[-]	1xOxidation [M]; 1xBiotinTyramide [Y2]	0.716	-0.481969	18
Arhgdia	Rho GDP-dissociation inhibitor 1	Q5XI73	[2-33]	[M].AEQEPTAEQLAQIAAENEEDEHSVNYKPPAQK.[S]	1xAcetyl [N-Term]; 1xBiotinTyramide [Y26]	0.716	-0.481969	8
Stxbp1	Syntaxin-binding protein 1	P61765	[527-532]	[K].APGEYR.[S]	1xBiotinTyramide [Y5]	1.484	0.569491	56
Cltc	Clathrin heavy chain 1	P11442	[1095-1101]	[R].AYEFAER.[C]	1xBiotinTyramide [Y2]	1.482	0.567545	10
Gga3	ADP-ribosylation factor-binding protein GGA3	A0A0G2JV04	[496-511]	[K].AEPEGPEYPSSSISHR.[L]	1xBiotinTyramide [Y8]	1.483	0.568519	17
Rtn1	Reticulon-1	Q64548	[363-383]	[K].GLSYETTESPRPVGQAADRPK.[V]	1xBiotinTyramide [Y4]	1.483	0.568519	23
Yars	Tyrosine--tRNA ligase, cytoplasmic	Q4KM49	[467-474]	[R].VFVQGYEK.[G]	1xBiotinTyramide [Y6]	1.477	0.56267	1
Map1a	Microtubule-associated protein 1A	P34926	[675-681]	[K].AESFYQK.[H]	1xBiotinTyramide [Y5]	1.478	0.563646	10
Mapre2	Microtubule-associated protein RP/EB family member 2	Q3B8Q0	[165-172]	[K].EYDPVEAR.[Q]	1xBiotinTyramide [Y2]	1.478	0.563646	10
Lrrc4b	Leucine-rich repeat-containing protein 4B	P0CC10	[670-683]	[K].AHYGGNPGGGCGAK.[G]	1xCarbamidomethyl [C11]; 1xBiotinTyramide [Y3]	1.475	0.560715	7
Sh3gl2	Endophilin-A1	O35179	[166-172]	[R].LDFDYKK.[K]	1xBiotinTyramide [Y5]	1.474	0.559737	1
Dnajc5	DnaJ homolog subfamily C member 5	P60905	[165-198]	[R].EATDTPIVIQPASATETTQLTADSHPSYHTDGFN.[-]	1xBiotinTyramide [Y28]	0.722	-0.469929	29
Stxbp1	Syntaxin-binding protein 1	P61765	[466-477]	[K].ERISEQTYQLSR.[W]	1xBiotinTyramide [Y8]	0.722	-0.469929	14
Prkca	Protein kinase C alpha type	P05696	[497-517]	[R].TFCGTPDYIAPEIIAYQPYGK.[S]	1xCarbamidomethyl [C3]; 1xBiotinTyramide [Y16]	0.723	-0.467932	1
Pclo	Protein piccolo	Q9JKS6	[3641-3652]	[R].APFQYSEGFTTK.[G]	1xBiotinTyramide_Plus1 [Y5]	0.723	-0.467932	7
Map1a	Microtubule-associated protein 1A	P34926	[169-178]	[R].LGIQAEPLYR.[V]	1xBiotinTyramide [Y9]	1.471	0.556797	3
Tpp2	Tripeptidyl-peptidase 2	Q64560	[703-708]	[R].SHEFYK.[F]	1xBiotinTyramide [Y5]	1.464	0.549916	16
Map2	Microtubule-associated protein 2	P15146	[585-599]	[R].STGLGSDYYELSDSR.[G]	1xBiotinTyramide [Y]	1.465	0.550901	48
Cdv3	Protein CDV3 homolog	Q5XIM5	[204-226]	[R].KTPQGPPEIYSDTQFPSLQSTAK.[H]	1xBiotinTyramide [Y10]	1.466	0.551885	13
Syt1	Synaptotagmin-1	P21707	[214-222]	[K].VPYSELGGK.[T]	1xBiotinTyramide [Y3]	1.468	0.553852	22
Eif3g	Eukaryotic translation initiation factor 3 subunit G	Q5RK09	[213-219]	[K].YVPPSLR.[D]	1xBiotinTyramide [Y1]	1.463	0.54893	6
Rpl3	60S ribosomal protein L3	P21531	[301-312]	[K].NNASTDYDLSDK.[S]	1xBiotinTyramide [Y7]	1.462	0.547943	9
Ywhae	14-3-3 protein epsilon	P62260	[1-12]	[-].MDDREDLVYQAK.[L]	1xAcetyl [N-Term]; 1xOxidation [M1]; 1xBiotinTyramide [Y9]	0.729	-0.456009	15
Sugt1	Protein SGT1 homolog	B0BN85	[85-93]	[R].KGICEYYEK.[D]	1xCarbamidomethyl [C4]; 1xBiotinTyramide [Y7]	1.46	0.545968	4
Cacna1b	Voltage-dependent N-type calcium channel subunit alpha-1B	Q02294	[1944-1952]	[R].TQDVLYEAR.[A]	1xBiotinTyramide [Y6]	1.46	0.545968	1
Rims1	Regulating synaptic membrane exocytosis protein 1	Q9JIR4	[377-385]	[R].YRSDPNLAR.[Y]	1xBiotinTyramide [Y1]	1.46	0.545968	8
Ripor1	Rho family-interacting cell polarization regulator 1	Q4FZU8	[162-171]	[R].AYSTGSPGSR.[E]	1xBiotinTyramide [Y2]	0.729	-0.456009	8
Cadps	Calcium-dependent secretion activator 1	Q62717	[1250-1255]	[K].TYETIR.[N]	1xBiotinTyramide [Y2]	0.731	-0.452057	9
Gsk3b	Glycogen synthase kinase-3 beta	P18266	[37-60]	[K].VTTVVATPGQGPDRPQEVSYTDTK.[V]	1xBiotinTyramide [Y20]	1.454	0.540027	1
Eif3i	Eukaryotic translation initiation factor 3 subunit I	B0BNA7	[299-310]	[K].SYSSGGEDGYVR.[I]	1xBiotinTyramide [Y10]	1.455	0.541019	1
Dlg1	Disks large homolog 1	Q62696	[766-773]	[R].DYHFVTSR.[E]	1xBiotinTyramide [Y2]	0.732	-0.450084	1
Map2	Microtubule-associated protein 2	P15146	[547-566]	[K].LEGAGSATVAEVEMPFYEDK.[S]	1xOxidation [M14]; 1xBiotinTyramide [Y17]	1.452	0.538041	5
Sptan1	Spectrin alpha chain, non-erythrocytic 1	P16086	[2415-2426]	[R].ALSSEGKPYVTK.[E]	1xBiotinTyramide [Y9]	0.736	-0.442222	3
Hsp90aa1	Heat shock protein HSP 90-alpha	P82995	[61-74]	[R].YESLTDPSKLDSGK.[E]	1xBiotinTyramide [Y1]	1.447	0.533065	38
Camsap1	Calmodulin-regulated spectrin-associated protein 1	D3Z8E6	[417-429]	[R].YHLHSEEPECLGK.[G]	1xCarbamidomethyl [C10]; 1xBiotinTyramide [Y1]	1.448	0.534062	4
Apc	Adenomatous polyposis coli protein	P70478	[1606-1614]	[R].KPSQLPVYK.[L]	1xBiotinTyramide [Y8]	1.444	0.530071	2
Ddx1	ATP-dependent RNA helicase DDX1	Q641Y8	[637-642]	[K].GCYNTR.[L]	1xCarbamidomethyl [C2]; 1xBiotinTyramide [Y3]	1.44	0.526069	6
Eef1d	Elongation factor 1-delta	Q68FR9	[233-241]	[K].LVPVGYGIR.[K]	1xBiotinTyramide [Y6]	1.44	0.526069	3
Ppp1r12a	Protein phosphatase 1 regulatory subunit 12A	Q10728	[892-909]	[R].YDSSSTSSSDRYDSLLGR.[S]	1xBiotinTyramide [Y1]	1.441	0.52707	1
Pdlim1	PDZ and LIM domain protein 1	P52944	[137-164]	[R].VITNQYNSPTGLYSSENISNFNNAVESK.[T]	1xBiotinTyramide [Y]	1.442	0.528071	4
Tagln3	Transgelin-3	P37805	[5-12]	[R].GPSYGLSR.[E]	1xBiotinTyramide [Y4]	0.739	-0.436354	14
Sv2c	Synaptic vesicle glycoprotein 2C	Q9Z2I6	[1-8]	[-].MEDSYKDR.[T]	1xAcetyl [N-Term]; 1xOxidation [M1]; 1xBiotinTyramide [Y5]	0.739	-0.436354	8
Rab6a	Ras-related protein Rab-6A	Q9WVB1	[54-60]	[K].TMYLEDR.[T]	1xOxidation [M2]; 1xBiotinTyramide [Y3]	1.437	0.52306	17
Arhgef2	Rho guanine nucleotide exchange factor 2	Q5FVC2	[118-131]	[R].ERPTSAIYPSDSFR.[Q]	1xBiotinTyramide [Y8]	1.437	0.52306	2
Cand1	Cullin-associated NEDD8-dissociated protein 1	P97536	[794-801]	[K].QSYYSIAK.[C]	1xBiotinTyramide [Y4]	1.432	0.518031	3
Hspa8	Heat shock cognate 71 kDa protein	P63018	[103-108]	[K].VQVEYK.[G]	1xBiotinTyramide [Y5]	0.744	-0.426625	6
Rab7a	Ras-related protein Rab-7a	P09527	[32-38]	[K].KFSNQYK.[A]	1xBiotinTyramide [Y6]	0.745	-0.424688	1
Efnb1	Ephrin-B1	P52796	[307-318]	[R].TTENNYCPHYEK.[V]	1xCarbamidomethyl [C7]; 1xBiotinTyramide [Y6]	0.745	-0.424688	1
Syn1	Synapsin-1	P09951	[1-6]	[-].MNYLRR.[R]	1xAcetyl [N-Term]; 1xOxidation [M1]; 1xBiotinTyramide [Y3]	0.746	-0.422752	6
Pkia	cAMP-dependent protein kinase inhibitor alpha	P63249	[2-16]	[M].TDVETTYADFIASGR.[T]	1xAcetyl [N-Term]; 1xBiotinTyramide [Y7]	0.746	-0.422752	2
Rheb	GTP-binding protein Rheb	Q62639	[128-135]	[R].VISYEEGK.[A]	1xBiotinTyramide [Y4]	0.746	-0.422752	8
Syngr1	Synaptogyrin-1	Q62876	[1-10]	[-].MEGGAYGAGK.[A]	1xAcetyl [N-Term]; 1xOxidation [M1]; 1xBiotinTyramide_Plus1 [Y6]	1.425	0.510962	8
Septin7	Septin-7	Q9WVC0	[313-327]	[K].LAAVTYNGVDNNKNK.[G]	1xBiotinTyramide [Y6]	1.425	0.510962	4
Tubb2b	Tubulin beta-2B chain	Q3KRE8	[47-62]	[R].INVYYNEATGNKYVPR.[A]	1xBiotinTyramide [Y13]	1.426	0.511974	9
Emd	Emerin	Q63190	[152-158]	[R].ERPIYGR.[D]	1xBiotinTyramide [Y5]	1.428	0.513996	2
Cct3	T-complex protein 1 subunit gamma	Q6P502	[231-237]	[R].RYIKNPR.[I]	1xBiotinTyramide [Y2]	0.747	-0.42082	8
Akap7	A-kinase anchor protein 7 isoforms delta and gamma	Q6JP77	[316-328]	[K].AVQQYLEETQNKK.[Q]	1xBiotinTyramide [Y5]	0.748	-0.41889	1
Lasp1	LIM and SH3 domain protein 1	Q99MZ8	[145-153]	[R].EAQDSSSYR.[R]	1xBiotinTyramide [Y8]	0.748	-0.41889	71
Prkcb	Protein kinase C beta type	P68403	[612-620]	[K].EIQPPYKPK.[A]	1xBiotinTyramide [Y6]	0.749	-0.416962	4
Sv2c	Synaptic vesicle glycoprotein 2C	Q9Z2I6	[37-44]	[R].AQDEYTQR.[S]	1xBiotinTyramide [Y5]	0.749	-0.416962	14
Afdn	Afadin	O35889	[198-204]	[R].LAAEVYK.[D]	1xBiotinTyramide [Y6]	1.419	0.504875	5
Mapk8	Mitogen-activated protein kinase 8	P49185	[266-273]	[K].YAGYSFEK.[L]	1xBiotinTyramide [Y]	1.419	0.504875	7
Eef1d	Elongation factor 1-delta	Q68FR9	[179-186]	[R].LRQYAEKK.[A]	1xBiotinTyramide [Y4]	1.421	0.506907	1
Abi1	Abl interactor 1	Q9QZM5	[29-44]	[R].VADYCENNYIQATDKR.[K]	1xCarbamidomethyl [C5]; 1xBiotinTyramide [Y4]	1.422	0.507921	2
Rufy3	Protein RUFY3	Q5FVJ0	[265-272]	[K].NYVEELNR.[H]	1xBiotinTyramide [Y2]	1.417	0.50284	7
Camsap2	Calmodulin-regulated spectrin-associated protein 2	D4AEC2	[384-398]	[R].YTRPQTHSSVSGGIR.[R]	1xBiotinTyramide [Y1]	1.416	0.501821	6
Clta	Clathrin light chain A	P08081	[163-170]	[R].VADEAFYK.[Q]	1xBiotinTyramide [Y7]	1.415	0.500802	10
Sirpa	Tyrosine-protein phosphatase non-receptor type substrate 1	P97710	[421-443]	[R].EITQIQDTNDINDITYADLNLPK.[E]	1xBiotinTyramide [Y16]	0.754	-0.407364	4
Map1a	Microtubule-associated protein 1A	P34926	[1921-1929]	[R].EPTPYPDER.[S]	1xBiotinTyramide [Y5]	1.409	0.494672	47
Stau2	Double-stranded RNA-binding protein Staufen homolog 2	Q68SB1	[430-442]	[R].VTSGTTLGYLSPK.[D]	1xBiotinTyramide [Y9]	1.407	0.492622	2
Grm5	Metabotropic glutamate receptor 5	P31424	[995-1013]	[K].ALYDVAEAEESFPAAARPR.[S]	1xBiotinTyramide [Y3]	1.406	0.491597	3
Sh3glb2	Endophilin-B2	Q5PPJ9	[72-82]	[R].VEEFLYEKLDR.[K]	1xBiotinTyramide [Y6]	0.759	-0.397828	1
Pclo	Protein piccolo	Q9JKS6	[2924-2930]	[R].SGPYGYR.[G]	1xBiotinTyramide [Y6]	0.759	-0.397828	4
Grb2	Growth factor receptor-bound protein 2	P62994	[208-215]	[R].NYVTPVNR.[N]	1xBiotinTyramide [Y2]	0.76	-0.395929	5
Pitpna	Phosphatidylinositol transfer protein alpha isoform	P16446	[32-61]	[K].NETGGGEGVEVLVNEPYEKDDGEKGQYTHK.[I]	1xBiotinTyramide [Y27]	1.4	0.485427	10
Sh3gl2	Endophilin-A1	O35179	[165-171]	[R].RLDFDYK.[K]	1xBiotinTyramide [Y6]	1.402	0.487486	5
Sptan1	Spectrin alpha chain, non-erythrocytic 1	P16086	[2001-2006]	[K].TDDYGR.[D]	1xBiotinTyramide [Y4]	1.403	0.488515	35
Cttn	Src substrate cortactin	Q66HL2	[172-181]	[K].SAVGFDYQGK.[T]	1xBiotinTyramide [Y7]	1.403	0.488515	6
Camsap2	Calmodulin-regulated spectrin-associated protein 2	D4AEC2	[1333-1340]	[K].LYKEPSAK.[S]	1xBiotinTyramide [Y2]	1.404	0.489543	18
Becn1	Beclin-1	Q91XJ1	[254-261]	[R].YAQMQLDK.[L]	1xBiotinTyramide [Y1]	0.76	-0.395929	19
Eef1a2	Elongation factor 1-alpha 2	P62632	[173-180]	[K].EVSAYIKK.[I]	1xBiotinTyramide [Y5]	0.761	-0.394032	2
Prdx6	Peroxiredoxin-6	O35244	[85-97]	[K].DINAYNGAAPTEK.[L]	1xBiotinTyramide [Y5]	1.398	0.483364	4
Cnn3	Calponin-3	P37397	[187-192]	[R].HLYDPK.[M]	1xBiotinTyramide [Y3]	0.763	-0.390245	5
Clip2	CAP-Gly domain-containing linker protein 2	O55156	[589-597]	[K].YAQEVADLK.[A]	1xBiotinTyramide [Y1]	0.764	-0.388355	1
Fam168b	Myelin-associated neurite-outgrowth inhibitor	D4AEP3	[1-18]	[-].MNPVYSPGSSGVPYANAK.[G]	1xAcetyl [N-Term]; 1xOxidation [M1]; 1xBiotinTyramide [Y]	1.391	0.476122	5
Abi1	Abl interactor 1	Q9QZM5	[195-214]	[K].TLEPVKPPTVPNDYMTSPAR.[L]	1xOxidation [M15]; 1xBiotinTyramide [Y14]	1.391	0.476122	7
Cnbp	Cellular nucleic acid-binding protein	P62634	[153-160]	[K].TSEVNCYR.[C]	1xCarbamidomethyl [C6]; 1xBiotinTyramide [Y7]	1.392	0.477159	8
Eif5a	Eukaryotic translation initiation factor 5A-1	Q3T1J1	[68-85]	[K].KYEDICPSTHNMDVPNIK.[R]	1xCarbamidomethyl [C6]; 1xOxidation [M12]; 1xBiotinTyramide [Y2]	1.392	0.477159	5
Eef2	Elongation factor 2	P05197	[265-272]	[R].YFDPANGK.[F]	1xBiotinTyramide [Y1]	1.393	0.478195	2
Syt12	Synaptotagmin-12	P97610	[119-129]	[R].ELDLAPYGTLR.[K]	1xBiotinTyramide [Y7]	0.765	-0.386468	4
Ywhaz	14-3-3 protein zeta/delta	P63102	[121-127]	[K].MKGDYYR.[Y]	1xBiotinTyramide [Y6]	0.766	-0.384584	13
Cltc	Clathrin heavy chain 1	P11442	[882-892]	[K].IYIDSNNNPER.[F]	1xBiotinTyramide [Y2]	0.767	-0.382702	52
Dlg2	Disks large homolog 2	Q63622	[699-706]	[K].RDYEVDGR.[D]	1xBiotinTyramide [Y3]	0.768	-0.380822	1
Mapre1	Microtubule-associated protein RP/EB family member 1	Q66HR2	[2-17]	[M].AVNVYSTSVTSDNLSR.[H]	1xAcetyl [N-Term]; 1xBiotinTyramide [Y5]	0.768	-0.380822	12
Lasp1	LIM and SH3 domain protein 1	Q99MZ8	[249-263]	[R].TGDTGMLPANYVEAI.[-]	1xOxidation [M6]; 1xBiotinTyramide [Y11]	0.769	-0.378944	15
Nedd4	E3 ubiquitin-protein ligase NEDD4	Q62940	[359-379]	[R].LTMYGNPATSQPVTSSNHSSR.[G]	1xBiotinTyramide [Y4]	1.382	0.466758	3
Clasp2	CLIP-associating protein 2	Q99JD4	[79-92]	[K].AFTDVPSIQIYSSR.[E]	1xBiotinTyramide [Y11]	1.382	0.466758	6
Sh3gl2	Endophilin-A1	O35179	[166-171]	[R].LDFDYK.[K]	1xBiotinTyramide [Y5]	1.383	0.467801	1
Hyou1	Hypoxia up-regulated protein 1	Q63617	[754-774]	[K].LYQPEYQEVSTEEQREEISGK.[L]	1xBiotinTyramide [Y2]	1.383	0.467801	1
Ryr2	Ryanodine receptor 2	B0LPN4	[1368-1376]	[K].DYAQEKPSR.[L]	1xBiotinTyramide [Y2]	1.384	0.468844	1
Stxbp1	Syntaxin-binding protein 1	P61765	[468-477]	[R].ISEQTYQLSR.[W]	1xBiotinTyramide [Y6]	1.385	0.469886	50
Capzb	F-actin-capping protein subunit beta	Q5XI32	[58-66]	[K].DYLLCDYNR.[D]	1xCarbamidomethyl [C5]; 1xBiotinTyramide [Y7]	1.387	0.471968	5
Flot2	Flotillin-2	Q9Z2S9	[234-247]	[K].TAEAQLAYELQGAR.[E]	1xBiotinTyramide [Y8]	1.387	0.471968	4
Basp1	Brain acid soluble protein 1	Q05175	[11-18]	[K].GYNVNDEK.[A]	1xDeamidated [N5]; 1xBiotinTyramide [Y2]	1.39	0.475085	39
Sipa1l1	Signal-induced proliferation-associated 1-like protein 1	O35412	[1706-1711]	[K].AYEVQR.[A]	1xBiotinTyramide [Y2]	0.772	-0.373327	5
Rps3a	40S ribosomal protein S3a	P49242	[253-264]	[R].ADGYEPPVQESV.[-]	1xBiotinTyramide_Plus1 [Y4]	0.772	-0.373327	2
Hspa8	Heat shock cognate 71 kDa protein	P63018	[127-137]	[K].MKEIAEAYLGK.[T]	1xBiotinTyramide [Y8]	1.378	0.462576	1
Trim3	Tripartite motif-containing protein 3	O70277	[452-462]	[R].RPSSMYSTGGK.[R]	1xBiotinTyramide [Y6]	1.376	0.46048	3
Actg1	Actin, cytoplasmic 2	P63259	[51-62]	[K].DSYVGDEAQSKR.[G]	1xBiotinTyramide [Y3]	0.774	-0.369595	33
Afdn	Afadin	O35889	[1657-1664]	[R].QEEGYYSR.[L]	1xBiotinTyramide [Y6]	0.775	-0.367732	2
Mgrn1	E3 ubiquitin-protein ligase MGRN1	Q5XIQ4	[309-318]	[R].YQANNCPICR.[L]	2xCarbamidomethyl [C6; C9]; 1xBiotinTyramide [Y1]	0.775	-0.367732	5
Zdhhc5	Palmitoyltransferase ZDHHC5	Q2THW7	[634-641]	[R].SMSYSSQK.[A]	1xOxidation [M2]; 1xBiotinTyramide [Y4]	0.777	-0.364013	2
Dlg2	Disks large homolog 2	Q63622	[700-706]	[R].DYEVDGR.[D]	1xBiotinTyramide [Y2]	0.778	-0.362158	3
Gpm6a	Neuronal membrane glycoprotein M6-a	Q812E9	[248-255]	[R].MQKYEDIK.[S]	1xOxidation [M1]; 1xBiotinTyramide [Y4]	0.778	-0.362158	93
Sugt1	Protein SGT1 homolog	B0BN85	[246-256]	[K].NMYPSSSHYTR.[N]	1xOxidation [M2]; 1xBiotinTyramide [Y]	0.779	-0.360305	18
Tuba1a	Tubulin alpha-1A chain	P68370	[97-105]	[K].EDAANNYAR.[G]	1xBiotinTyramide [Y7]	0.779	-0.360305	43
Capzb	F-actin-capping protein subunit beta	Q5XI32	[67-72]	[R].DGDSYR.[S]	1xBiotinTyramide [Y5]	0.779	-0.360305	41
Fyn	Tyrosine-protein kinase Fyn	Q62844	[14-29]	[K].LTEERDGSLNQSSGYR.[Y]	1xBiotinTyramide [Y15]	0.779	-0.360305	4
Tppp3	Tubulin polymerization-promoting protein family member 3	Q5PPN5	[152-165]	[R].QDILDDSGYVSAYK.[N]	1xBiotinTyramide [Y]; 1xGln->pyro-Glu [Q1]	0.781	-0.356606	14
Pak3	Serine/threonine-protein kinase PAK 3	Q62829	[137-145]	[K].YMSFTSGDK.[S]	1xOxidation [M2]; 1xBiotinTyramide [Y1]	0.781	-0.356606	1
Bsn	Protein bassoon	O88778	[1686-1697]	[R].KYGLALDPVPGR.[Q]	1xBiotinTyramide [Y2]	1.362	0.445727	3
Amph	Amphiphysin	O08838	[658-665]	[K].ESDWLQYR.[D]	1xBiotinTyramide [Y7]	1.363	0.446786	2
Cadm2	Cell adhesion molecule 2	Q1WIM2	[397-405]	[K].GTYLTNEAK.[G]	1xBiotinTyramide [Y3]	1.363	0.446786	9
Mapk8	Mitogen-activated protein kinase 8	P49185	[258-263]	[R].TYVENR.[P]	1xBiotinTyramide [Y2]	1.364	0.447844	8
Lasp1	LIM and SH3 domain protein 1	Q99MZ8	[11-17]	[K].IVYPTEK.[V]	1xBiotinTyramide [Y3]	1.364	0.447844	13
Psmc2	26S proteasome regulatory subunit 7	Q63347	[2-10]	[M].PDYLGADQR.[K]	1xBiotinTyramide [Y3]	1.365	0.448901	9
Nefm	Neurofilament medium polypeptide	P12839	[139-154]	[K].QASHAQLGDAYDQEIR.[E]	1xBiotinTyramide [Y11]; 1xGln->pyro-Glu [Q1]	1.368	0.452068	4
Sptan1	Spectrin alpha chain, non-erythrocytic 1	P16086	[357-362]	[R].LDDSYR.[L]	1xBiotinTyramide [Y5]	1.361	0.444667	7
Nefl	Neurofilament light polypeptide	P19527	[18-23]	[R].YVETPR.[V]	1xBiotinTyramide [Y1]	1.36	0.443607	4
Dbnl	Drebrin-like protein	Q9JHL4	[297-307]	[K].QFTQPEASYGR.[E]	1xBiotinTyramide [Y9]	0.783	-0.352916	4
Nap1l1	Nucleosome assembly protein 1-like 1	Q9Z2G8	[56-72]	[R].LDGLVDTPTGYIESLPK.[V]	1xBiotinTyramide [Y11]	0.783	-0.352916	11
Tubb3	Tubulin beta-3 chain	Q4QRB4	[155-162]	[K].VREEYPDR.[I]	1xBiotinTyramide_Plus1 [Y5]	1.358	0.441483	2
Vps4a	Vacuolar protein sorting-associated protein 4A	Q793F9	[289-299]	[R].IYIPLPEEAAR.[A]	1xBiotinTyramide [Y2]	1.358	0.441483	5
Ywhae	14-3-3 protein epsilon	P62260	[1-12]	[-].MDDREDLVYQAK.[L]	1xAcetyl [N-Term]; 1xBiotinTyramide_Plus1 [Y9]	0.785	-0.349235	2
Hsp90aa1	Heat shock protein HSP 90-alpha	P82995	[285-293]	[K].YIDQEELNK.[T]	1xBiotinTyramide [Y1]	0.786	-0.347399	8
Gpm6a	Neuronal membrane glycoprotein M6-a	Q812E9	[248-255]	[R].MQKYEDIK.[S]	1xBiotinTyramide [Y4]	0.786	-0.347399	101
Sv2c	Synaptic vesicle glycoprotein 2C	Q9Z2I6	[1-8]	[-].MEDSYKDR.[T]	1xAcetyl [N-Term]; 1xBiotinTyramide [Y5]	0.786	-0.347399	3
Nefl	Neurofilament light polypeptide	P19527	[31-37]	[R].SGYSTAR.[S]	1xBiotinTyramide [Y3]	1.355	0.438293	18
Calb2	Calretinin	P47728	[143-151]	[K].ANRPYDEPK.[L]	1xBiotinTyramide [Y5]	0.786	-0.347399	29
Calm1	Calmodulin-1	P0DP29	[96-107]	[K].DGNGYISAAELR.[H]	1xBiotinTyramide [Y5]	0.787	-0.345564	18
Map6	Microtubule-associated protein 6	Q63560	[537-548]	[R].SLYSEPFKESPK.[V]	1xBiotinTyramide [Y3]	1.35	0.432959	5
Shank2	SH3 and multiple ankyrin repeat domains protein 2	Q9QX74	[900-913]	[R].RQETENKYETDLSK.[D]	1xBiotinTyramide [Y8]	0.789	-0.341903	1
Crk	Adapter molecule crk	Q63768	[246-253]	[K].RVPNAYDK.[T]	1xBiotinTyramide [Y6]	0.79	-0.340075	8
Basp1	Brain acid soluble protein 1	Q05175	[10-20]	[K].KGYNVNDEKAK.[D]	1xDeamidated [N6]; 1xBiotinTyramide [Y3]	0.791	-0.33825	5
Crip2	Cysteine-rich protein 2	P36201	[11-17]	[K].TVYFAEK.[V]	1xBiotinTyramide [Y3]	1.345	0.427606	12
Eif4a2	Eukaryotic initiation factor 4A-II	Q5RKI1	[2-10]	[M].SGGSADYNR.[E]	1xAcetyl [N-Term]; 1xBiotinTyramide [Y7]	1.343	0.425459	26
Eif4h	Eukaryotic translation initiation factor 4H	Q5XI72	[2-10]	[M].ADFDTYDDR.[A]	1xAcetyl [N-Term]; 1xBiotinTyramide [Y6]	1.343	0.425459	26
Rap2b	Ras-related protein Rap-2b	P61227	[125-132]	[R].EVSYGEGK.[A]	1xBiotinTyramide [Y4]	0.793	-0.334607	2
Ubxn1	UBX domain-containing protein 1	Q499N6	[179-186]	[K].YGGTVGSR.[S]	1xBiotinTyramide [Y1]	0.794	-0.332789	12
	DGK GFP APEX2	3018	[1134-1153]	[K].NPQNINPSSSQNSQNFATYK.[E]	1xBiotinTyramide [Y19]	1.339	0.421156	11
Hsp90aa1	Heat shock protein HSP 90-alpha	P82995	[281-293]	[K].IKEKYIDQEELNK.[T]	1xBiotinTyramide [Y5]	0.796	-0.32916	5
Stxbp1	Syntaxin-binding protein 1	P61765	[191-196]	[R].YRGEYK.[D]	1xBiotinTyramide [Y1]	0.797	-0.327348	2
Erc1	ELKS/Rab6-interacting/CAST family member 1	Q811U3	[914-925]	[K].LMADNYEDDHFR.[S]	1xOxidation [M2]; 1xBiotinTyramide [Y6]	0.797	-0.327348	5
Lasp1	LIM and SH3 domain protein 1	Q99MZ8	[50-59]	[K].KPYCNAHYPK.[Q]	1xCarbamidomethyl [C4]; 1xBiotinTyramide [Y]	1.334	0.415759	11
Pacsin1	Protein kinase C and casein kinase substrate in neurons protein 1	Q9Z0W5	[342-349]	[R].GSVSSYDR.[G]	1xBiotinTyramide [Y6]	1.334	0.415759	18
Pabpc1	Polyadenylate-binding protein 1	Q9EPH8	[513-518]	[K].YAAGVR.[N]	1xBiotinTyramide [Y1]	1.335	0.41684	18
Vcp	Transitional endoplasmic reticulum ATPase	P46462	[773-806]	[R].FPSGNQGGAGPSQGSGGGTGGNVYTEDNDDDLYG.[-]	1xBiotinTyramide [Y]	1.336	0.41792	26
Camk2a	Calcium/calmodulin-dependent protein kinase type II subunit alpha	P11275	[221-226]	[R].LYQQIK.[A]	1xBiotinTyramide [Y2]	1.337	0.418999	50
Ppp1cb	Serine/threonine-protein phosphatase PP1-beta catalytic subunit	P62142	[304-319]	[K].YQYGGLNSGRPVTPPR.[T]	1xDeamidated [N7]; 1xBiotinTyramide [Y1]	1.332	0.413594	1
Snap25	Synaptosomal-associated protein 25	P60881	[97-103]	[K].SSDAYKK.[A]	1xBiotinTyramide [Y5]	1.332	0.413594	114
Atp1a1	Sodium/potassium-transporting ATPase subunit alpha-1	P06685	[8-22]	[R].DKYEPAAVSEHGDKK.[S]	1xBiotinTyramide [Y3]	0.8	-0.321928	24
Wdr7	WD repeat-containing protein 7	Q9ERH3	[774-781]	[R].EESDPEYR.[A]	1xBiotinTyramide [Y7]	0.8	-0.321928	1
Cttn	Src substrate cortactin	Q66HL2	[283-299]	[K].NASTFEEVVQVPSAYQK.[T]	1xBiotinTyramide [Y15]	1.328	0.409255	16
Eif1a	Eukaryotic translation initiation factor 1A	Q6VV72	[95-101]	[K].YNADEAR.[S]	1xBiotinTyramide [Y1]	1.329	0.410341	2
Syngr1	Synaptogyrin-1	Q62876	[1-10]	[-].MEGGAYGAGK.[A]	1xAcetyl [N-Term]; 1xBiotinTyramide [Y6]	0.801	-0.320126	36
Actg1	Actin, cytoplasmic 2	P63259	[239-254]	[K].SYELPDGQVITIGNER.[F]	1xBiotinTyramide [Y2]	0.802	-0.318326	8
Dlgap2	Disks large-associated protein 2	P97837	[604-614]	[R].STAAVSYTNYK.[K]	1xBiotinTyramide [Y7]	1.326	0.407081	3
Plppr3	Phospholipid phosphatase-related protein type 3	Q7TMB0	[697-707]	[R].EVEAEAESYYR.[R]	1xBiotinTyramide [Y]	1.327	0.408168	4
Emd	Emerin	Q63190	[105-116]	[R].TYGEPESVGMSK.[S]	1xOxidation [M10]; 1xBiotinTyramide [Y2]	1.325	0.405992	7
Dbnl	Drebrin-like protein	Q9JHL4	[297-307]	[K].QFTQPEASYGR.[E]	1xBiotinTyramide [Y9]; 1xGln->pyro-Glu [Q1]	1.324	0.404903	5
Basp1	Brain acid soluble protein 1	Q05175	[11-20]	[K].GYNVNDEKAK.[D]	1xDeamidated [N5]; 1xBiotinTyramide [Y2]	0.804	-0.314733	5
Crip2	Cysteine-rich protein 2	P36201	[187-208]	[K].GVNTGAVGSYIYDKDPEGTVQP.[-]	1xBiotinTyramide [Y]	1.322	0.402722	35
Rars	Arginine--tRNA ligase, cytoplasmic	P40329	[90-109]	[K].AAYPDLENPPLVVTPSQQPK.[F]	1xBiotinTyramide [Y3]	1.322	0.402722	6
Syngap1	Ras/Rap GTPase-activating protein SynGAP	Q9QUH6	[816-833]	[R].SSPAYCTSSSDITEPEQK.[M]	1xCarbamidomethyl [C6]; 1xBiotinTyramide [Y5]	0.805	-0.312939	7
Basp1	Brain acid soluble protein 1	Q05175	[9-18]	[K].KKGYNVNDEK.[A]	1xBiotinTyramide [Y4]	0.806	-0.311148	23
Rpl23a	60S ribosomal protein L23a	P62752	[116-123]	[K].LYDIDVAK.[V]	1xBiotinTyramide [Y2]	0.807	-0.309359	1
Tsg101	Tumor susceptibility gene 101 protein	Q6IRE4	[384-391]	[K].TAGLSDLY.[-]	1xBiotinTyramide [Y8]	1.318	0.39835	2
Cmpk1	UMP-CMP kinase	Q4KM73	[43-55]	[R].KNPDSQYGELIEK.[Y]	1xBiotinTyramide [Y7]	1.319	0.399445	5
Cacybp	Calcyclin-binding protein	Q6AYK6	[176-198]	[K].EKEKPSYDTEADPSEGLMNVLKK.[I]	1xOxidation [M18]; 1xBiotinTyramide [Y7]	1.319	0.399445	4
Sirpa	Tyrosine-protein phosphatase non-receptor type substrate 1	P97710	[451-467]	[R].VPEPNNHTEYASIETGK.[L]	1xBiotinTyramide [Y10]	1.32	0.400538	4
Fscn1	Fascin	P85845	[111-118]	[R].YFGGTEDR.[L]	1xBiotinTyramide [Y1]	0.807	-0.309359	9
Hnrnpl	Heterogeneous nuclear ribonucleoprotein L	F1LQ48	[47-56]	[R].YYGGGNEGGR.[A]	1xBiotinTyramide [Y1]	1.316	0.396159	9
Cand1	Cullin-associated NEDD8-dissociated protein 1	P97536	[2-14]	[M].ASASYHISNLLEK.[M]	1xAcetyl [N-Term]; 1xBiotinTyramide [Y5]	1.315	0.395063	15
Becn1	Beclin-1	Q91XJ1	[254-261]	[R].YAQMQLDK.[L]	1xOxidation [M4]; 1xBiotinTyramide [Y1]	0.81	-0.304006	43
Hspa8	Heat shock cognate 71 kDa protein	P63018	[540-550]	[K].NSLESYAFNMK.[A]	1xBiotinTyramide [Y6]	1.313	0.392867	4
Synpo	Synaptopodin	Q9Z327	[753-762]	[K].YTTNAPGGFR.[V]	1xBiotinTyramide [Y1]	0.811	-0.302226	4
Atp6v0a1	V-type proton ATPase 116 kDa subunit a isoform 1	P25286	[199-217]	[R].QAEIENPLEDPVTGDYVHK.[S]	1xBiotinTyramide [Y16]; 1xGln->pyro-Glu [Q1]	0.812	-0.300448	12
Aldoa	Fructose-bisphosphate aldolase A	P05065	[2-13]	[M].PHPYPALTPEQK.[K]	1xBiotinTyramide [Y4]	1.31	0.389567	52
Myo5a	Unconventional myosin-Va	Q9QYF3	[380-393]	[K].LATATETYIKPISK.[L]	1xBiotinTyramide [Y8]	1.311	0.390668	2
Cttn	Src substrate cortactin	Q66HL2	[98-107]	[K].SAVGHEYQSK.[L]	1xBiotinTyramide [Y7]	0.813	-0.298673	25
Prkar2b	cAMP-dependent protein kinase type II-beta regulatory subunit	P12369	[209-216]	[R].CVGNYDNR.[G]	1xCarbamidomethyl [C1]; 1xBiotinTyramide [Y5]	0.815	-0.295128	16
Rims1	Regulating synaptic membrane exocytosis protein 1	Q9JIR4	[386-398]	[R].YPVKAPPEEQQMR.[M]	1xOxidation [M12]; 1xBiotinTyramide_Plus1 [Y1]	0.815	-0.295128	1
Canx	Calnexin	P35565	[212-218]	[K].TGVYEEK.[H]	1xBiotinTyramide [Y4]	0.817	-0.291592	3
Dpysl3	Dihydropyrimidinase-related protein 3	Q62952	[497-511]	[R].GMYDGPVFDLTTTPK.[G]	1xOxidation [M2]; 1xBiotinTyramide [Y3]	0.818	-0.289827	16
Bsn	Protein bassoon	O88778	[3441-3449]	[R].VASAYSGEK.[L]	1xBiotinTyramide [Y5]	0.819	-0.288065	7
Ybx1	Nuclease-sensitive element-binding protein 1	P62961	[136-144]	[K].YAADRNHYR.[R]	1xBiotinTyramide [Y8]	0.82	-0.286304	6
Map1a	Microtubule-associated protein 1A	P34926	[1911-1929]	[R].DTEQTEPEQREPTPYPDER.[S]	1xBiotinTyramide [Y15]	0.821	-0.284546	8
Ncdn	Neurochondrin	O35095	[39-44]	[R].YLGALR.[E]	1xBiotinTyramide [Y1]	0.822	-0.28279	3
Dlg3	Disks large homolog 3	Q62936	[610-622]	[R].DFPGLSDDYYGAK.[N]	1xBiotinTyramide [Y]	0.822	-0.28279	4
Stip1	Stress-induced-phosphoprotein 1	O35814	[463-470]	[K].EAADGYQR.[C]	1xBiotinTyramide [Y6]	0.823	-0.281036	24
Pak5	Serine/threonine-protein kinase PAK 5	D4A280	[364-378]	[K].VGYSSSSHQYPGYHK.[A]	1xBiotinTyramide [Y]	1.291	0.368489	8
Cxadr	Coxsackievirus and adenovirus receptor homolog	Q9R066	[293-315]	[R].SYIGSNHSSLGSMSPSNMEGYSK.[T]	1xDeamidated [N6]; 1xOxidation [M]; 1xBiotinTyramide [Y]	1.291	0.368489	18
Map1b	Microtubule-associated protein 1B	P15205	[1959-1969]	[R].TPEVSGYTYEK.[T]	1xBiotinTyramide [Y]	1.292	0.369606	30
Dlg2	Disks large homolog 2	Q63622	[333-353]	[K].HMLVEDDYTRPPEPVYSTVNK.[L]	1xOxidation [M2]; 1xBiotinTyramide [Y16]	1.292	0.369606	1
Rtn4	Reticulon-4	Q9JK11	[380-386]	[K].DTYEGSR.[D]	1xBiotinTyramide [Y3]	1.292	0.369606	26
Hspa8	Heat shock cognate 71 kDa protein	P63018	[518-526]	[R].MVQEAEKYK.[A]	1xBiotinTyramide [Y8]	1.293	0.370722	20
Ppp2r2a	Serine/threonine-protein phosphatase 2A 55 kDa regulatory subunit B alpha isoform	P36876	[143-153]	[R].YRDPTTVTTLR.[V]	1xBiotinTyramide [Y1]	1.294	0.371838	5
Ppp1r12a	Protein phosphatase 1 regulatory subunit 12A	Q10728	[762-769]	[R].TYDETYAR.[Y]	1xBiotinTyramide [Y]	1.294	0.371838	17
Uso1	General vesicular transport factor p115	P41542	[644-656]	[K].TLEQHDNIVTHYK.[N]	1xBiotinTyramide [Y12]	1.297	0.375178	4
Synj1	Synaptojanin-1	Q62910	[191-197]	[R].TIYAAHK.[Q]	1xBiotinTyramide [Y3]	1.297	0.375178	4
Pclo	Protein piccolo	Q9JKS6	[1616-1634]	[K].TIELNSTIADKYSSESSQK.[K]	1xBiotinTyramide [Y12]	1.297	0.375178	3
Elob	Elongin-B	P62870	[44-55]	[R].LYKDDQLLDDGK.[T]	1xBiotinTyramide [Y2]	1.298	0.37629	4
Strn	Striatin	P70483	[332-337]	[R].LKEQYK.[K]	1xBiotinTyramide [Y5]	1.298	0.37629	7
Arfgap2	ADP-ribosylation factor GTPase-activating protein 2	Q3MID3	[439-447]	[R].EVDSEYEAR.[S]	1xBiotinTyramide [Y6]	1.299	0.377401	4
Hnrnpa1	Heterogeneous nuclear ribonucleoprotein A1	P04256	[285-300]	[R].SSGPYGGGGQYFAKPR.[N]	1xBiotinTyramide [Y5]	1.3	0.378512	2
Map1b	Microtubule-associated protein 1B	P15205	[1942-1955]	[R].TPEEGGYSYEISEK.[T]	1xBiotinTyramide [Y]	1.3	0.378512	11
Cttn	Src substrate cortactin	Q66HL2	[199-208]	[K].YGIDKDKVDK.[S]	1xBiotinTyramide [Y1]	1.302	0.380729	9
Pclo	Protein piccolo	Q9JKS6	[3669-3694]	[R].TLPNPPPEEVSTGTQSTYSTMGTASR.[R]	1xOxidation [M21]; 1xBiotinTyramide_Plus1 [Y18]	1.302	0.380729	1
Prdx1	Peroxiredoxin-1	Q63716	[191-197]	[K].SKEYFSK.[Q]	1xBiotinTyramide [Y4]	1.303	0.381837	31
Map1b	Microtubule-associated protein 1B	P15205	[2007-2023]	[K].ITSFPESESYSYETTTK.[T]	1xBiotinTyramide [Y]	1.305	0.38405	27
Psmc3	26S proteasome regulatory subunit 6A	Q63569	[372-386]	[R].KMNVSPDVNYEELAR.[C]	1xOxidation [M2]; 1xBiotinTyramide_Plus1 [Y10]	1.307	0.386259	1
Macf1	Microtubule-actin cross-linking factor 1	D3ZHV2	[3476-3482]	[R].YSEIQDR.[C]	1xBiotinTyramide [Y1]	1.308	0.387363	4
Sptan1	Spectrin alpha chain, non-erythrocytic 1	P16086	[419-439]	[K].SADESGQALLAAGHYASDEVR.[E]	1xBiotinTyramide [Y15]	1.308	0.387363	13
Sgip1	SH3-containing GRB2-like protein 3-interacting protein 1	P0DJJ3	[408-419]	[R].ATPPPPPPPTYR.[T]	1xBiotinTyramide [Y11]	1.289	0.366252	46
Stxbp1	Syntaxin-binding protein 1	P61765	[357-367]	[K].HYQGTVDKLCR.[V]	1xCarbamidomethyl [C10]; 1xBiotinTyramide [Y2]	0.826	-0.275786	15
Clasp2	CLIP-associating protein 2	Q99JD4	[1010-1025]	[R].DYNPYNYSDSISPFNK.[S]	1xBiotinTyramide [Y]	0.827	-0.274041	7
Psmc3	26S proteasome regulatory subunit 6A	Q63569	[174-193]	[K].AMEVDERPTEQYSDIGGLDK.[Q]	1xOxidation [M2]; 1xBiotinTyramide [Y12]	1.284	0.360645	4
Tubb3	Tubulin beta-3 chain	Q4QRB4	[155-162]	[K].VREEYPDR.[I]	1xBiotinTyramide [Y5]	1.285	0.361768	99
Rtn4	Reticulon-4	Q9JK11	[548-553]	[K].IAYETK.[V]	1xBiotinTyramide [Y3]	1.285	0.361768	12
Atp1a1	Sodium/potassium-transporting ATPase subunit alpha-1	P06685	[8-21]	[R].DKYEPAAVSEHGDK.[K]	1xBiotinTyramide [Y3]	1.287	0.364012	2
Hnrnpa1	Heterogeneous nuclear ribonucleoprotein A1	P04256	[301-318]	[R].NQGGYGGSSSSSSYGSGR.[R]	1xBiotinTyramide [Y]	1.283	0.359521	22
Lasp1	LIM and SH3 domain protein 1	Q99MZ8	[86-92]	[R].YKEEFEK.[N]	1xBiotinTyramide [Y1]	1.283	0.359521	14
Ablim2	Actin-binding LIM protein 2	Q6KC51	[435-440]	[R].KPPIYK.[Q]	1xBiotinTyramide [Y5]	0.83	-0.268817	15
Tpp2	Tripeptidyl-peptidase 2	Q64560	[30-36]	[R].YPEYDGR.[G]	1xBiotinTyramide [Y]	1.28	0.356144	20
Tpm1	Tropomyosin alpha-1 chain	P04692	[161-167]	[R].KYEEVAR.[K]	1xBiotinTyramide [Y2]	0.832	-0.265345	18
Nudt3	Diphosphoinositol polyphosphate phosphohydrolase 1	Q566C7	[145-168]	[R].QGYSANNGTPVLPTTYSSSMSGIR.[-]	1xOxidation [M20]; 1xBiotinTyramide [Y]; 1xGln->pyro-Glu [Q1]	0.833	-0.263612	9
Ppp2r5b	Serine/threonine-protein phosphatase 2A 56 kDa regulatory subunit beta isoform	Q80W83	[52-66]	[R].YQSNQQELTPLPLLK.[D]	1xBiotinTyramide [Y1]	1.278	0.353888	7
Gripap1	GRIP1-associated protein 1	Q9JHZ4	[22-33]	[R].TNNYQLSDELRK.[N]	1xBiotinTyramide [Y4]	1.278	0.353888	3
Mapk10	Mitogen-activated protein kinase 10	P49187	[304-311]	[K].YAGLTFPK.[L]	1xBiotinTyramide [Y1]	1.279	0.355016	4
Hspa4	Heat shock 70 kDa protein 4	O88600	[20-33]	[R].AGGIETIANEYSDR.[C]	1xBiotinTyramide [Y11]	0.834	-0.261881	3
Ppp1r2	Protein phosphatase inhibitor 2	P50411	[145-155]	[R].KLHYNEGLNIK.[L]	1xBiotinTyramide [Y4]	0.836	-0.258425	2
Lrrfip2	Leucine-rich repeat flightless-interacting protein 2	Q4V7E8	[101-115]	[K].SDKQYAENYTRPSSR.[N]	1xBiotinTyramide [Y]	0.836	-0.258425	9
Camk4	Calcium/calmodulin-dependent protein kinase type IV	P13234	[452-474]	[K].AEEEAAAVGLGVPPQQDAILPEY.[-]	1xBiotinTyramide [Y23]	0.839	-0.253257	7
Vps45	Vacuolar protein sorting-associated protein 45	O08700	[313-322]	[K].AFVENYPQFK.[K]	1xBiotinTyramide [Y6]	0.841	-0.249822	1
Dnm1	Dynamin-1	P21575	[272-279]	[R].MGTPYLQK.[V]	1xBiotinTyramide [Y5]	0.841	-0.249822	3
Nsf	Vesicle-fusing ATPase	Q9QUL6	[294-304]	[K].YVGESEANIRK.[L]	1xBiotinTyramide [Y1]	0.841	-0.249822	1
Rab4b	Ras-related protein Rab-4B	P51146	[183-195]	[R].MGSGIQYGDISLR.[Q]	1xOxidation [M1]; 1xBiotinTyramide [Y7]	0.842	-0.248108	4
Dlg3	Disks large homolog 3	Q62936	[790-797]	[R].QTYEQANK.[I]	1xBiotinTyramide [Y3]	0.842	-0.248108	2
Rims1	Regulating synaptic membrane exocytosis protein 1	Q9JIR4	[107-119]	[R].LHQQFESYKEQVR.[K]	1xBiotinTyramide [Y8]	0.842	-0.248108	1
Tbca	Tubulin-specific chaperone A	Q6PEC1	[42-51]	[K].AEDGENYAIK.[K]	1xBiotinTyramide [Y7]	0.846	-0.24127	2
Cxadr	Coxsackievirus and adenovirus receptor homolog	Q9R066	[293-315]	[R].SYIGSNHSSLGSMSPSNMEGYSK.[T]	1xOxidation [M]; 1xBiotinTyramide [Y]	0.847	-0.239566	17
Nsfl1c	NSFL1 cofactor p47	O35987	[94-101]	[R].FYAGGSER.[S]	1xBiotinTyramide [Y2]	0.848	-0.237864	8
Rab1A	Ras-related protein Rab-1A	Q6NYB7	[132-140]	[K].KVVDYTTAK.[E]	1xBiotinTyramide [Y5]	0.85	-0.234465	19
Atp2b1	Plasma membrane calcium-transporting ATPase 1	P11505	[2-15]	[M].GDMANNSVAYSGVK.[N]	1xAcetyl [N-Term]; 1xOxidation [M3]; 1xBiotinTyramide [Y10]	0.853	-0.229382	14
Cnksr2	Connector enhancer of kinase suppressor of ras 2	Q9Z1T4	[429-436]	[R].ESTPTYGK.[L]	1xBiotinTyramide [Y6]	0.853	-0.229382	8
Tsc1	Hamartin	Q9Z136	[425-434]	[R].ADSSRPYLPR.[Q]	1xBiotinTyramide [Y7]	0.854	-0.227692	1
Stxbp1	Syntaxin-binding protein 1	P61765	[498-505]	[K].HYPYISTR.[S]	1xBiotinTyramide [Y4]	0.857	-0.222633	8
Dlg4	Disks large homolog 4	P31016	[571-578]	[K].REYEIDGR.[D]	1xBiotinTyramide [Y3]	0.858	-0.22095	4
Ptpn11	Tyrosine-protein phosphatase non-receptor type 11	P41499	[542-550]	[R].KGHEYTNIK.[Y]	1xBiotinTyramide [Y5]	0.859	-0.21927	4
Dnaja2	DnaJ homolog subfamily A member 2	O35824	[34-48]	[K].EYHPDKNPNAGDKFK.[E]	1xBiotinTyramide [Y2]	0.86	-0.217591	5
Hsp90ab1	Heat shock protein HSP 90-beta	P34058	[613-623]	[R].DNSTMGYMMAK.[K]	1xOxidation [M]; 1xBiotinTyramide [Y7]	0.86	-0.217591	12
Plppr4	Phospholipid phosphatase-related protein type 4	Q7TMB7	[490-505]	[R].VGVNGDHHVPGNQYLK.[I]	1xDeamidated [N4]; 1xBiotinTyramide [Y14]	0.86	-0.217591	3
Prkca	Protein kinase C alpha type	P05696	[497-517]	[R].TFCGTPDYIAPEIIAYQPYGK.[S]	1xCarbamidomethyl [C3]; 1xBiotinTyramide_Plus1 [Y16]	0.861	-0.215915	3
Sptan1	Spectrin alpha chain, non-erythrocytic 1	P16086	[595-610]	[K].TATDEAYKDPSNLQGK.[V]	1xBiotinTyramide [Y7]	0.861	-0.215915	2
Shank3	SH3 and multiple ankyrin repeat domains protein 3	Q9JLU4	[847-852]	[R].AYDTVR.[S]	1xBiotinTyramide [Y2]	0.862	-0.21424	6
Sptan1	Spectrin alpha chain, non-erythrocytic 1	P16086	[638-646]	[K].LIDVNHYAK.[E]	1xBiotinTyramide [Y7]	0.863	-0.212568	5
Actg1	Actin, cytoplasmic 2	P63259	[184-191]	[R].DLTDYLMK.[I]	1xOxidation [M7]; 1xBiotinTyramide [Y5]	0.863	-0.212568	8
Dctn2	Dynactin subunit 2	Q6AYH5	[6-14]	[K].YADLPGIAR.[N]	1xBiotinTyramide [Y1]	0.863	-0.212568	6
Cnn3	Calponin-3	P37397	[319-330]	[R].EYQYGDDQGIDY.[-]	1xBiotinTyramide [Y]	0.864	-0.210897	15
Cirbp	Cold-inducible RNA-binding protein	P60825	[140-145]	[R].DYYASR.[S]	1xBiotinTyramide [Y]	0.865	-0.209228	7
Tmem30a	Cell cycle control protein 50A	Q6AY41	[2-24]	[M].AMNYSAKDEVDGGPTGPPGGAAK.[T]	1xAcetyl [N-Term]; 1xOxidation [M2]; 1xBiotinTyramide [Y4]	0.865	-0.209228	25
Sptbn2	Spectrin beta chain, non-erythrocytic 2	Q9QWN8	[1298-1310]	[K].MLTAQDVSYDEAR.[N]	1xOxidation [M1]; 1xBiotinTyramide [Y9]	0.865	-0.209228	4
Hspa4	Heat shock 70 kDa protein 4	O88600	[705-711]	[K].QIQQYMK.[V]	1xOxidation [M6]; 1xBiotinTyramide [Y5]	0.868	-0.204233	4
Dlg2	Disks large homolog 2	Q63622	[267-275]	[K].NTSDVVYLK.[V]	1xBiotinTyramide [Y7]	0.868	-0.204233	3
Arhgef7	Rho guanine nucleotide exchange factor 7	O55043	[245-253]	[R].HMEDYHPDR.[Q]	1xOxidation [M2]; 1xBiotinTyramide [Y5]	0.869	-0.202572	8
Ndel1	Nuclear distribution protein nudE-like 1	Q78PB6	[81-92]	[K].EKLEHQYAQSYK.[Q]	1xBiotinTyramide [Y11]	0.869	-0.202572	2
Abi1	Abl interactor 1	Q9QZM5	[289-302]	[R].HNSTTSSTSSGGYR.[R]	1xBiotinTyramide [Y13]	0.869	-0.202572	17
Rpl26	60S ribosomal protein L26	P12749	[40-45]	[R].QKYNVR.[S]	1xBiotinTyramide [Y3]; 1xGln->pyro-Glu [Q1]	0.872	-0.1976	1
Fasn	Fatty acid synthase	P12785	[1836-1841]	[R].YMAQGK.[H]	1xBiotinTyramide [Y1]	0.872	-0.1976	1
Gria3	Glutamate receptor 3	P19492	[856-875]	[K].NTQNFKPAPATNTQNYATYR.[E]	1xBiotinTyramide [Y]	0.872	-0.1976	12
Nefm	Neurofilament medium polypeptide	P12839	[791-805]	[K].ITSEGGDGATKYITK.[S]	1xBiotinTyramide [Y12]	0.873	-0.195946	14
Tubb4b	Tubulin beta-4B chain	Q6P9T8	[47-62]	[R].INVYYNEATGGKYVPR.[A]	1xBiotinTyramide_Plus1 [Y13]; 1xAcetyl [K12(100)]	0.873	-0.195946	7
Gpsm1	G-protein-signaling modulator 1	Q9R080	[451-461]	[R].KYQEGPDAIER.[R]	1xBiotinTyramide [Y2]	0.875	-0.192645	4
Cirbp	Cold-inducible RNA-binding protein	P60825	[146-154]	[R].SQGGSYGYR.[S]	1xBiotinTyramide [Y6]	0.876	-0.190997	6
Atp6v1b2	V-type proton ATPase subunit B, brain isoform	P62815	[30-44]	[R].EQALAVSRNYLSQPR.[L]	1xBiotinTyramide [Y10]	0.876	-0.190997	7
Bsn	Protein bassoon	O88778	[3302-3321]	[R].SMESNGRPASTHYYSDSDYR.[H]	1xDeamidated [N5]; 1xOxidation [M2]; 1xBiotinTyramide [Y]	0.877	-0.189351	6
Sncb	Beta-synuclein	Q63754	[35-43]	[K].EGVLYVGSK.[T]	1xAcetyl [N-Term]; 1xBiotinTyramide [Y5]	0.877	-0.189351	3
App	Amyloid-beta A4 protein	P08592	[752-763]	[K].MQQNGYENPTYK.[F]	1xOxidation [M1]; 1xBiotinTyramide [Y]	0.878	-0.187707	11
Bsn	Protein bassoon	O88778	[3432-3438]	[R].MYGGSSR.[S]	1xBiotinTyramide [Y2]	0.879	-0.186065	7
Rph3a	Rabphilin-3A	P47709	[337-360]	[R].TGPTGGFQAAPHTAGPYSQAAPAR.[Q]	1xBiotinTyramide_Plus1 [Y17]	0.88	-0.184425	13
Rab14	Ras-related protein Rab-14	P61107	[133-140]	[R].DVTYEEAK.[Q]	1xBiotinTyramide [Y4]	0.881	-0.182786	24
Pclo	Protein piccolo	Q9JKS6	[4219-4234]	[R].SALQDEADKPYSSGSR.[S]	1xBiotinTyramide [Y11]	0.881	-0.182786	17
Rph3a	Rabphilin-3A	P47709	[523-534]	[R].GMALYEEEQVER.[I]	1xOxidation [M2]; 1xBiotinTyramide [Y5]	0.883	-0.179515	8
Slc6a17	Sodium-dependent neutral amino acid transporter SLC6A17	P31662	[693-712]	[R].SYLGPGSTSPLESSSHPNGR.[Y]	1xBiotinTyramide [Y2]	0.884	-0.177882	5
Srcin1	SRC kinase signaling inhibitor 1	Q9QXY2	[315-321]	[R].EMVYASR.[E]	1xBiotinTyramide [Y4]	0.884	-0.177882	1
Tubb2b	Tubulin beta-2B chain	Q3KRE8	[337-350]	[K].NSSYFVEWIPNNVK.[T]	1xBiotinTyramide [Y4]	0.886	-0.174621	6
Exoc7	Exocyst complex component 7	O54922	[241-257]	[K].SSSSSGVPYSPAIPNKR.[K]	1xBiotinTyramide [Y9]	0.888	-0.171368	2
Cyth2	Cytohesin-2	P63035	[1-16]	[-].MEDGVYEPPDLTPEER.[M]	1xAcetyl [N-Term]; 1xOxidation [M1]; 1xBiotinTyramide [Y6]	0.888	-0.171368	5
Mapk1	Mitogen-activated protein kinase 1	P63086	[352-357]	[R].FQPGYR.[S]	1xBiotinTyramide [Y5]	0.889	-0.169745	13
Sh3gl2	Endophilin-A1	O35179	[297-312]	[R].ALYDFEPENEGELGFK.[E]	1xBiotinTyramide [Y3]	0.89	-0.168123	8
Atp6v0a1	V-type proton ATPase 116 kDa subunit a isoform 1	P25286	[199-217]	[R].QAEIENPLEDPVTGDYVHK.[S]	1xBiotinTyramide [Y16]	0.89	-0.168123	6
Cadps	Calcium-dependent secretion activator 1	Q62717	[851-856]	[R].LSEYAK.[I]	1xBiotinTyramide [Y4]	0.89	-0.168123	21
Actr1a	Alpha-centractin	P85515	[1-22]	[-].MESYDVIANQPVVIDNGSGVIK.[A]	1xAcetyl [N-Term]; 1xOxidation [M1]; 1xBiotinTyramide [Y4]	0.891	-0.166503	29
Eif4h	Eukaryotic translation initiation factor 4H	Q5XI72	[11-19]	[R].AYSSFGGGR.[G]	1xBiotinTyramide [Y2]	0.892	-0.164884	10
Nrxn2	Neurexin-2	Q63374	[1708-1715]	[K].NKDKEYYV.[-]	1xBiotinTyramide [Y]	0.893	-0.163268	14
Gpsm1	G-protein-signaling modulator 1	Q9R080	[452-461]	[K].YQEGPDAIER.[R]	1xBiotinTyramide [Y1]	0.894	-0.161653	4
Crk	Adapter molecule crk	Q63768	[247-253]	[R].VPNAYDK.[T]	1xBiotinTyramide [Y5]	0.895	-0.16004	7
Tjp1	Tight junction protein ZO-1	A0A0G2K2P5	[1170-1183]	[R].YRPEAQPYAPAGPK.[S]	1xBiotinTyramide [Y]	0.897	-0.15682	3
Nsf	Vesicle-fusing ATPase	Q9QUL6	[294-303]	[K].YVGESEANIR.[K]	1xBiotinTyramide [Y1]	0.897	-0.15682	16
Smpd3	Sphingomyelin phosphodiesterase 3	O35049	[206-212]	[R].TASVEYK.[G]	1xBiotinTyramide [Y6]	0.898	-0.155213	16
Bsn	Protein bassoon	O88778	[1769-1780]	[K].QVEQAVQTAPYR.[G]	1xBiotinTyramide [Y11]	0.898	-0.155213	4
Tjp1	Tight junction protein ZO-1	A0A0G2K2P5	[1516-1523]	[K].TITPAYNR.[F]	1xBiotinTyramide [Y6]	0.9	-0.152003	1
Lamp1	Lysosome-associated membrane glycoprotein 1	P14562	[400-407]	[R].SHAGYQTI.[-]	1xBiotinTyramide [Y5]	0.9	-0.152003	8
Epb41l1	Band 4.1-like protein 1	Q9WTP0	[424-429]	[K].RYTMSR.[S]	1xBiotinTyramide [Y2]	0.9	-0.152003	6
Vps50	Syndetin	F1LSG8	[112-117]	[K].QPAYVK.[E]	1xBiotinTyramide [Y4]	0.901	-0.150401	1
Bsn	Protein bassoon	O88778	[3326-3337]	[R].ADKYGPGPMGPK.[H]	1xOxidation [M9]; 1xBiotinTyramide [Y4]	0.902	-0.148801	7
Napa	Alpha-soluble NSF attachment protein	P54921	[141-163]	[K].AIAHYEQSADYYKGEESNSSANK.[C]	1xBiotinTyramide [Y]	0.902	-0.148801	4
Srcin1	SRC kinase signaling inhibitor 1	Q9QXY2	[315-321]	[R].EMVYASR.[E]	1xOxidation [M2]; 1xBiotinTyramide [Y4]	0.902	-0.148801	7
Slc17a6	Vesicular glutamate transporter 2	Q9JI12	[23-29]	[K].SLGQIYR.[V]	1xBiotinTyramide [Y6]	0.903	-0.147202	1
Pclo	Protein piccolo	Q9JKS6	[2987-2995]	[K].TTGPYPETR.[Q]	1xBiotinTyramide [Y5]	0.904	-0.145605	7
Bsn	Protein bassoon	O88778	[3375-3395]	[K].DVESDLASYPPPTVSSSLTSR.[S]	1xBiotinTyramide [Y9]	0.905	-0.14401	9
Pacsin1	Protein kinase C and casein kinase substrate in neurons protein 1	Q9Z0W5	[319-349]	[K].KAEGAALSNATGAVESTSQAGDRGSVSSYDR.[G]	1xBiotinTyramide [Y29]	0.906	-0.142417	3
Eno1	Alpha-enolase	P04764	[16-28]	[R].GNPTVEVDLYTAK.[G]	1xBiotinTyramide [Y10]	0.909	-0.137648	16
Prkcb	Protein kinase C beta type	P68403	[611-620]	[R].KEIQPPYKPK.[A]	1xBiotinTyramide [Y7]	0.91	-0.136062	6
Dnajc5	DnaJ homolog subfamily C member 5	P60905	[165-198]	[R].EATDTPIVIQPASATETTQLTADSHPSYHTDGFN.[-]	1xDeamidated [Q10]; 1xBiotinTyramide [Y28]	0.911	-0.134477	15
Ubxn1	UBX domain-containing protein 1	Q499N6	[210-215]	[R].EYDQCR.[I]	1xCarbamidomethyl [C5]; 1xBiotinTyramide [Y2]	0.911	-0.134477	4
Calb2	Calretinin	P47728	[142-151]	[K].KANRPYDEPK.[L]	1xBiotinTyramide [Y6]	0.912	-0.132894	24
Capn2	Calpain-2 catalytic subunit	Q07009	[62-69]	[K].ELGPYSSK.[T]	1xBiotinTyramide [Y5]	0.912	-0.132894	13
Dclk1	Serine/threonine-protein kinase DCLK1	O08875	[204-220]	[R].DIKPENLLVYEHQDGSK.[S]	1xBiotinTyramide_Plus1 [Y10]	0.913	-0.131313	1
Actg1	Actin, cytoplasmic 2	P63259	[51-61]	[K].DSYVGDEAQSK.[R]	1xBiotinTyramide [Y3]	0.913	-0.131313	34
Nsf	Vesicle-fusing ATPase	Q9QUL6	[28-38]	[K].DYQSGQHVMVR.[T]	1xOxidation [M9]; 1xBiotinTyramide [Y2]	0.913	-0.131313	22
Ppp1r12a	Protein phosphatase 1 regulatory subunit 12A	Q10728	[540-551]	[K].NSSINEGSTYHR.[S]	1xBiotinTyramide [Y10]	0.914	-0.129734	7
Ap2b1	AP-2 complex subunit beta	P62944	[6-11]	[K].YFTTNK.[K]	1xBiotinTyramide [Y1]	0.915	-0.128156	11
Tpm1	Tropomyosin alpha-1 chain	P04692	[206-217]	[K].SLEAQAEKYSQK.[E]	1xBiotinTyramide [Y9]	0.918	-0.123434	3
Aldoa	Fructose-bisphosphate aldolase A	P05065	[343-364]	[K].YTPSGQSGAAASESLFISNHAY.[-]	1xBiotinTyramide [Y22]	0.918	-0.123434	19
Slc1a2	Excitatory amino acid transporter 2	P31596	[518-529]	[K].TQSVYDDTKNHR.[E]	1xDeamidated [N10]; 1xBiotinTyramide [Y5]	0.919	-0.121863	4
Stxbp1	Syntaxin-binding protein 1	P61765	[334-339]	[K].MPQYQK.[E]	1xBiotinTyramide [Y4]	0.919	-0.121863	3
Tuba1a	Tubulin alpha-1A chain	P68370	[157-164]	[R].LSVDYGKK.[S]	1xBiotinTyramide [Y5]	0.92	-0.120294	24
Myo5a	Unconventional myosin-Va	Q9QYF3	[935-944]	[R].KVDEQNKDYK.[C]	1xBiotinTyramide [Y9]	0.92	-0.120294	11
Bsn	Protein bassoon	O88778	[3326-3337]	[R].ADKYGPGPMGPK.[H]	1xBiotinTyramide [Y4]	0.923	-0.115597	5
Dnm1	Dynamin-1	P21575	[623-629]	[R].AGVYPER.[V]	1xBiotinTyramide [Y4]	0.923	-0.115597	21
Tubb5	Tubulin beta-5 chain	P69897	[47-58]	[R].ISVYYNEATGGK.[Y]	1xBiotinTyramide [Y]	0.924	-0.114035	5
Cfap36	Cilia- and flagella-associated protein 36	Q4V8E4	[185-197]	[K].MEEPPIYTSETAK.[L]	1xOxidation [M1]; 1xBiotinTyramide [Y7]	0.924	-0.114035	4
Clip1	CAP-Gly domain-containing linker protein 1	Q9JK25	[656-668]	[R].LDYQHEIESLQSK.[Q]	1xBiotinTyramide [Y3]	0.924	-0.114035	2
Erc1	ELKS/Rab6-interacting/CAST family member 1	Q811U3	[1-6]	[-].MYGSAR.[S]	1xAcetyl [N-Term]; 1xOxidation [M1]; 1xBiotinTyramide [Y2]	0.926	-0.110916	14
Adgrl1	Adhesion G protein-coupled receptor L1	O88917	[1476-1485]	[R].NPLQGYYQVR.[R]	1xBiotinTyramide [Y]	0.927	-0.109359	3
Ptpn11	Tyrosine-protein phosphatase non-receptor type 11	P41499	[543-550]	[K].GHEYTNIK.[Y]	1xBiotinTyramide [Y4]	0.927	-0.109359	6
Afdn	Afadin	O35889	[1291-1296]	[K].VYQLER.[H]	1xBiotinTyramide [Y2]	0.93	-0.104697	3
Atp2b1	Plasma membrane calcium-transporting ATPase 1	P11505	[48-62]	[R].KIQESYGDVYGICTK.[L]	1xCarbamidomethyl [C13]; 1xBiotinTyramide [Y10]	0.93	-0.104697	6
Sptan1	Spectrin alpha chain, non-erythrocytic 1	P16086	[38-45]	[R].QKLEDSYR.[F]	1xBiotinTyramide [Y7]; 1xGln->pyro-Glu [Q1]	0.931	-0.103147	4
Gpr158	Probable G-protein coupled receptor 158	D4A6L0	[1050-1060]	[K].AAEGLYQANHK.[S]	1xBiotinTyramide [Y6]	0.932	-0.101598	8
Ina	Alpha-internexin	P23565	[310-317]	[R].EEIHEYRR.[Q]	1xBiotinTyramide [Y6]	0.932	-0.101598	1
Pacsin1	Protein kinase C and casein kinase substrate in neurons protein 1	Q9Z0W5	[71-79]	[K].GPQYGSLER.[A]	1xBiotinTyramide [Y4]	0.933	-0.100051	5
Tuba1a	Tubulin alpha-1A chain	P68370	[391-402]	[R].LDHKFDLMYAKR.[A]	1xOxidation [M8]; 1xBiotinTyramide [Y9]	0.934	-0.0985055	4
Coro1b	Coronin-1B	O89046	[410-422]	[R].NVLSDSKPAGYSR.[S]	1xBiotinTyramide [Y11]	0.935	-0.0969617	17
Nap1l5	Nucleosome assembly protein 1-like 5	Q5PPG6	[95-106]	[K].KYNDIYKPLLAK.[I]	1xBiotinTyramide [Y2]	0.936	-0.0954196	2
Pfn2	Profilin-2	Q9EPC6	[128-133]	[K].AYSMAK.[Y]	1xOxidation [M4]; 1xBiotinTyramide [Y2]	0.936	-0.0954196	3
Rab7a	Ras-related protein Rab-7a	P09527	[33-38]	[K].FSNQYK.[A]	1xBiotinTyramide [Y5]	0.937	-0.093879	4
Slc6a17	Sodium-dependent neutral amino acid transporter SLC6A17	P31662	[713-727]	[R].YGSGYLLASTPESEL.[-]	1xBiotinTyramide [Y1]	0.937	-0.093879	8
Pip5k1c	Phosphatidylinositol 4-phosphate 5-kinase type-1 gamma	Q5I6B8	[271-276]	[K].SLPTYK.[D]	1xBiotinTyramide [Y5]	0.937	-0.093879	4
Dnm1	Dynamin-1	P21575	[272-279]	[R].MGTPYLQK.[V]	1xOxidation [M1]; 1xBiotinTyramide [Y5]	0.938	-0.0923402	9
Psmc2	26S proteasome regulatory subunit 7	Q63347	[2-11]	[M].PDYLGADQRK.[T]	1xBiotinTyramide [Y3]	0.939	-0.0908029	4
Cap1	Adenylyl cyclase-associated protein 1	Q08163	[18-37]	[R].LEAVSHTSDMHCGYGDSPSK.[G]	1xCarbamidomethyl [C12]; 1xOxidation [M10]; 1xBiotinTyramide [Y14]	0.941	-0.0877334	24
Myh10	Myosin-10	Q9JLT0	[19-33]	[R].AVIYNPATQADWTAK.[K]	1xBiotinTyramide [Y4]	0.941	-0.0877334	5
Eef1d	Elongation factor 1-delta	Q68FR9	[25-38]	[R].FYEQMNGPVTAGSR.[Q]	1xOxidation [M5]; 1xBiotinTyramide [Y2]	0.942	-0.086201	6
Vps29	Vacuolar protein sorting-associated protein 29	B2RZ78	[44-50]	[K].ESYDYLK.[T]	1xBiotinTyramide [Y3]	0.943	-0.0846703	4
Nrxn2	Neurexin-2	Q63374	[1678-1692]	[R].NYISNSAQSNGAVVK.[E]	1xBiotinTyramide [Y2]	0.943	-0.0846703	16
Bsn	Protein bassoon	O88778	[3689-3705]	[K].KGQPGYPSSADYSQPSR.[A]	1xBiotinTyramide [Y]	0.944	-0.0831412	22
Ppia	Peptidyl-prolyl cis-trans isomerase A	P10111	[77-82]	[K].SIYGEK.[F]	1xBiotinTyramide [Y3]	0.944	-0.0831412	12
Pgm1	Phosphoglucomutase-1	P38652	[428-440]	[R].YDYEEVEAEGANK.[M]	1xBiotinTyramide [Y1]	0.945	-0.0816138	6
Nudt3	Diphosphoinositol polyphosphate phosphohydrolase 1	Q566C7	[11-18]	[R].TYDGDGYK.[K]	1xBiotinTyramide [Y2]	0.948	-0.077041	5
Calb1	Calbindin	P07171	[60-68]	[K].TFVDQYGQR.[D]	1xBiotinTyramide [Y6]	0.949	-0.07552	3
Cttn	Src substrate cortactin	Q66HL2	[153-161]	[K].DYSSGFGGK.[Y]	1xBiotinTyramide [Y2]	0.949	-0.07552	12
Cops3	COP9 signalosome complex subunit 3	Q68FW9	[407-423]	[K].SMGSQEDDSGNKPSSYS.[-]	1xBiotinTyramide [Y16]	0.95	-0.0740006	9
Pclo	Protein piccolo	Q9JKS6	[1942-1953]	[R].LQEQIYDDPMQK.[I]	1xOxidation [M10]; 1xBiotinTyramide [Y6]	0.951	-0.0724828	4
Rtn3	Reticulon-3	Q6RJR6	[488-507]	[R].SEMYENSEQQQAHAETPTQR.[S]	1xOxidation [M3]; 1xBiotinTyramide [Y4]	0.952	-0.0709665	9
Wdr7	WD repeat-containing protein 7	Q9ERH3	[773-781]	[R].REESDPEYR.[A]	1xBiotinTyramide [Y8]	0.952	-0.0709665	4
Hnrnpa2b1	Heterogeneous nuclear ribonucleoproteins A2/B1	A7VJC2	[229-238]	[R].GGSDGYGSGR.[G]	1xBiotinTyramide [Y6]	0.953	-0.0694519	7
Mapk1	Mitogen-activated protein kinase 1	P63086	[260-268]	[R].NYLLSLPHK.[N]	1xBiotinTyramide [Y2]	0.953	-0.0694519	7
Palm	Paralemmin-1	Q920Q0	[204-210]	[K].VYEDETK.[V]	1xBiotinTyramide [Y2]	0.954	-0.0679388	7
Mapt	Microtubule-associated protein tau	P19332	[697-706]	[K].TDHGAEIVYK.[S]	1xBiotinTyramide [Y9]	0.955	-0.0664274	27
Carhsp1	Calcium-regulated heat stable protein 1	Q9WU49	[57-64]	[R].ASQGPVYK.[G]	1xBiotinTyramide [Y7]	0.955	-0.0664274	1
Dlg4	Disks large homolog 4	P31016	[293-299]	[R].RYSPVAK.[D]	1xBiotinTyramide [Y2]	0.957	-0.0634092	6
Prkca	Protein kinase C alpha type	P05696	[2-19]	[M].ADVYPANDSTASQDVANR.[F]	1xAcetyl [N-Term]; 1xBiotinTyramide [Y4]	0.959	-0.0603973	35
Grip1	Glutamate receptor-interacting protein 1	P97879	[942-953]	[R].SNSRPHYSQTTR.[S]	1xBiotinTyramide [Y7]	0.96	-0.0588937	9
Stx7	Syntaxin-7	O70257	[2-17]	[M].SYTPGIGGDPAQLAQR.[I]	1xAcetyl [N-Term]; 1xBiotinTyramide [Y2]	0.961	-0.0573917	115
Mapt	Microtubule-associated protein tau	P19332	[695-706]	[K].AKTDHGAEIVYK.[S]	1xBiotinTyramide [Y11]	0.962	-0.0558912	94
Dlg3	Disks large homolog 3	Q62936	[10-18]	[K].CPECYEVTR.[L]	2xCarbamidomethyl [C1; C4]; 1xBiotinTyramide [Y5]	0.962	-0.0558912	8
Rab6a	Ras-related protein Rab-6A	Q9WVB1	[159-164]	[K].AGYNVK.[Q]	1xBiotinTyramide [Y3]	0.962	-0.0558912	11
Atp2b1	Plasma membrane calcium-transporting ATPase 1	P11505	[1126-1138]	[R].SSLYEGLEKPESR.[S]	1xBiotinTyramide [Y4]	0.963	-0.0543923	11
Nsfl1c	NSFL1 cofactor p47	O35987	[157-172]	[R].LGAAPEEESAYVAGER.[R]	1xBiotinTyramide [Y11]	0.964	-0.0528949	10
Ywhae	14-3-3 protein epsilon	P62260	[5-12]	[R].EDLVYQAK.[L]	1xBiotinTyramide [Y5]	0.965	-0.0513992	11
1	Uncharacterized protein KIAA0930 homolog	Q4G008	[60-71]	[R].AYTGSESTADGR.[K]	1xBiotinTyramide [Y2]	0.965	-0.0513992	7
Dctn4	Dynactin subunit 4	Q9QUR2	[32-37]	[R].YCSELR.[S]	1xCarbamidomethyl [C2]; 1xBiotinTyramide [Y1]	0.965	-0.0513992	1
Sipa1l1	Signal-induced proliferation-associated 1-like protein 1	O35412	[602-612]; [641-651]	[K].LDEQGLNYQQK.[V]	1xBiotinTyramide [Y8]	0.966	-0.0499049	10
Nsfl1c	NSFL1 cofactor p47	O35987	[140-156]	[K].SPGETSKPRPFAGGGYR.[L]	1xBiotinTyramide [Y16]	0.966	-0.0499049	9
Dnm1	Dynamin-1	P21575	[386-393]	[R].REISYAIK.[N]	1xBiotinTyramide [Y5]	0.968	-0.046921	7
Dctn1	Dynactin subunit 1	P28023	[1236-1249]	[R].AKEEQQDDTVYMGK.[V]	1xOxidation [M12]; 1xBiotinTyramide [Y11]	0.968	-0.046921	3
Gpr158	Probable G-protein coupled receptor 158	D4A6L0	[1050-1060]	[K].AAEGLYQANHK.[S]	1xDeamidated [N9]; 1xBiotinTyramide [Y6]	0.97	-0.0439433	4
Mapt	Microtubule-associated protein tau	P19332	[506-520]	[R].SGYSSPGSPGTPGSR.[S]	1xBiotinTyramide [Y3]	0.973	-0.0394883	159
Cfl1	Cofilin-1	P45592	[128-146]	[K].LTGIKHELQANCYEEVKDR.[C]	1xCarbamidomethyl [C12]; 1xBiotinTyramide [Y13]	0.973	-0.0394883	3
Sv2a	Synaptic vesicle glycoprotein 2A	Q02563	[37-43]	[R].VQDEYSR.[R]	1xBiotinTyramide [Y5]	0.974	-0.0380063	53
Gdi2	Rab GDP dissociation inhibitor beta	P50399	[437-445]	[R].KKNDIYGED.[-]	1xBiotinTyramide [Y6]	0.975	-0.0365259	55
Cdv3	Protein CDV3 homolog	Q5XIM5	[117-124]	[K].EVDYSGLR.[V]	1xBiotinTyramide [Y4]	0.976	-0.0350469	13
Dlg1	Disks large homolog 1	Q62696	[446-451]	[R].YSPISK.[A]	1xBiotinTyramide [Y1]	0.977	-0.0335695	9
Uba1	Ubiquitin-like modifier-activating enzyme 1	Q5U300	[538-551]	[R].QMNPYIQVTSHQNR.[V]	1xOxidation [M2]; 1xBiotinTyramide [Y5]	0.979	-0.0306192	4
Akap7	A-kinase anchor protein 7 isoforms delta and gamma	Q6JP77	[316-327]	[K].AVQQYLEETQNK.[K]	1xBiotinTyramide [Y5]	0.979	-0.0306192	8
Basp1	Brain acid soluble protein 1	Q05175	[11-18]	[K].GYNVNDEK.[A]	1xBiotinTyramide [Y2]	0.981	-0.027675	135
Eif4h	Eukaryotic translation initiation factor 4H	Q5XI72	[152-159]	[R].DDFSSGYR.[D]	1xBiotinTyramide [Y7]	0.981	-0.027675	2
Bsn	Protein bassoon	O88778	[655-672]	[K].SGEAEEPVPKPYSQDLSR.[S]	1xBiotinTyramide [Y12]	0.982	-0.0262051	26
Hspa8	Heat shock cognate 71 kDa protein	P63018	[518-531]	[R].MVQEAEKYKAEDEK.[Q]	1xBiotinTyramide [Y8]	0.984	-0.0232698	35
Pabpc1	Polyadenylate-binding protein 1	Q9EPH8	[375-385]	[R].QAHLTNQYMQR.[M]	1xOxidation [M9]; 1xBiotinTyramide [Y8]; 1xGln->pyro-Glu [Q1]	0.985	-0.0218044	6
Synpr	Synaptoporin	P22831	[210-217]	[R].YLSDPMEK.[H]	1xBiotinTyramide [Y1]	0.987	-0.018878	5
Nckap1	Nck-associated protein 1	P55161	[43-51]	[K].AKPSYLIDK.[N]	1xBiotinTyramide [Y5]	0.987	-0.018878	6
Purb	Transcriptional activator protein Pur-beta	Q68A21	[291-296]	[R].DKLYER.[R]	1xBiotinTyramide [Y4]	0.987	-0.018878	7
Nefl	Neurofilament light polypeptide	P19527	[178-185]	[R].YEEEVLSR.[E]	1xBiotinTyramide [Y1]	0.988	-0.0174171	3
Cirbp	Cold-inducible RNA-binding protein	P60825	[162-172]	[R].DSYDSYATHNE.[-]	1xBiotinTyramide [Y]	0.988	-0.0174171	8
Rufy3	Protein RUFY3	Q5FVJ0	[316-329]	[R].VKEESSYLLESNRK.[G]	1xBiotinTyramide [Y7]	0.988	-0.0174171	6
Rab1A	Ras-related protein Rab-1A	Q6NYB7	[133-140]	[K].VVDYTTAK.[E]	1xBiotinTyramide [Y4]	0.988	-0.0174171	11
Plppr3	Phospholipid phosphatase-related protein type 3	Q7TMB0	[308-317]	[R].GHESMYQQNK.[S]	1xBiotinTyramide [Y6]	0.99	-0.0144996	6
Map1b	Microtubule-associated protein 1B	P15205	[2027-2040]	[R].SPDTSAYCYETMEK.[I]	1xCarbamidomethyl [C8]; 1xOxidation [M12]; 1xBiotinTyramide [Y]	0.991	-0.013043	11
Apba1	Amyloid-beta A4 precursor protein-binding family A member 1	O35430	[220-228]	[R].ERDEAAAYR.[Q]	1xBiotinTyramide [Y8]	0.993	-0.0101344	5
Ppp1r12a	Protein phosphatase 1 regulatory subunit 12A	Q10728	[524-530]	[R].TSSSYTR.[R]	1xBiotinTyramide [Y5]	0.993	-0.0101344	8
Nap1l4	Nucleosome assembly protein 1-like 4	Q5U2Z3	[45-61]	[R].LDNVSHTPSSYIETLPK.[A]	1xBiotinTyramide [Y11]	0.993	-0.0101344	8
Hcn1	Potassium/sodium hyperpolarization-activated cyclic nucleotide-gated channel 1	Q9JKB0	[15-36]	[R].DDGNSVYPSKAPATGPAAADKR.[L]	1xBiotinTyramide [Y7]	0.993	-0.0101344	5
Rps5	40S ribosomal protein S5	P24050	[183-191]	[K].GSSNSYAIK.[K]	1xBiotinTyramide [Y6]	0.994	-0.00868224	3
Sdc3	Syndecan-3	P33671	[426-442]	[K].QASVTYQKPDKQEEFYA.[-]	1xBiotinTyramide [Y]	0.994	-0.00868224	9
Cttn	Src substrate cortactin	Q66HL2	[280-299]	[R].MDKNASTFEEVVQVPSAYQK.[T]	1xOxidation [M1]; 1xBiotinTyramide [Y18]	0.994	-0.00868224	5
Pclo	Protein piccolo	Q9JKS6	[136-145]	[K].SRTDFKEEYK.[S]	1xBiotinTyramide [Y9]	0.994	-0.00868224	1
Adgrl3	Adhesion G protein-coupled receptor L3	Q9Z173	[1415-1428]	[R].VYSTDNHQPHHYSR.[R]	1xBiotinTyramide [Y]	0.994	-0.00868224	2
Ldha	L-lactate dehydrogenase A chain	P04642	[127-132]	[K].YSPQCK.[L]	1xCarbamidomethyl [C5]; 1xBiotinTyramide [Y1]	0.995	-0.00723157	12
Map2	Microtubule-associated protein 2	P15146	[669-674]	[K].VYGEKR.[D]	1xBiotinTyramide [Y2]	0.995	-0.00723157	1
Hnrnpk	Heterogeneous nuclear ribonucleoprotein K	P61980	[317-326]	[R].GGDLMAYDRR.[G]	1xOxidation [M5]; 1xBiotinTyramide [Y7]	0.997	-0.00433459	1
Nudc	Nuclear migration protein nudC	Q63525	[291-296]	[K].MMYDQR.[Q]	1xBiotinTyramide [Y3]	0.997	-0.00433459	2
Baiap2	Brain-specific angiogenesis inhibitor 1-associated protein 2	Q6GMN2	[352-360]	[K].NSYATTENK.[T]	1xBiotinTyramide [Y3]	0.997	-0.00433459	40
Abi1	Abl interactor 1	Q9QZM5	[289-302]	[R].HNSTTSSTSSGGYR.[R]	1xDeamidated [N2]; 1xBiotinTyramide [Y13]	0.997	-0.00433459	4
Map6	Microtubule-associated protein 6	Q63560	[33-59]	[K].YSEATEHPGAPPQPPAPPQPGLAPPSR.[A]	1xDeamidated [Q13]; 1xBiotinTyramide_Plus1 [Y1]	0.998	-0.00288828	6
Stx12	Syntaxin-12	G3V7P1	[2-20]	[M].SYGPLDMYRNPGPSGPQPR.[D]	1xAcetyl [N-Term]; 1xOxidation [M7]; 1xBiotinTyramide [Y8]	0.999	-0.00144342	4
Atp1a3	Sodium/potassium-transporting ATPase subunit alpha-3	P06687	[44-57]	[R].KYNTDCVQGLTHSK.[A]	1xCarbamidomethyl [C6]; 1xBiotinTyramide [Y2]	0.999	-0.00144342	2
Tjp1	Tight junction protein ZO-1	A0A0G2K2P5	[1031-1048]	[R].LDKEPNPAYDPQLPYVEK.[Q]	1xBiotinTyramide_Plus1 [Y9]	1	0	2
Otub1	Ubiquitin thioesterase OTUB1	B2RYG6	[11-36]	[K].QEPLGSDSEGVNCLAYDEAIMAQQDR.[I]	1xCarbamidomethyl [C13]; 1xOxidation [M21]; 1xBiotinTyramide [Y16]	1	0	2
Srgap2	SLIT-ROBO Rho GTPase-activating protein 2	D4A208	[816-836]	[R].TGASCPSGGHVADIYLANINK.[Q]	1xCarbamidomethyl [C5]; 1xBiotinTyramide [Y15]	1	0	1
Bsn	Protein bassoon	O88778	[1236-1265]	[R].ASQPAADGTPAGLGATVYEEILQTSQSIAR.[M]	1xBiotinTyramide [Y18]	1	0	2
Bsn	Protein bassoon	O88778	[2139-2171]	[R].SGLLGNPTYPEGQPSPGNLAQYGPAASQGTAVR.[Q]	1xBiotinTyramide_Plus1 [Y]	1	0	2
Bsn	Protein bassoon	O88778	[2139-2171]	[R].SGLLGNPTYPEGQPSPGNLAQYGPAASQGTAVR.[Q]	1xDeamidated [N6]; 1xBiotinTyramide [Y9]	1	0	1
Syp	Synaptophysin	P07825	[230-307]	[R].APPGAPEKQPAPGDAYGDAGYGQGPGGYGPQDSYGPQGGYQPDYGQPASGGGGYGPQGDYGQQGYGQQGAPTSFSNQM.[-]	1xOxidation [M78]; 1xBiotinTyramide_Plus1 [Y]	1	0	8
Syp	Synaptophysin	P07825	[238-307]	[K].QPAPGDAYGDAGYGQGPGGYGPQDSYGPQGGYQPDYGQPASGGGGYGPQGDYGQQGYGQQGAPTSFSNQM.[-]	1xDeamidated [Q55]; 1xOxidation [M70]; 1xBiotinTyramide_Plus1 [Y46]	1	0	1
Rab7a	Ras-related protein Rab-7a	P09527	[176-191]	[K].QETEVELYNEFPEPIK.[L]	1xBiotinTyramide [Y8]	1	0	1
Hspa1a	Heat shock 70 kDa protein 1A	P0DMW0	[602-628]	[R].VCNPIISGLYQGAGAPGAGGFGAQAPK.[G]	1xCarbamidomethyl [C2]; 1xBiotinTyramide [Y10]	1	0	1
Camk2a	Calcium/calmodulin-dependent protein kinase type II subunit alpha	P11275	[227-245]	[K].AGAYDFPSPEWDTVTPEAK.[D]	1xBiotinTyramide_Plus1 [Y4]	1	0	6
Adh5	Alcohol dehydrogenase class-3	P12711	[83-101]	[K].LKAGDTVIPLYIPQCGECK.[F]	2xCarbamidomethyl [C15; C18]; 1xBiotinTyramide [Y11]	1	0	2
Map2	Microtubule-associated protein 2	P15146	[44-71]	[R].SANGFPYREEEEGAFGEHGSQGTYSDTK.[E]	1xDeamidated [N3]; 1xBiotinTyramide [Y]	1	0	4
Map2	Microtubule-associated protein 2	P15146	[545-566]	[K].SKLEGAGSATVAEVEMPFYEDK.[S]	1xOxidation [M16]; 1xBiotinTyramide [Y19]	1	0	2
Map1b	Microtubule-associated protein 1B	P15205	[1888-1901]	[K].TIQAHDVGGYYYEK.[T]	1xBiotinTyramide_Plus1 [Y]	1	0	7
Sptan1	Spectrin alpha chain, non-erythrocytic 1	P16086	[419-439]	[K].SADESGQALLAAGHYASDEVR.[E]	1xBiotinTyramide_Plus1 [Y15]	1	0	3
Pitpna	Phosphatidylinositol transfer protein alpha isoform	P16446	[32-61]	[K].NETGGGEGVEVLVNEPYEKDDGEKGQYTHK.[I]	1xBiotinTyramide_Plus1 [Y27]	1	0	4
Map1a	Microtubule-associated protein 1A	P34926	[949-977]	[K].LSGQYAAVFGAPGHTLPPGEPALGEVEER.[C]	1xBiotinTyramide_Plus1 [Y5]	1	0	2
Dync1h1	Cytoplasmic dynein 1 heavy chain 1	P38650	[601-609]	[R].EYQTQLIQR.[V]	1xBiotinTyramide [Y2]	1	0	2
Scamp1	Secretory carrier-associated membrane protein 1	P56603	[53-78]	[K].MPNVPNTQPAIMKPTEEHPAYTQITK.[E]	1xBiotinTyramide [Y21]	1	0	2
Psmc1	26S proteasome regulatory subunit 4	P62193	[25-32]	[K].YEPPVPTR.[V]	1xBiotinTyramide [Y1]	1	0	2
Ppp2cb	Serine/threonine-protein phosphatase 2A catalytic subunit beta isoform	P62716	[255-268]	[R].NVVTIFSAPNYCYR.[C]	1xCarbamidomethyl [C12]; 1xBiotinTyramide [Y]	1	0	3
Ybx1	Nuclease-sensitive element-binding protein 1	P62961	[155-183]	[R].NYQQNYQNSESGEKNEGSESAPEGQAQQR.[R]	1xBiotinTyramide_Plus1 [Y]	1	0	9
Hspa8	Heat shock cognate 71 kDa protein	P63018	[610-646]	[K].LYQSAGGMPGGMPGGFPGGGAPPSGGASSGPTIEEVD.[-]	1xBiotinTyramide [Y2]	1	0	3
Actr1a	Alpha-centractin	P85515	[239-255]	[K].AQYYLPDGSTIEIGPSR.[F]	1xBiotinTyramide [Y]	1	0	7
Cadm3	Cell adhesion molecule 3	Q1WIM3	[367-396]	[K].GSDDAPDADTAIINAEGGQSGGDDKKEYFI.[-]	1xBiotinTyramide [Y28]	1	0	2
Zdhhc5	Palmitoyltransferase ZDHHC5	Q2THW7	[354-374]	[K].YRPGYSSSSTSAAMPHSSSAK.[L]	1xBiotinTyramide_Plus1 [Y5]	1	0	1
Strap	Serine-threonine kinase receptor-associated protein	Q5XIG8	[105-122]	[K].TVDFTQDSNYLLTGGQDK.[L]	1xBiotinTyramide_Plus1 [Y10]	1	0	1
Add1	Alpha-adducin	Q63028	[24-37]	[R].YFDRVDENNPEYLR.[E]	1xBiotinTyramide [Y]	1	0	3
Dlg2	Disks large homolog 2	Q63622	[726-745]	[K].FIEAGQYNDNLYGTSVQSVR.[F]	1xBiotinTyramide [Y12]	1	0	2
Cttn	Src substrate cortactin	Q66HL2	[172-184]	[K].SAVGFDYQGKTEK.[H]	1xBiotinTyramide_Plus1 [Y7]	1	0	2
Hbs1l	HBS1-like protein	Q6AXM7	[504-514]	[K].IEAGYVQTGDR.[L]	1xBiotinTyramide [Y5]	1	0	1
Hbs1l	HBS1-like protein	Q6AXM7	[185-209]	[R].APYKGPPGDDVSIASPNVPETGTPK.[S]	1xBiotinTyramide_Plus1 [Y3]	1	0	2
Tmem106b	Transmembrane protein 106B	Q6AYA5	[43-57]	[R].SGDVSQFPYVEFTGR.[D]	1xBiotinTyramide [Y9]	1	0	4
Baiap2	Brain-specific angiogenesis inhibitor 1-associated protein 2	Q6GMN2	[453-477]	[K].SSSTGNLLDKDDLALPPPDYGTSSR.[A]	1xDeamidated [N6]; 1xBiotinTyramide [Y20]	1	0	1
Tmem35a	Transmembrane protein 35A	Q6JAM9	[144-163]	[K].ALPESAEEQPSLYEKAPQGK.[V]	1xBiotinTyramide_Plus1 [Y13]	1	0	6
Rtn3	Reticulon-3	Q6RJR6	[488-507]	[R].SEMYENSEQQQAHAETPTQR.[S]	1xOxidation [M3]; 1xBiotinTyramide_Plus1 [Y4]	1	0	5
Erc1	ELKS/Rab6-interacting/CAST family member 1	Q811U3	[94-103]	[R].SGGRLPYGVR.[M]	1xBiotinTyramide [Y7]	1	0	6
Mark3	MAP/microtubule affinity-regulating kinase 3	Q8VHF0	[627-650]	[R].TATYNGPPASPSLSHEATPLSQTR.[S]	1xBiotinTyramide_Plus1 [Y4]	1	0	2
Lasp1	LIM and SH3 domain protein 1	Q99MZ8	[154-199]	[R].RPTEQQQPQPHHIPTSAPVYQQPQQQQVTPSYGGYKEPAAPVSIQR.[S]	1xDeamidated [Q]; 1xBiotinTyramide [Y]	1	0	5
Rims1	Regulating synaptic membrane exocytosis protein 1	Q9JIR4	[1411-1432]	[R].ESTDGSINSYSSEGNLIFPGVR.[V]	1xBiotinTyramide [Y10]	1	0	2
Hgs	Hepatocyte growth factor-regulated tyrosine kinase substrate	Q9JJ50	[292-328]	[K].SEPAPLASSAPPAGSLYSSPVNSSAPLAEDIDPELAR.[Y]	1xBiotinTyramide [Y17]	1	0	5
Pfkfb2	6-phosphofructo-2-kinase/fructose-2,6-bisphosphatase 2	Q9JJH5	[2-25]	[M].SENSTFSTEDSSSSSYKPHASNLR.[R]	1xAcetyl [N-Term]; 1xBiotinTyramide_Plus1 [Y16]	1	0	2
Rtn4	Reticulon-4	Q9JK11	[684-703]	[K].LSTEPSPDFSNYSEIAKFEK.[S]	1xBiotinTyramide [Y12]	1	0	2
Srcin1	SRC kinase signaling inhibitor 1	Q9QXY2	[512-535]	[K].LADVSAPSGGPPPPHSPYSGPPSR.[G]	1xBiotinTyramide_Plus1 [Y18]	1	0	6
Myo5a	Unconventional myosin-Va	Q9QYF3	[752-760]	[R].AGQVAYLEK.[L]	1xBiotinTyramide [Y6]	1	0	4
Cxadr	Coxsackievirus and adenovirus receptor homolog	Q9R066	[293-315]	[R].SYIGSNHSSLGSMSPSNMEGYSK.[T]	1xAcetyl [N-Term]; 1xOxidation [M13]; 1xBiotinTyramide [Y2]	1	0	1
Hnrnpa2b1	Heterogeneous nuclear ribonucleoproteins A2/B1	A7VJC2	[326-350]	[R].NMGGPYGGGNYGPGGSGGSGGYGGR.[S]	1xOxidation [M2]; 1xBiotinTyramide [Y]	1.002	0.00288251	11
Cotl1	Coactosin-like protein	B0BNA5	[132-142]	[K].AGGANYDAQSE.[-]	1xBiotinTyramide [Y6]	1.002	0.00288251	27
Yes1	Tyrosine-protein kinase Yes	F1LM93	[16-46]	[K].YTPENPTEPVNTSAGHYGVEHATAATTSSTK.[G]	1xBiotinTyramide [Y]	1.004	0.00575927	9
Cnn3	Calponin-3	P37397	[2-17]	[M].THFNKGPSYGLSAEVK.[N]	1xAcetyl [N-Term]; 1xBiotinTyramide [Y9]	1.004	0.00575927	3
Psen1	Presenilin-1	P97887	[315-322]	[K].YSTQGTER.[E]	1xBiotinTyramide [Y1]	1.004	0.00575927	6
Pgk1	Phosphoglycerate kinase 1	P16617	[193-199]	[K].ELNYFAK.[A]	1xBiotinTyramide [Y4]	1.059	0.0827026	13
Vars	Valine--tRNA ligase	Q04462	[1123-1129]	[R].ADYNLTR.[T]	1xBiotinTyramide [Y3]	1.059	0.0827026	1
Gba2	Non-lysosomal glucosylceramidase	Q5M868	[17-32]	[R].DSQIYSEDTGGTEAVR.[V]	1xBiotinTyramide [Y5]	1.059	0.0827026	5
Camk2g	Calcium/calmodulin-dependent protein kinase type II subunit gamma	P11730	[35-43]	[K].TSTQEYAAK.[I]	1xBiotinTyramide [Y6]	1.06	0.0840643	3
Pgd	6-phosphogluconate dehydrogenase, decarboxylating	P85968	[137-147]	[R].YGPSLMPGGNK.[E]	1xOxidation [M6]; 1xBiotinTyramide [Y1]	1.06	0.0840643	15
Sept5	Septin-5	Q9JJM9	[2-8]	[M].STGLRYK.[S]	1xAcetyl [N-Term]; 1xBiotinTyramide [Y6]	1.06	0.0840643	7
Ensa	Alpha-endosulfine	P60841	[64-74]	[K].YFDSGDYNMAK.[A]	1xOxidation [M9]; 1xBiotinTyramide [Y]	1.061	0.0854247	14
Snap25	Synaptosomal-associated protein 25	P60881	[97-102]	[K].SSDAYK.[K]	1xBiotinTyramide [Y5]	1.062	0.0867838	70
Pja2	E3 ubiquitin-protein ligase Praja-2	Q63364	[24-34]	[R].AAGGYQTITGR.[R]	1xBiotinTyramide [Y5]	1.064	0.0894982	5
Ddx1	ATP-dependent RNA helicase DDX1	Q641Y8	[688-693]	[K].VTYGQK.[R]	1xBiotinTyramide [Y3]	1.065	0.0908534	3
Dlg2	Disks large homolog 2	Q63622	[333-353]	[K].HMLVEDDYTRPPEPVYSTVNK.[L]	1xOxidation [M2]; 1xBiotinTyramide_Plus1 [Y16]	1.068	0.0949116	2
Sdcbp	Syntenin-1	Q9JI92	[2-14]	[M].SLYPSLEDLKVDK.[V]	1xAcetyl [N-Term]; 1xBiotinTyramide [Y3]	1.068	0.0949116	1
Rab35	Ras-related protein Rab-35	Q5U316	[129-137]	[K].VVETEDAYK.[F]	1xBiotinTyramide [Y8]	1.069	0.0962619	12
Basp1	Brain acid soluble protein 1	Q05175	[10-18]	[K].KGYNVNDEK.[A]	1xDeamidated [N6]; 1xBiotinTyramide [Y3]	1.07	0.0976108	12
Apc	Adenomatous polyposis coli protein	P70478	[1988-2009]	[R].DAEPANAQGQPGKPQASGYAPK.[S]	1xBiotinTyramide [Y19]	1.071	0.0989585	10
Pfn2	Profilin-2	Q9EPC6	[92-105]	[K].SQGGEPTYNVAVGR.[A]	1xBiotinTyramide [Y8]	1.071	0.0989585	17
Pfkfb2	6-phosphofructo-2-kinase/fructose-2,6-bisphosphatase 2	Q9JJH5	[2-25]	[M].SENSTFSTEDSSSSSYKPHASNLR.[R]	1xAcetyl [N-Term]; 1xBiotinTyramide [Y16]	1.071	0.0989585	7
Flot2	Flotillin-2	Q9Z2S9	[343-350]	[K].LKAEAYQK.[Y]	1xBiotinTyramide [Y6]	1.072	0.100305	6
Nedd4	E3 ubiquitin-protein ligase NEDD4	Q62940	[359-379]	[R].LTMYGNPATSQPVTSSNHSSR.[G]	1xOxidation [M3]; 1xBiotinTyramide [Y4]	1.073	0.10165	10
Lysmd1	LysM and putative peptidoglycan-binding domain-containing protein 1	Q5HZA4	[178-196]	[R].KGESGVPEEDTGLYPSSPR.[M]	1xBiotinTyramide [Y14]	1.074	0.102994	17
Tsg101	Tumor susceptibility gene 101 protein	Q6IRE4	[383-391]	[R].KTAGLSDLY.[-]	1xBiotinTyramide [Y9]	1.074	0.102994	6
Rims1	Regulating synaptic membrane exocytosis protein 1	Q9JIR4	[370-376]	[K].EEEYQTR.[Y]	1xBiotinTyramide [Y4]	1.074	0.102994	4
Shank3	SH3 and multiple ankyrin repeat domains protein 3	Q9JLU4	[1561-1578]	[R].SPGGPGGGASYSVRPSGR.[Y]	1xBiotinTyramide [Y11]	1.074	0.102994	4
Dnm1	Dynamin-1	P21575	[387-393]	[R].EISYAIK.[N]	1xBiotinTyramide [Y4]	1.076	0.105678	9
Tubb2b	Tubulin beta-2B chain	Q3KRE8	[155-162]	[K].IREEYPDR.[I]	1xBiotinTyramide [Y5]	1.077	0.107018	165
Hprt1	Hypoxanthine-guanine phosphoribosyltransferase	P27605	[104-115]	[K].SYCNDQSTGDIK.[V]	1xCarbamidomethyl [C3]; 1xBiotinTyramide [Y2]	1.079	0.109695	15
Rprm	Protein reprimo	Q5BJN9	[100-109]	[K].EVEAVVVGPY.[-]	1xBiotinTyramide [Y10]	1.081	0.112367	5
Sorbs2	Sorbin and SH3 domain-containing protein 2	O35413	[306-314]	[R].SIFEYEPGK.[S]	1xBiotinTyramide [Y5]	1.082	0.1137	3
Ppfia3	Liprin-alpha-3	Q91Z79	[499-506]	[R].GRPPSYSR.[S]	1xBiotinTyramide [Y6]	1.082	0.1137	1
Stx7	Syntaxin-7	O70257	[50-64]	[R].QQLQQEQQYTNQLAK.[E]	1xBiotinTyramide [Y9]	1.084	0.116365	27
Mink1	Misshapen-like kinase 1	F1LP90	[936-944]	[K].DGGGDYQSR.[G]	1xBiotinTyramide [Y6]	1.085	0.117695	4
Cacybp	Calcyclin-binding protein	Q6AYK6	[178-197]	[K].EKPSYDTEADPSEGLMNVLK.[K]	1xOxidation [M16]; 1xBiotinTyramide [Y5]	1.085	0.117695	7
Hgs	Hepatocyte growth factor-regulated tyrosine kinase substrate	Q9JJ50	[197-202]	[K].YSTIPK.[F]	1xBiotinTyramide [Y1]	1.085	0.117695	10
Gdi2	Rab GDP dissociation inhibitor beta	P50399	[438-445]	[K].KNDIYGED.[-]	1xBiotinTyramide [Y5]	1.086	0.119024	17
Slc1a2	Excitatory amino acid transporter 2	P31596	[518-526]	[K].TQSVYDDTK.[N]	1xBiotinTyramide [Y5]	1.087	0.120352	19
Cnn3	Calponin-3	P37397	[227-232]	[R].DIYDQK.[L]	1xBiotinTyramide [Y3]	1.089	0.123004	7
Bsn	Protein bassoon	O88778	[3409-3416]	[K].KNVYEQQR.[Y]	1xBiotinTyramide [Y4]	1.09	0.124328	4
Hspa8	Heat shock cognate 71 kDa protein	P63018	[518-526]	[R].MVQEAEKYK.[A]	1xOxidation [M1]; 1xBiotinTyramide [Y8]	1.09	0.124328	8
Emd	Emerin	Q63190	[105-116]	[R].TYGEPESVGMSK.[S]	1xBiotinTyramide [Y2]	1.092	0.126973	3
Cltc	Clathrin heavy chain 1	P11442	[1435-1441]	[R].AVNYFSK.[V]	1xBiotinTyramide [Y4]	1.093	0.128293	22
Kpnb1	Importin subunit beta-1	P52296	[73-78]	[K].AQYQQR.[W]	1xBiotinTyramide [Y3]	1.093	0.128293	17
Dbnl	Drebrin-like protein	Q9JHL4	[145-164]	[K].ESSCFQDVGPQAPVGSVYQK.[T]	1xCarbamidomethyl [C4]; 1xBiotinTyramide [Y18]	1.093	0.128293	5
Sugt1	Protein SGT1 homolog	B0BN85	[246-256]	[K].NMYPSSSHYTR.[N]	1xBiotinTyramide [Y]	1.097	0.133564	9
Shc3	SHC-transforming protein 3	O70143	[376-383]	[K].EQTYYQGR.[H]	1xBiotinTyramide [Y]	1.097	0.133564	10
Atp6v1b2	V-type proton ATPase subunit B, brain isoform	P62815	[461-471]	[K].NFITQGPYENR.[T]	1xBiotinTyramide [Y8]	1.098	0.134878	8
Gabrb3	Gamma-aminobutyric acid receptor subunit beta-3	P63079	[390-403]	[R].NSAISFDNSGIQYR.[K]	1xBiotinTyramide [Y13]	1.098	0.134878	1
Dnaja1	DnaJ homolog subfamily A member 1	P63036	[47-59]	[K].QISQAYEVLADSK.[K]	1xBiotinTyramide [Y6]; 1xGln->pyro-Glu [Q1]	1.099	0.136191	4
Stxbp1	Syntaxin-binding protein 1	P61765	[357-364]	[K].HYQGTVDK.[L]	1xBiotinTyramide [Y2]	1.1	0.137504	41
Actn1	Alpha-actinin-1	Q9Z1P2	[677-684]	[K].SIVNYKPK.[I]	1xBiotinTyramide [Y5]	1.1	0.137504	17
Epha3	Ephrin type-A receptor 3	O08680	[771-783]	[R].VLEDDPEAAYTTR.[G]	1xBiotinTyramide [Y10]	1.101	0.138814	12
Bsn	Protein bassoon	O88778	[3004-3015]	[R].DYLSDSELNQLR.[L]	1xBiotinTyramide [Y2]	1.101	0.138814	4
Hspa2	Heat shock-related 70 kDa protein 2	P14659	[613-633]	[K].LYQGGPGGGGSSGGPTIEEVD.[-]	1xBiotinTyramide [Y2]	1.101	0.138814	7
Stmn3	Stathmin-3	Q9JHU6	[2-11]	[M].ASTVSAYKEK.[M]	1xAcetyl [N-Term]; 1xBiotinTyramide [Y7]	1.102	0.140124	4
Sptbn2	Spectrin beta chain, non-erythrocytic 2	Q9QWN8	[1869-1880]	[K].AYAGDKAEEIGR.[H]	1xBiotinTyramide [Y2]	1.102	0.140124	5
Aars	Alanine--tRNA ligase, cytoplasmic	P50475	[684-695]	[R].AVFDETYPDPVR.[V]	1xBiotinTyramide [Y7]	1.103	0.141433	18
Gnl1	Guanine nucleotide-binding protein-like 1	Q6MG06	[597-607]	[R].NPYALLGEGEC.[-]	1xCarbamidomethyl [C11]; 1xBiotinTyramide [Y3]	1.104	0.14274	2
Ripor1	Rho family-interacting cell polarization regulator 1	Q4FZU8	[703-714]	[R].PCSHPTSTPYTK.[A]	1xCarbamidomethyl [C2]; 1xBiotinTyramide [Y10]	1.106	0.145351	3
Hspe1	10 kDa heat shock protein, mitochondrial	P26772	[71-80]	[K].VLLPEYGGTK.[V]	1xBiotinTyramide [Y6]	1.107	0.146655	4
Gsk3b	Glycogen synthase kinase-3 beta	P18266	[283-292]	[R].EMNPNYTEFK.[F]	1xOxidation [M2]; 1xBiotinTyramide [Y6]	1.109	0.149259	5
Cnrip1	CB1 cannabinoid receptor-interacting protein 1	Q5M7A7	[125-131]	[K].FYNYHKR.[D]	1xBiotinTyramide [Y4]	1.11	0.15056	3
Mark3	MAP/microtubule affinity-regulating kinase 3	Q8VHF0	[668-675]	[R].RLPTEYER.[N]	1xBiotinTyramide [Y6]	1.11	0.15056	3
Myo5a	Unconventional myosin-Va	Q9QYF3	[379-393]	[R].KLATATETYIKPISK.[L]	1xBiotinTyramide [Y9]	1.11	0.15056	1
Kiaa1107	AP2-interacting clathrin-endocytosis protein	D4A0X3	[712-729]	[R].SEDYDAGGSQDDEGSHDR.[G]	1xBiotinTyramide [Y4]	1.112	0.153157	4
Sptan1	Spectrin alpha chain, non-erythrocytic 1	P16086	[1785-1794]	[K].LLVSSEDYGR.[D]	1xBiotinTyramide [Y8]	1.112	0.153157	3
Tpm1	Tropomyosin alpha-1 chain	P04692	[214-226]	[K].YSQKEDKYEEEIK.[V]	1xBiotinTyramide [Y1]	1.113	0.154454	15
Plaa	Phospholipase A-2-activating protein	P54319	[477-499]	[R].YVPGTSGPSNTVQTADPFTGAGR.[Y]	1xBiotinTyramide [Y1]	1.114	0.155749	9
Add2	Beta-adducin	Q05764	[479-499]	[R].IENPNQFVPLYTDPQEVLDMR.[N]	1xOxidation [M20]; 1xBiotinTyramide [Y11]	1.114	0.155749	1
Dpysl5	Dihydropyrimidinase-related protein 5	Q9JHU0	[490-505]	[R].TPYLGDVAVVVNPGKK.[E]	1xBiotinTyramide [Y3]	1.114	0.155749	4
Ppp1r9b	Neurabin-2	O35274	[743-753]	[R].ETQAQYQALER.[K]	1xDeamidated [Q]; 1xBiotinTyramide [Y6]	1.115	0.157044	2
Ak1	Adenylate kinase isoenzyme 1	P39069	[150-155]	[R].LETYYK.[A]	1xBiotinTyramide [Y5]	1.115	0.157044	7
Palm	Paralemmin-1	Q920Q0	[41-46]	[R].QLQYLK.[S]	1xBiotinTyramide [Y4]	1.115	0.157044	5
Pi4ka	Phosphatidylinositol 4-kinase alpha	O08662	[690-697]	[K].DYKDHGYR.[H]	1xBiotinTyramide [Y2]	1.116	0.158337	4
Ptk2b	Protein-tyrosine kinase 2-beta	P70600	[722-734]	[K].YKHPPQTNLLAPK.[L]	1xBiotinTyramide [Y1]	1.116	0.158337	1
Spata2	Spermatogenesis-associated protein 2	Q66HP6	[424-433]	[K].YVGQTQGLDR.[L]	1xBiotinTyramide [Y1]	1.116	0.158337	3
Erc2	ERC protein 2	Q8K3M6	[711-721]	[K].EASYYRDECGK.[A]	1xCarbamidomethyl [C9]; 1xBiotinTyramide [Y4]	1.117	0.159629	1
Pak3	Serine/threonine-protein kinase PAK 3	Q62829	[219-235]	[K].EATPPSAENANSSTLYR.[N]	1xBiotinTyramide [Y16]	1.118	0.16092	39
Ctnnb1	Catenin beta-1	Q9WU82	[711-717]	[R].QDDPSYR.[S]	1xBiotinTyramide [Y6]	1.118	0.16092	20
Rpl5	60S ribosomal protein L5	P09895	[210-221]	[R].YLMEEDEDAYKK.[Q]	1xOxidation [M3]; 1xBiotinTyramide [Y1]	1.119	0.16221	6
Map1b	Microtubule-associated protein 1B	P15205	[1218-1228]	[R].DAYRPEETDVK.[T]	1xBiotinTyramide [Y3]	1.121	0.164786	84
Rgs7	Regulator of G-protein signaling 7	P49803	[228-238]	[R].KSVYGLQNDIR.[S]	1xBiotinTyramide [Y4]	1.121	0.164786	4
Rufy3	Protein RUFY3	Q5FVJ0	[316-328]	[R].VKEESSYLLESNR.[K]	1xBiotinTyramide [Y7]	1.123	0.167358	14
Sptbn2	Spectrin beta chain, non-erythrocytic 2	Q9QWN8	[1117-1123]	[R].AQSEYSR.[L]	1xBiotinTyramide [Y5]	1.123	0.167358	14
Chmp5	Charged multivesicular body protein 5	Q4QQV8	[80-100]	[R].DNLAQQSFNMEQANYTIQSLK.[D]	1xOxidation [M10]; 1xBiotinTyramide [Y15]	1.125	0.169925	4
Atp2b2	Plasma membrane calcium-transporting ATPase 2	P11506	[2-12]	[M].GDMTNSDFYSK.[N]	1xAcetyl [N-Term]; 1xOxidation [M3]; 1xBiotinTyramide [Y9]	1.126	0.171207	21
Stxbp1	Syntaxin-binding protein 1	P61765	[525-532]	[K].NKAPGEYR.[S]	1xBiotinTyramide [Y7]	1.127	0.172488	38
Shank1	SH3 and multiple ankyrin repeat domains protein 1	Q9WV48	[821-829]	[R].TVYQMALNK.[L]	1xDeamidated [Q4]; 1xOxidation [M5]; 1xBiotinTyramide [Y3]	1.127	0.172488	4
Camk2a	Calcium/calmodulin-dependent protein kinase type II subunit alpha	P11275	[33-42]	[K].VLAGQEYAAK.[I]	1xBiotinTyramide [Y7]	1.128	0.173767	26
Atp2b2	Plasma membrane calcium-transporting ATPase 2	P11506	[2-12]	[M].GDMTNSDFYSK.[N]	1xAcetyl [N-Term]; 1xBiotinTyramide [Y9]	1.128	0.173767	4
Scamp1	Secretory carrier-associated membrane protein 1	P56603	[29-44]	[R].NVPPGLDEYNPFSDSR.[T]	1xBiotinTyramide [Y9]	1.129	0.175045	15
Maged1	Melanoma-associated antigen D1	Q9ES73	[92-100]	[K].GPNDYSQAR.[N]	1xBiotinTyramide [Y5]	1.129	0.175045	9
Cxadr	Coxsackievirus and adenovirus receptor homolog	Q9R066	[316-328]	[K].TQYNQVPSEDFER.[A]	1xBiotinTyramide [Y3]	1.131	0.177599	31
Arhgef7	Rho guanine nucleotide exchange factor 7	O55043	[245-253]	[R].HMEDYHPDR.[Q]	1xBiotinTyramide [Y5]	1.133	0.180148	4
Bsn	Protein bassoon	O88778	[2992-2997]	[R].DYPPLR.[G]	1xBiotinTyramide [Y2]	1.133	0.180148	2
Hspa8	Heat shock cognate 71 kDa protein	P63018	[518-531]	[R].MVQEAEKYKAEDEK.[Q]	1xOxidation [M1]; 1xBiotinTyramide [Y8]	1.137	0.185232	27
Plcb1	1-phosphatidylinositol 4,5-bisphosphate phosphodiesterase beta-1	P10687	[1021-1031]	[R].QEQYYSEKYQK.[R]	1xBiotinTyramide [Y9]	1.139	0.187768	11
Ptk2b	Protein-tyrosine kinase 2-beta	P70600	[412-422]	[R].RPGGPQYGVAR.[E]	1xBiotinTyramide [Y7]	1.139	0.187768	5
Dlg3	Disks large homolog 3	Q62936	[372-384]	[K].VTYPAPPQVPPTR.[Y]	1xBiotinTyramide [Y3]	1.139	0.187768	8
Ppp1r9b	Neurabin-2	O35274	[21-43]	[R].SAYEAGIQALKPPDAPGPDEAPK.[A]	1xBiotinTyramide [Y3]	1.14	0.189034	24
Srr	Serine racemase	Q76EQ0	[206-221]	[K].VYAAEPSNADDCYQSK.[L]	1xCarbamidomethyl [C12]; 1xBiotinTyramide [Y13]	1.14	0.189034	7
Tollip	Toll-interacting protein	A2RUW1	[81-96]	[R].LGYAVYETPTAHNGAK.[N]	1xBiotinTyramide [Y3]	1.141	0.190299	7
Ppp1r7	Protein phosphatase 1 regulatory subunit 7	Q5HZV9	[77-87]	[R].DAEDVDLNHYR.[I]	1xBiotinTyramide [Y10]	1.141	0.190299	9
Kif21b	Kinesin-like protein KIF21B	F1M5N7	[176-192]	[K].IHEDANGGIYTTGVTSR.[L]	1xBiotinTyramide [Y10]	1.142	0.191563	3
Map6	Microtubule-associated protein 6	Q63560	[139-150]	[R].SEYQPSDAPFER.[E]	1xBiotinTyramide [Y3]	1.143	0.192825	14
Eif1a	Eukaryotic translation initiation factor 1A	Q6VV72	[105-114]	[K].AYGELPEHAK.[I]	1xBiotinTyramide [Y2]	1.143	0.192825	5
Cltc	Clathrin heavy chain 1	P11442	[1482-1498]	[R].TSIDAYDNFDNISLAQR.[L]	1xBiotinTyramide [Y6]	1.144	0.194087	16
Dnm1	Dynamin-1	P21575	[310-315]	[K].EVDEYK.[N]	1xBiotinTyramide [Y5]	1.144	0.194087	9
Tmem35a	Transmembrane protein 35A	Q6JAM9	[144-163]	[K].ALPESAEEQPSLYEKAPQGK.[V]	1xBiotinTyramide [Y13]	1.144	0.194087	12
Calm1	Calmodulin-1	P0DP29	[96-107]	[K].DGNGYISAAELR.[H]	1xBiotinTyramide_Plus1 [Y5]	1.146	0.196607	1
Gphn	Gephyrin	Q03555	[386-394]	[R].VLAQDVYAK.[D]	1xBiotinTyramide [Y7]	1.146	0.196607	6
Bsn	Protein bassoon	O88778	[1950-1972]	[R].AQGVVGPGPHEEQRPYPQGLPGR.[L]	1xBiotinTyramide [Y16]	1.148	0.199123	23
Pitpna	Phosphatidylinositol transfer protein alpha isoform	P16446	[51-61]	[K].DDGEKGQYTHK.[I]	1xBiotinTyramide [Y8]	1.15	0.201634	12
Slc6a17	Sodium-dependent neutral amino acid transporter SLC6A17	P31662	[693-712]	[R].SYLGPGSTSPLESSSHPNGR.[Y]	1xDeamidated [N18]; 1xBiotinTyramide [Y2]	1.152	0.204141	2
Idh1	Isocitrate dehydrogenase [NADP] cytoplasmic	P41562	[66-72]	[K].KYNVGVK.[C]	1xBiotinTyramide [Y2]	1.153	0.205393	3
Rims1	Regulating synaptic membrane exocytosis protein 1	Q9JIR4	[1245-1253]	[K].YNIHKDQYR.[S]	1xBiotinTyramide [Y8]	1.153	0.205393	8
Rab8b	Ras-related protein Rab-8B	P70550	[139-146]	[K].LAIDYGIK.[F]	1xBiotinTyramide [Y5]	1.155	0.207893	2
Rab35	Ras-related protein Rab-35	Q5U316	[128-137]	[R].KVVETEDAYK.[F]	1xBiotinTyramide [Y9]	1.155	0.207893	13
Cops3	COP9 signalosome complex subunit 3	Q68FW9	[407-423]	[K].SMGSQEDDSGNKPSSYS.[-]	1xOxidation [M2]; 1xBiotinTyramide [Y16]	1.156	0.209141	8
Ppp3cb	Serine/threonine-protein phosphatase 2B catalytic subunit beta isoform	P20651	[289-298]	[R].AHEAQDAGYR.[M]	1xBiotinTyramide [Y9]	1.16	0.214125	17
Cfl1	Cofilin-1	P45592	[133-144]	[K].HELQANCYEEVK.[D]	1xCarbamidomethyl [C7]; 1xBiotinTyramide [Y8]	1.161	0.215368	32
Rph3a	Rabphilin-3A	P47709	[304-333]	[R].AAPGPGRFPEQSTEAPPSDPGYPGAVAPAR.[E]	1xBiotinTyramide [Y22]	1.161	0.215368	13
Nrxn2	Neurexin-2	Q63374	[1678-1692]	[R].NYISNSAQSNGAVVK.[E]	1xDeamidated [N10]; 1xBiotinTyramide [Y2]	1.162	0.21661	10
Atp1a1	Sodium/potassium-transporting ATPase subunit alpha-1	P06685	[256-264]	[R].GIVVYTGDR.[T]	1xBiotinTyramide [Y5]	1.166	0.221568	2
Hsp90aa1	Heat shock protein HSP 90-alpha	P82995	[61-69]	[R].YESLTDPSK.[L]	1xBiotinTyramide [Y1]	1.169	0.225275	24
Gprasp1	G-protein coupled receptor-associated sorting protein 1	Q920R4	[64-75]	[K].GETSSPGGAYAK.[C]	1xBiotinTyramide [Y10]	1.17	0.226509	4
Nos1	Nitric oxide synthase, brain	P29476	[971-989]	[R].LTYVAEAPDLTQGLSNVHK.[K]	1xBiotinTyramide [Y3]	1.172	0.228973	1
Afdn	Afadin	O35889	[1194-1203]	[K].SPYTSGTAAK.[I]	1xBiotinTyramide [Y3]	1.173	0.230203	11
Plcb1	1-phosphatidylinositol 4,5-bisphosphate phosphodiesterase beta-1	P10687	[1021-1031]	[R].QEQYYSEKYQK.[R]	1xBiotinTyramide [Y9]; 1xGln->pyro-Glu [Q1]	1.173	0.230203	4
Nefl	Neurofilament light polypeptide	P19527	[38-54]	[R].SAYSSYSAPVSSSLSVR.[R]	1xBiotinTyramide_Plus1 [Y]	1.173	0.230203	4
Tuba1a	Tubulin alpha-1A chain	P68370	[157-163]	[R].LSVDYGK.[K]	1xBiotinTyramide [Y5]	1.173	0.230203	2
Cdip1	Cell death-inducing p53-target protein 1	Q5U2U6	[2-21]	[M].SNEPPPPYPGGPTAPLLEEK.[S]	1xAcetyl [N-Term]; 1xBiotinTyramide [Y8]	1.175	0.232661	37
Dclk1	Serine/threonine-protein kinase DCLK1	O08875	[404-427]	[K].AQPAPPELNSESEDYSPSSSETVR.[S]	1xBiotinTyramide [Y15]	1.177	0.235114	12
Map1b	Microtubule-associated protein 1B	P15205	[2058-2064]	[R].CYTPERK.[S]	1xCarbamidomethyl [C1]; 1xBiotinTyramide [Y2]	1.177	0.235114	5
Rasgrf1	Ras-specific guanine nucleotide-releasing factor 1	P28818	[704-711]	[K].LLYGDAPK.[S]	1xBiotinTyramide [Y3]	1.177	0.235114	4
Atat1	Alpha-tubulin N-acetyltransferase 1	Q6MG11	[227-240]	[K].RAEGDIKPYSSSDR.[E]	1xBiotinTyramide [Y9]	1.177	0.235114	18
Ndel1	Nuclear distribution protein nudE-like 1	Q78PB6	[83-92]	[K].LEHQYAQSYK.[Q]	1xBiotinTyramide [Y]	1.177	0.235114	14
Eif3c	Eukaryotic translation initiation factor 3 subunit C	B5DFC8	[876-884]	[K].QGTYGGYFR.[D]	1xBiotinTyramide [Y7]; 1xGln->pyro-Glu [Q1]	1.178	0.23634	2
Bsn	Protein bassoon	O88778	[1740-1751]	[K].QPVVYGDPFQSR.[L]	1xBiotinTyramide [Y5]	1.179	0.237564	3
Mapk8	Mitogen-activated protein kinase 8	P49185	[258-265]	[R].TYVENRPK.[Y]	1xBiotinTyramide [Y2]	1.18	0.238787	2
Map1b	Microtubule-associated protein 1B	P15205	[1784-1801]	[R].ESSPTYSPGFSDSTSGAK.[E]	1xBiotinTyramide [Y6]	1.181	0.240009	25
Map6	Microtubule-associated protein 6	Q63560	[505-516]	[K].MVHETSYSAQFK.[G]	1xBiotinTyramide [Y7]	1.181	0.240009	1
Tmem35a	Transmembrane protein 35A	Q6JAM9	[144-158]	[K].ALPESAEEQPSLYEK.[A]	1xBiotinTyramide [Y13]	1.181	0.240009	19
Ppp5c	Serine/threonine-protein phosphatase 5	P53042	[431-441]	[K].AEGYEVAHGGR.[C]	1xBiotinTyramide [Y4]	1.182	0.24123	12
Yes1	Tyrosine-protein kinase Yes	F1LM93	[418-427]	[R].LIEDNEYTAR.[Q]	1xBiotinTyramide [Y7]	1.183	0.24245	5
Crmp1	Dihydropyrimidinase-related protein 1	Q62950	[497-511]	[R].GMYDGPVYEVPATPK.[H]	1xOxidation [M2]; 1xBiotinTyramide [Y]	1.184	0.243669	75
Caprin1	Caprin-1	Q5M9G3	[659-665]	[R].DYSGYQR.[D]	1xBiotinTyramide [Y]	1.185	0.244887	10
Ppp1r12a	Protein phosphatase 1 regulatory subunit 12A	Q10728	[494-503]	[R].LAYVAPTIPR.[R]	1xBiotinTyramide [Y3]	1.186	0.246104	3
Dlg2	Disks large homolog 2	Q63622	[626-639]	[K].GDIPGLGDDGYGTK.[T]	1xBiotinTyramide [Y11]	1.186	0.246104	29
Csnk2b	Casein kinase II subunit beta	P67874	[101-111]	[K].YQQGDFGYCPR.[V]	1xCarbamidomethyl [C9]; 1xBiotinTyramide [Y8]	1.19	0.250962	6
Uba1	Ubiquitin-like modifier-activating enzyme 1	Q5U300	[538-551]	[R].QMNPYIQVTSHQNR.[V]	1xOxidation [M2]; 1xBiotinTyramide [Y5]; 1xGln->pyro-Glu [Q1]	1.191	0.252173	11
Cdc37	Hsp90 co-chaperone Cdc37	Q63692	[151-158]	[K].TFVEKYEK.[Q]	1xBiotinTyramide [Y6]	1.191	0.252173	3
Pdap1	28 kDa heat- and acid-stable phosphoprotein	Q62785	[16-31]	[R].QYTSPEEIDAQLQAEK.[Q]	1xBiotinTyramide [Y2]; 1xGln->pyro-Glu [Q1]	1.192	0.253384	8
Apba1	Amyloid-beta A4 precursor protein-binding family A member 1	O35430	[103-109]	[R].DGYEAER.[A]	1xBiotinTyramide [Y3]	1.193	0.254594	11
Cdc37	Hsp90 co-chaperone Cdc37	Q63692	[156-161]	[K].YEKQIK.[H]	1xBiotinTyramide [Y1]	1.194	0.255803	1
Rims1	Regulating synaptic membrane exocytosis protein 1	Q9JIR4	[369-376]	[R].KEEEYQTR.[Y]	1xBiotinTyramide [Y5]	1.194	0.255803	18
Trim3	Tripartite motif-containing protein 3	O70277	[452-462]	[R].RPSSMYSTGGK.[R]	1xOxidation [M5]; 1xBiotinTyramide [Y6]	1.195	0.257011	8
Ldha	L-lactate dehydrogenase A chain	P04642	[233-243]	[K].QVVDSAYEVIK.[L]	1xBiotinTyramide [Y7]	1.195	0.257011	12
Map1a	Microtubule-associated protein 1A	P34926	[939-948]	[K].EEKYVVTSEK.[L]	1xBiotinTyramide [Y4]	1.195	0.257011	9
Kif5a	Kinesin heavy chain isoform 5A	Q6QLM7	[892-899]	[R].RYQQEVDR.[I]	1xBiotinTyramide [Y2]	1.195	0.257011	4
Ctnnb1	Catenin beta-1	Q9WU82	[711-717]	[R].QDDPSYR.[S]	1xBiotinTyramide [Y6]; 1xGln->pyro-Glu [Q1]	1.195	0.257011	6
Hgs	Hepatocyte growth factor-regulated tyrosine kinase substrate	Q9JJ50	[284-291]	[K].STYTAHPK.[S]	1xBiotinTyramide [Y3]	1.196	0.258217	5
Habp4	Intracellular hyaluronan-binding protein 4	A1L1K8	[382-389]	[R].RTENYGPR.[A]	1xBiotinTyramide [Y5]	1.197	0.259423	8
Macf1	Microtubule-actin cross-linking factor 1	D3ZHV2	[1634-1640]	[R].EKLYQAK.[E]	1xBiotinTyramide [Y4]	1.197	0.259423	2
Cadm3	Cell adhesion molecule 3	Q1WIM3	[358-366]	[K].GTYLTHEAK.[G]	1xBiotinTyramide [Y3]	1.199	0.261832	3
Wasl	Neural Wiskott-Aldrich syndrome protein	O08816	[251-258]	[K].VIYDFIEK.[T]	1xBiotinTyramide [Y3]	1.2	0.263034	4
Ppfia3	Liprin-alpha-3	Q91Z79	[517-538]	[R].YSQAPTLPSGAPLDPYGAGSGR.[A]	1xBiotinTyramide [Y]	1.202	0.265437	20
Hspa8	Heat shock cognate 71 kDa protein	P63018	[540-550]	[K].NSLESYAFNMK.[A]	1xDeamidated [N1]; 1xOxidation [M10]; 1xBiotinTyramide [Y6]	1.203	0.266637	2
Actg1	Actin, cytoplasmic 2	P63259	[148-177]	[R].TTGIVMDSGDGVTHTVPIYEGYALPHAILR.[L]	1xOxidation [M6]; 1xBiotinTyramide [Y22]	1.203	0.266637	8
Rims2	Regulating synaptic membrane exocytosis protein 2	Q9JIS1	[269-277]	[R].SPSDYADRR.[S]	1xBiotinTyramide [Y5]	1.203	0.266637	1
Cfap36	Cilia- and flagella-associated protein 36	Q4V8E4	[164-174]	[K].SKEEYDQEEER.[K]	1xBiotinTyramide [Y5]	1.204	0.267835	1
Ppp1r14b	Protein phosphatase 1 regulatory subunit 14B	Q8K3F3	[28-52]	[R].VYFQSPPGAAGEGPGGADDDGPVRR.[Q]	1xBiotinTyramide [Y2]	1.206	0.27023	4
Bsn	Protein bassoon	O88778	[3198-3223]	[R].SSVSQSPAPTYPSDSHYTSLEQNVPR.[N]	1xBiotinTyramide [Y]	1.207	0.271426	10
Rac1	Ras-related C3 botulinum toxin substrate 1	Q6RUV5	[134-147]	[K].LTPITYPQGLAMAK.[E]	1xOxidation [M12]; 1xBiotinTyramide [Y6]	1.207	0.271426	13
Rtn3	Reticulon-3	Q6RJR6	[382-388]	[K].GYLSSTK.[E]	1xBiotinTyramide [Y2]	1.208	0.27262	1
Habp4	Intracellular hyaluronan-binding protein 4	A1L1K8	[149-157]	[R].EYRPYDTER.[Q]	1xBiotinTyramide [Y5]	1.209	0.273814	3
Mark1	Serine/threonine-protein kinase MARK1	O08678	[571-583]	[K].DGSEAYRPGTAQR.[V]	1xBiotinTyramide [Y6]	1.21	0.275007	2
Pdlim1	PDZ and LIM domain protein 1	P52944	[165-196]	[K].TSASGEEANSRPSAQPHPSGGLIIDKESEVYK.[M]	1xBiotinTyramide [Y31]	1.21	0.275007	3
Nsf	Vesicle-fusing ATPase	Q9QUL6	[28-38]	[K].DYQSGQHVMVR.[T]	1xBiotinTyramide [Y2]	1.213	0.27858	14
Bsn	Protein bassoon	O88778	[3282-3294]	[R].GEEESEEDSYDPR.[G]	1xBiotinTyramide [Y10]	1.214	0.279768	5
Mark3	MAP/microtubule affinity-regulating kinase 3	Q8VHF0	[627-650]	[R].TATYNGPPASPSLSHEATPLSQTR.[S]	1xBiotinTyramide [Y4]	1.214	0.279768	4
Brsk2	Serine/threonine-protein kinase BRSK2	D3ZML2	[7-21]	[K].DGGGAQHAQYVGPYR.[L]	1xBiotinTyramide [Y10]	1.216	0.282143	3
Map2	Microtubule-associated protein 2	P15146	[778-801]	[K].VTGGQTTQVETSSESPFPAKEYYK.[N]	1xBiotinTyramide [Y]	1.216	0.282143	5
Dnm1	Dynamin-1	P21575	[731-736]	[R].MYHALK.[E]	1xBiotinTyramide [Y2]	1.216	0.282143	3
Lamtor1	Ragulator complex protein LAMTOR1	Q6P791	[32-47]	[K].ALNGAEPSYHSLPSAR.[T]	1xBiotinTyramide [Y9]	1.216	0.282143	8
Pclo	Protein piccolo	Q9JKS6	[2924-2930]	[R].SGPYGYR.[G]	1xBiotinTyramide_Plus1 [Y6]	1.216	0.282143	1
Nedd4	E3 ubiquitin-protein ligase NEDD4	Q62940	[359-379]	[R].LTMYGNPATSQPVTSSNHSSR.[G]	1xBiotinTyramide_Plus1 [Y4]	1.218	0.284514	5
Tpd52l2	Tumor protein D54	Q6PCT3	[120-128]	[K].VTQSDLYKK.[T]	1xBiotinTyramide [Y7]	1.218	0.284514	7
Pak3	Serine/threonine-protein kinase PAK 3	Q62829	[146-159]	[K].SAHGYIAAHQSNTK.[T]	1xBiotinTyramide [Y5]	1.22	0.286881	39
Sec31a	Protein transport protein Sec31A	Q9Z2Q1	[802-811]	[R].SSYEGQPLPK.[G]	1xBiotinTyramide [Y3]	1.221	0.288063	22
Lasp1	LIM and SH3 domain protein 1	Q99MZ8	[122-128]	[K].YHEEFEK.[S]	1xBiotinTyramide [Y1]	1.223	0.290424	17
Igbp1	Immunoglobulin-binding protein 1	O08836	[278-284]	[K].YGALPDR.[G]	1xBiotinTyramide [Y1]	1.224	0.291604	2
Pclo	Protein piccolo	Q9JKS6	[3641-3652]	[R].APFQYSEGFTTK.[G]	1xBiotinTyramide [Y5]	1.227	0.295135	4
Pdap1	28 kDa heat- and acid-stable phosphoprotein	Q62785	[16-31]	[R].QYTSPEEIDAQLQAEK.[Q]	1xBiotinTyramide [Y2]	1.228	0.296311	13
Gpr158	Probable G-protein coupled receptor 158	D4A6L0	[817-825]	[K].SHSTYDHVR.[D]	1xBiotinTyramide [Y5]	1.229	0.297485	7
Dnm1	Dynamin-1	P21575	[343-361]	[K].RIEGSGDQIDTYELSGGAR.[I]	1xBiotinTyramide [Y12]	1.229	0.297485	7
Tmem30a	Cell cycle control protein 50A	Q6AY41	[2-24]	[M].AMNYSAKDEVDGGPTGPPGGAAK.[T]	1xAcetyl [N-Term]; 1xBiotinTyramide [Y4]	1.229	0.297485	6
Pabpc1	Polyadenylate-binding protein 1	Q9EPH8	[507-512]	[R].TVPQYK.[Y]	1xBiotinTyramide [Y5]	1.23	0.298658	32
Pabpc1	Polyadenylate-binding protein 1	Q9EPH8	[260-265]	[K].QIYVGR.[A]	1xBiotinTyramide [Y3]; 1xGln->pyro-Glu [Q1]	1.231	0.299831	2
Crmp1	Dihydropyrimidinase-related protein 1	Q62950	[497-511]	[R].GMYDGPVYEVPATPK.[H]	1xBiotinTyramide [Y]	1.232	0.301002	15
Rims1	Regulating synaptic membrane exocytosis protein 1	Q9JIR4	[127-144]	[R].RYQGEHKDDAPTCGICHK.[T]	2xCarbamidomethyl [C13; C16]; 1xBiotinTyramide [Y2]	1.232	0.301002	6
Atp1a1	Sodium/potassium-transporting ATPase subunit alpha-1	P06685	[10-22]	[K].YEPAAVSEHGDKK.[S]	1xBiotinTyramide [Y1]	1.233	0.302173	5
Grm5	Metabotropic glutamate receptor 5	P31424	[1188-1194]	[K].YDTLIIR.[D]	1xBiotinTyramide [Y1]	1.234	0.303342	2
Plcg1	1-phosphatidylinositol 4,5-bisphosphate phosphodiesterase gamma-1	P10686	[764-778]	[K].IGTAEPDYGALYEGR.[N]	1xBiotinTyramide [Y]	1.235	0.304511	7
Pip5k1c	Phosphatidylinositol 4-phosphate 5-kinase type-1 gamma	Q5I6B8	[484-491]	[R].EDVQYDLR.[G]	1xBiotinTyramide [Y5]	1.236	0.305679	8
Stx7	Syntaxin-7	O70257	[227-232]	[R].AANYQR.[K]	1xBiotinTyramide [Y4]	1.237	0.306846	2
Itpa	Inosine triphosphate pyrophosphatase	D3ZW55	[185-198]	[K].LQEYFGVTDGAGDH.[-]	1xBiotinTyramide [Y4]	1.238	0.308011	11
Csde1	Cold shock domain-containing protein E1	P18395	[582-600]	[K].THSVNGITEEANPTIYSGK.[V]	1xBiotinTyramide [Y16]	1.239	0.309176	1
Rps3a	40S ribosomal protein S3a	P49242	[253-264]	[R].ADGYEPPVQESV.[-]	1xBiotinTyramide [Y4]	1.239	0.309176	48
Shroom2	Protein Shroom2	Q7TP36	[1026-1036]	[K].TLSTSEQCYSR.[F]	1xCarbamidomethyl [C8]; 1xBiotinTyramide [Y9]	1.239	0.309176	5
Bsn	Protein bassoon	O88778	[1795-1806]	[R].YNLPNQVTPLAR.[R]	1xBiotinTyramide [Y1]	1.24	0.31034	10
Camk2a	Calcium/calmodulin-dependent protein kinase type II subunit alpha	P11275	[434-445]	[R].ITQYLDAGGIPR.[T]	1xBiotinTyramide [Y4]	1.24	0.31034	19
Vipas39	Spermatogenesis-defective protein 39 homolog	Q5PQN6	[134-143]	[K].TYSPELGRPK.[G]	1xBiotinTyramide [Y2]	1.24	0.31034	1
Bcar1	Breast cancer anti-estrogen resistance protein 1	Q63767	[478-489]	[R].RPGPGTLYDVPR.[E]	1xBiotinTyramide [Y8]	1.24	0.31034	4
Map1a	Microtubule-associated protein 1A	P34926	[942-948]	[K].YVVTSEK.[L]	1xBiotinTyramide [Y1]	1.241	0.311503	1
Tubb2b	Tubulin beta-2B chain	Q3KRE8	[157-162]	[R].EEYPDR.[I]	1xBiotinTyramide [Y3]	1.241	0.311503	38
Pclo	Protein piccolo	Q9JKS6	[2775-2781]	[K].HTELPYR.[K]	1xBiotinTyramide [Y6]	1.246	0.317304	5
Sh3gl2	Endophilin-A1	O35179	[165-172]	[R].RLDFDYKK.[K]	1xBiotinTyramide [Y6]	1.248	0.319618	12
Camk2b	Calcium/calmodulin-dependent protein kinase type II subunit beta	P08413	[498-509]	[R].LTQYIDGQGRPR.[T]	1xBiotinTyramide [Y4]	1.248	0.319618	12
Ak1	Adenylate kinase isoenzyme 1	P39069	[149-155]	[K].RLETYYK.[A]	1xBiotinTyramide [Y6]	1.25	0.321928	2
Capns1	Calpain small subunit 1	Q64537	[87-101]	[R].SHYSNIEANESEEER.[Q]	1xBiotinTyramide [Y3]	1.25	0.321928	3
Dpysl2	Dihydropyrimidinase-related protein 2	P47942	[497-511]	[R].GLYDGPVCEVSVTPK.[T]	1xCarbamidomethyl [C8]; 1xBiotinTyramide [Y3]	1.252	0.324235	38
Snap91	Clathrin coat assembly protein AP180	Q05140	[10-24]	[R].IAAAQYSVTGSAVAR.[A]	1xBiotinTyramide [Y6]	1.252	0.324235	6
Ddx1	ATP-dependent RNA helicase DDX1	Q641Y8	[695-702]	[R].AAGGGNYK.[G]	1xBiotinTyramide [Y7]	1.253	0.325386	6
Lasp1	LIM and SH3 domain protein 1	Q99MZ8	[112-128]	[K].KTQDQISNIKYHEEFEK.[S]	1xBiotinTyramide [Y11]	1.253	0.325386	4
Cttn	Src substrate cortactin	Q66HL2	[162-171]	[K].YGVQADRVDK.[S]	1xBiotinTyramide [Y1]	1.255	0.327687	10
Ywhag	14-3-3 protein gamma	P61983	[111-120]	[K].NCSETQYESK.[V]	1xCarbamidomethyl [C2]; 1xBiotinTyramide [Y7]	1.256	0.328836	15
Map1b	Microtubule-associated protein 1B	P15205	[1802-1826]	[K].ESTAAYQTSSSPPIDAAAAEPYGFR.[S]	1xBiotinTyramide [Y]	1.257	0.329985	39
Cttn	Src substrate cortactin	Q66HL2	[135-144]; [209-218]	[QK].SAVGFEYQGK.[T]	1xBiotinTyramide [Y7]	1.257	0.329985	5
Stxbp1	Syntaxin-binding protein 1	P61765	[357-364]	[K].HYQGTVDK.[L]	1xBiotinTyramide_Plus1 [Y2]	1.259	0.332278	1
Caprin1	Caprin-1	Q5M9G3	[666-673]	[R].DGYQQNFK.[R]	1xBiotinTyramide [Y3]	1.261	0.334568	10
Rps9	40S ribosomal protein S9	P29314	[163-172]	[R].SPYGGGRPGR.[V]	1xBiotinTyramide [Y3]	1.262	0.335712	12
Sipa1l1	Signal-induced proliferation-associated 1-like protein 1	O35412	[602-612]; [641-651]	[K].LDEQGLNYQQK.[V]	1xDeamidated [N/Q]; 1xBiotinTyramide_Plus1 [Y8]	1.263	0.336855	3
Pgk1	Phosphoglycerate kinase 1	P16617	[247-264]	[K].VLNNMEIGTSLYDEEGAK.[I]	1xOxidation [M5]; 1xBiotinTyramide [Y12]	1.263	0.336855	4
Copb1	Coatomer subunit beta	P23514	[514-534]	[K].LVTEMGTYATQSALSSSRPTK.[K]	1xOxidation [M5]; 1xBiotinTyramide [Y8]	1.263	0.336855	3
Tagln3	Transgelin-3	P37805	[65-79]	[K].LINSLYPPGQEPIPK.[I]	1xBiotinTyramide [Y6]	1.263	0.336855	2
Lasp1	LIM and SH3 domain protein 1	Q99MZ8	[113-128]	[K].TQDQISNIKYHEEFEK.[S]	1xBiotinTyramide [Y10]	1.263	0.336855	10
Aldoc	Fructose-bisphosphate aldolase C	P09117	[343-363]	[K].YEGSGDGGAAAQSLYVANHAY.[-]	1xBiotinTyramide [Y]	1.268	0.342555	70
Add3	Gamma-adducin	Q62847	[28-37]	[R].INESDPEYLR.[E]	1xBiotinTyramide [Y8]	1.268	0.342555	3
Nrxn2	Neurexin-2	Q63374	[1665-1677]	[R].NRDEGSYQVDQSR.[N]	1xBiotinTyramide [Y7]	1.268	0.342555	4
Ybx1	Nuclease-sensitive element-binding protein 1	P62961	[155-168]	[R].NYQQNYQNSESGEK.[N]	1xBiotinTyramide [Y]	1.269	0.343692	4
Eif3c	Eukaryotic translation initiation factor 3 subunit C	B5DFC8	[904-911]	[R].QQQSQTAY.[-]	1xBiotinTyramide [Y8]	1.271	0.345964	14
Hras	GTPase HRas	P20171	[136-147]	[R].SYGIPYIETSAK.[T]	1xBiotinTyramide [Y2]	1.271	0.345964	3
Psmc1	26S proteasome regulatory subunit 4	P62193	[24-32]	[K].KYEPPVPTR.[V]	1xBiotinTyramide [Y2]	1.271	0.345964	6
Epn1	Epsin-1	O88339	[98-107]	[K].ENMYAVQTLK.[D]	1xOxidation [M3]; 1xBiotinTyramide [Y4]	1.273	0.348232	6
Psmc1	26S proteasome regulatory subunit 4	P62193	[430-440]	[K].KQEGTPEGLYL.[-]	1xBiotinTyramide [Y10]	1.273	0.348232	3
Caskin1	Caskin-1	Q8VHK2	[446-463]	[R].SQPPAAHAGQVYGEQPPK.[K]	1xBiotinTyramide [Y12]	1.273	0.348232	18
Flot2	Flotillin-2	Q9Z2S9	[345-350]	[K].AEAYQK.[Y]	1xBiotinTyramide [Y4]	1.273	0.348232	6
Ank3	Ankyrin-3	O70511	[1582-1600]	[R].TVASPSPYNTQVASGTLGR.[V]	1xBiotinTyramide [Y8]	1.274	0.349365	4
Txnrd1	Thioredoxin reductase 1, cytoplasmic	O89049	[124-133]	[K].KVVYENAYGK.[F]	1xBiotinTyramide [Y8]	1.275	0.350497	6
Clstn3	Calsyntenin-3	Q8R553	[949-957]	[R].IIESPPHRY.[-]	1xBiotinTyramide [Y9]	1.276	0.351628	4
Exoc4	Exocyst complex component 4	Q62824	[315-326]	[R].STTQVADSAYQR.[G]	1xBiotinTyramide [Y10]	1.005	0.0071955	17
Hnrnpa3	Heterogeneous nuclear ribonucleoprotein A3	Q6URK4	[356-377]	[R].SSGSPYGGGYGSGGGSGGYGSR.[R]	1xBiotinTyramide [Y]	1.005	0.0071955	10
Baiap2	Brain-specific angiogenesis inhibitor 1-associated protein 2	Q6GMN2	[334-346]	[K].LSDSYSNTLPVRK.[S]	1xBiotinTyramide [Y5]	1.007	0.0100637	10
Psmc1	26S proteasome regulatory subunit 4	P62193	[23-32]	[K].KKYEPPVPTR.[V]	1xBiotinTyramide [Y3]	1.057	0.0799754	4
Rpl8	60S ribosomal protein L8	P62919	[129-144]	[R].ASGNYATVISHNPETK.[K]	1xBiotinTyramide [Y5]	1.057	0.0799754	12
Basp1	Brain acid soluble protein 1	Q05175	[10-18]	[K].KGYNVNDEK.[A]	1xAcetyl [N-Term]; 1xBiotinTyramide [Y3]	1.009	0.0129262	8
Hsp90aa1	Heat shock protein HSP 90-alpha	P82995	[622-632]	[R].DNSTMGYMAAK.[K]	1xOxidation [M]; 1xBiotinTyramide [Y7]	1.01	0.0143553	37
Pfkp	ATP-dependent 6-phosphofructokinase, platelet type	P47860	[16-25]	[K].YLEHLSGDGK.[A]	1xBiotinTyramide [Y1]	1.012	0.0172093	23
Pak1	Serine/threonine-protein kinase PAK 1	P35465	[149-162]	[K].SAEDYNSSNTLNVK.[T]	1xBiotinTyramide [Y5]	1.013	0.0186342	29
Bsn	Protein bassoon	O88778	[3417-3423]	[R].YYGVSSR.[D]	1xBiotinTyramide [Y1]	1.015	0.0214797	9
Neo1	Neogenin (Fragment)	P97603	[1344-1359]	[R].MLEDSESSYEPDELTK.[E]	1xOxidation [M1]; 1xBiotinTyramide [Y9]	1.018	0.0257376	9
Basp1	Brain acid soluble protein 1	Q05175	[10-18]	[K].KGYNVNDEK.[A]	1xBiotinTyramide [Y3]	1.018	0.0257376	142
Slc32a1	Vesicular inhibitory amino acid transporter	O35458	[65-87]	[K].SEGEPCGDEGAEPPVEGDIHYQR.[G]	1xCarbamidomethyl [C6]; 1xBiotinTyramide [Y21]	1.019	0.0271541	39
Pgrmc1	Membrane-associated progesterone receptor component 1	P70580	[164-169]	[K].YHHVGK.[L]	1xBiotinTyramide [Y1]	1.019	0.0271541	1
Synj1	Synaptojanin-1	Q62910	[1172-1198]	[R].NQPSPQAGLAGPGPSGYGAARPTIPAR.[A]	1xBiotinTyramide [Y17]	1.02	0.0285692	14
Plcb1	1-phosphatidylinositol 4,5-bisphosphate phosphodiesterase beta-1	P10687	[1021-1028]	[R].QEQYYSEK.[Y]	1xBiotinTyramide [Y]	1.021	0.0299829	15
Dctn1	Dynactin subunit 1	P28023	[349-360]	[K].GSDGAASSYQLK.[Q]	1xBiotinTyramide [Y9]	1.021	0.0299829	8
Atp6v1b2	V-type proton ATPase subunit B, brain isoform	P62815	[38-44]	[R].NYLSQPR.[L]	1xBiotinTyramide [Y2]	1.021	0.0299829	22
Cttn	Src substrate cortactin	Q66HL2	[148-161]	[K].HASQKDYSSGFGGK.[Y]	1xBiotinTyramide [Y7]	1.021	0.0299829	1
Shc3	SHC-transforming protein 3	O70143	[400-412]	[R].QGSLDIYSTPEGK.[A]	1xBiotinTyramide [Y7]; 1xGln->pyro-Glu [Q1]	1.042	0.0593553	4
Nefl	Neurofilament light polypeptide	P19527	[17-23]	[R].RYVETPR.[V]	1xBiotinTyramide [Y2]	1.042	0.0593553	5
Slc9a1	Sodium/hydrogen exchanger 1	P26431	[684-694]	[K].ITNYLTVPAHK.[L]	1xBiotinTyramide [Y4]	1.044	0.0621217	1
Rapgef2	Rap guanine nucleotide exchange factor 2	F1M386	[1192-1211]	[R].TLMEPDQYSLGSYAPVSESR.[G]	1xOxidation [M3]; 1xBiotinTyramide [Y13]	1.045	0.0635029	3
Vps50	Syndetin	F1LSG8	[570-582]	[R].DYVDEQTGDVPVK.[S]	1xBiotinTyramide [Y2]	1.046	0.0648829	5
Ppp1cb	Serine/threonine-protein phosphatase PP1-beta catalytic subunit	P62142	[304-319]	[K].YQYGGLNSGRPVTPPR.[T]	1xBiotinTyramide [Y]	1.046	0.0648829	12
Tpd52l2	Tumor protein D54	Q6PCT3	[120-127]	[K].VTQSDLYK.[K]	1xBiotinTyramide [Y7]	1.046	0.0648829	2
Shank2	SH3 and multiple ankyrin repeat domains protein 2	Q9QX74	[542-557]	[R].VYGTIKPAFNQNPVAK.[V]	1xBiotinTyramide [Y2]	1.047	0.0662614	3
Map1a	Microtubule-associated protein 1A	P34926	[935-948]	[K].AVGKEEKYVVTSEK.[L]	1xBiotinTyramide [Y8]	1.048	0.0676387	5
Slc24a2	Sodium/potassium/calcium exchanger 2	O54701	[403-416]	[R].QNGAANHVDYAAEK.[I]	1xBiotinTyramide [Y10]	1.049	0.0690147	5
Stx7	Syntaxin-7	O70257	[50-64]	[R].QQLQQEQQYTNQLAK.[E]	1xBiotinTyramide [Y9]; 1xGln->pyro-Glu [Q1]	1.049	0.0690147	22
Dpysl3	Dihydropyrimidinase-related protein 3	Q62952	[2-7]	[M].SYQGKK.[N]	1xAcetyl [N-Term]; 1xBiotinTyramide [Y2]	1.049	0.0690147	151
Bsn	Protein bassoon	O88778	[3690-3705]	[K].GQPGYPSSADYSQPSR.[A]	1xBiotinTyramide [Y]	1.05	0.0703893	22
Scamp1	Secretory carrier-associated membrane protein 1	P56603	[53-78]	[K].MPNVPNTQPAIMKPTEEHPAYTQITK.[E]	1xOxidation [M]; 1xBiotinTyramide [Y21]	1.051	0.0717627	15
Dnaja1	DnaJ homolog subfamily A member 1	P63036	[375-389]	[R].HYNGEAYEDDEHHPR.[G]	1xBiotinTyramide [Y]	1.041	0.0579701	19
Sipa1l1	Signal-induced proliferation-associated 1-like protein 1	O35412	[1292-1320]	[K].QGHSDSHYSSHSSSNTLSSNASSAHSDEK.[W]	1xBiotinTyramide [Y8]; 1xGln->pyro-Glu [Q1]	1.022	0.0313952	5
Bsn	Protein bassoon	O88778	[2697-2703]	[R].YISAPEK.[T]	1xBiotinTyramide [Y1]	1.04	0.0565835	4
Add3	Gamma-adducin	Q62847	[510-517]	[R].EQNRYDLK.[T]	1xBiotinTyramide [Y5]	1.04	0.0565835	5
Vti1a	Vesicle transport through interaction with t-SNAREs homolog 1A	Q9JI51	[93-100]	[R].IAYSDEVR.[N]	1xBiotinTyramide [Y3]	1.023	0.0328061	4
Cttn	Src substrate cortactin	Q66HL2	[222-230]	[K].HESQKDYVK.[G]	1xBiotinTyramide [Y7]	1.024	0.0342157	2
Bsn	Protein bassoon	O88778	[3706-3717]	[R].APSAYHHASDSK.[K]	1xBiotinTyramide [Y5]	1.039	0.0551957	4
Nefl	Neurofilament light polypeptide	P19527	[16-23]	[K].RRYVETPR.[V]	1xBiotinTyramide [Y3]	1.025	0.0356239	1
Pcdha4	Protocadherin alpha-4	Q767I8	[868-874]	[K].YGPGNPK.[Q]	1xBiotinTyramide [Y1]	1.025	0.0356239	13
Nefm	Neurofilament medium polypeptide	P12839	[139-154]	[K].QASHAQLGDAYDQEIR.[E]	1xBiotinTyramide [Y11]	1.026	0.0370307	4
Snap29	Synaptosomal-associated protein 29	Q9Z2P6	[160-168]	[K].YQASHPNLR.[R]	1xBiotinTyramide [Y1]	1.026	0.0370307	9
Ampd2	AMP deaminase 2	Q02356	[2-9]	[M].ASYPGPGK.[S]	1xAcetyl [N-Term]; 1xBiotinTyramide [Y3]	1.027	0.0384362	2
Gnl1	Guanine nucleotide-binding protein-like 1	Q6MG06	[75-80]	[R].GYDPNR.[Y]	1xBiotinTyramide [Y2]	1.027	0.0384362	7
Cct3	T-complex protein 1 subunit gamma	Q6P502	[232-237]	[R].YIKNPR.[I]	1xBiotinTyramide [Y1]	1.029	0.041243	16
Cotl1	Coactosin-like protein	B0BNA5	[131-142]	[K].KAGGANYDAQSE.[-]	1xBiotinTyramide [Y7]	1.034	0.0482362	22
Map1b	Microtubule-associated protein 1B	P15205	[1192-1213]	[R].DYNASASTISPPSSMEEDKFSK.[S]	1xBiotinTyramide [Y2]	1.034	0.0482362	5
Zdhhc5	Palmitoyltransferase ZDHHC5	Q2THW7	[448-457]	[R].SEGTTSTSYK.[S]	1xBiotinTyramide [Y9]	1.034	0.0482362	9
Arhgap35	Rho GTPase-activating protein 35	P81128	[1099-1115]	[R].NEEENIYSVPHDSTQGK.[I]	1xBiotinTyramide [Y7]	1.035	0.0496308	6
Dnm1	Dynamin-1	P21575	[446-451]	[K].LQQYPR.[L]	1xBiotinTyramide [Y4]	1.036	0.051024	13
Sv2b	Synaptic vesicle glycoprotein 2B	Q63564	[6-21]	[R].YRDNYEGYAPNDGYYR.[G]	1xBiotinTyramide [Y]	1.036	0.051024	5
Sncb	Beta-synuclein	Q63754	[33-43]	[K].TKEGVLYVGSK.[T]	1xBiotinTyramide [Y7]	1.037	0.0524159	46
Sncb	Beta-synuclein	Q63754	[35-43]	[K].EGVLYVGSK.[T]	1xBiotinTyramide [Y5]	1.038	0.0538064	53
Sptan1	Spectrin alpha chain, non-erythrocytic 1	P16086	[38-45]	[R].QKLEDSYR.[F]	1xBiotinTyramide [Y7]	1.032	0.045443	8
Aak1	AP2-associated protein kinase 1	P0C1X8	[227-237]	[R].APEMVNLYSGK.[I]	1xOxidation [M4]; 1xBiotinTyramide [Y8]	1.032	0.045443	1
Ak1	Adenylate kinase isoenzyme 1	P39069	[148-155]	[K].KRLETYYK.[A]	1xBiotinTyramide [Y7]	1.031	0.0440443	4
	DGK GFP APEX2	3018	[1134-1153]	[K].NPQNINPSSSQNSQNFATYK.[E]	1xDeamidated [N12]; 1xBiotinTyramide [Y19]			1
	DGK GFP APEX2	3018	[1134-1153]	[K].NPQNINPSSSQNSQNFATYK.[E]	1xBiotinTyramide_Plus1 [Y19]			4
Mlip	Muscular LMNA-interacting protein	A0A096MK47	[783-795]	[K].KEEEVYEPNPFSK.[Y]	1xBiotinTyramide [Y6]			2
Eif3j	Eukaryotic translation initiation factor 3 subunit J	A0JPM9	[135-154]	[K].ETFGVNNTVYGIDAMNPSSR.[D]	1xOxidation [M15]; 1xBiotinTyramide [Y10]			6
Eif3j	Eukaryotic translation initiation factor 3 subunit J	A0JPM9	[135-154]	[K].ETFGVNNTVYGIDAMNPSSR.[D]	1xOxidation [M15]; 1xBiotinTyramide_Plus1 [Y10]			1
Shtn1	Shootin-1	A0MZ67	[18-33]	[K].EQAIGEYEDLRAENQK.[T]	1xBiotinTyramide [Y7]			5
Tollip	Toll-interacting protein	A2RUW1	[81-96]	[R].LGYAVYETPTAHNGAK.[N]	1xBiotinTyramide_Plus1 [Y6]			2
Hnrnpa2b1	Heterogeneous nuclear ribonucleoproteins A2/B1	A7VJC2	[326-350]	[R].NMGGPYGGGNYGPGGSGGSGGYGGR.[S]	1xDeamidated [N10]; 1xOxidation [M2]; 1xBiotinTyramide [Y22]			1
Hnrnpa2b1	Heterogeneous nuclear ribonucleoproteins A2/B1	A7VJC2	[326-350]	[R].NMGGPYGGGNYGPGGSGGSGGYGGR.[S]	1xDeamidated [N10]; 1xOxidation [M2]; 1xBiotinTyramide_Plus1 [Y11]			2
Hnrnpa2b1	Heterogeneous nuclear ribonucleoproteins A2/B1	A7VJC2	[326-350]	[R].NMGGPYGGGNYGPGGSGGSGGYGGR.[S]	1xOxidation [M2]; 1xBiotinTyramide_Plus1 [Y11]			5
Sugt1	Protein SGT1 homolog	B0BN85	[37-51]	[K].ALEQNPDDAQYYCQR.[A]	1xCarbamidomethyl [C13]; 1xBiotinTyramide [Y11]			1
Sugt1	Protein SGT1 homolog	B0BN85	[37-51]	[K].ALEQNPDDAQYYCQR.[A]	1xCarbamidomethyl [C13]; 1xBiotinTyramide_Plus1 [Y11]			1
Sugt1	Protein SGT1 homolog	B0BN85	[86-93]	[K].GICEYYEK.[D]	1xCarbamidomethyl [C3]; 1xBiotinTyramide_Plus1 [Y6]			1
Sugt1	Protein SGT1 homolog	B0BN85	[246-256]	[K].NMYPSSSHYTR.[N]	1xOxidation [M2]; 1xBiotinTyramide_Plus1 [Y3]			1
Sugt1	Protein SGT1 homolog	B0BN85	[246-256]	[K].NMYPSSSHYTR.[N]	1xBiotinTyramide_Plus1 [Y9]			1
Cotl1	Coactosin-like protein	B0BNA5	[131-142]	[K].KAGGANYDAQSE.[-]	1xBiotinTyramide_Plus1 [Y7]			1
Otub1	Ubiquitin thioesterase OTUB1	B2RYG6	[60-71]	[K].EYAEDDNIYQQK.[I]	1xBiotinTyramide_Plus1 [Y2]			5
Otub1	Ubiquitin thioesterase OTUB1	B2RYG6	[11-36]	[K].QEPLGSDSEGVNCLAYDEAIMAQQDR.[I]	1xCarbamidomethyl [C13]; 1xOxidation [M21]; 1xBiotinTyramide_Plus1 [Y16]			3
Otub1	Ubiquitin thioesterase OTUB1	B2RYG6	[11-36]	[K].QEPLGSDSEGVNCLAYDEAIMAQQDR.[I]	1xCarbamidomethyl [C13]; 1xOxidation [M21]; 1xBiotinTyramide_Plus1 [Y16]; 1xGln->pyro-Glu [Q1]			1
Sept11	Septin-11	B3GNI6	[309-326]	[K].DTDPDSKPFSLQETYEAK.[R]	1xBiotinTyramide [Y15]			1
Camsap1	Calmodulin-regulated spectrin-associated protein 1	D3Z8E6	[417-429]	[R].YHLHSEEPECLGK.[G]	1xCarbamidomethyl [C10]; 1xBiotinTyramide_Plus1 [Y1]			1
Mpp2	MAGUK p55 subfamily member 2	D3ZAA9	[416-430]	[R].YLEHGEYEGNLYGTR.[I]	1xBiotinTyramide [Y12]			1
Macf1	Microtubule-actin cross-linking factor 1	D3ZHV2	[2342-2363]	[K].TGSVLPSVGSSVGSVNGYHTCK.[D]	1xCarbamidomethyl [C21]; 1xBiotinTyramide [Y18]			1
Macf1	Microtubule-actin cross-linking factor 1	D3ZHV2	[1641-1649]	[K].EQYEGLQDR.[T]	1xBiotinTyramide [Y3]			1
Brsk2	Serine/threonine-protein kinase BRSK2	D3ZML2	[697-720]	[R].SAHGPLGDSAAAGPGGDTEYPMGK.[D]	1xOxidation [M22]; 1xBiotinTyramide [Y20]			1
Trim2	Tripartite motif-containing protein 2	D3ZQG6	[454-462]	[R].PASMYSTGK.[R]	1xBiotinTyramide [Y5]			1
Trim2	Tripartite motif-containing protein 2	D3ZQG6	[453-463]	[K].RPASMYSTGKR.[K]	1xBiotinTyramide [Y6]			1
Itpa	Inosine triphosphate pyrophosphatase	D3ZW55	[40-56]	[K].IDLPEYQGEPDEISIQK.[C]	1xBiotinTyramide_Plus1 [Y6]			6
Cacnb4	Voltage-dependent L-type calcium channel subunit beta-4	D4A055	[453-465]	[R].SLMTSDENYHNER.[A]	1xOxidation [M3]; 1xBiotinTyramide_Plus1 [Y9]			1
Kiaa1107	AP2-interacting clathrin-endocytosis protein	D4A0X3	[712-729]	[R].SEDYDAGGSQDDEGSHDR.[G]	1xBiotinTyramide_Plus1 [Y4]			2
Kiaa1107	AP2-interacting clathrin-endocytosis protein	D4A0X3	[936-948]	[K].ENEATTAEHKYSR.[G]	1xBiotinTyramide [Y11]			2
Kiaa1107	AP2-interacting clathrin-endocytosis protein	D4A0X3	[933-948]	[R].FFKENEATTAEHKYSR.[G]	1xBiotinTyramide_Plus1 [Y14]			1
Srgap2	SLIT-ROBO Rho GTPase-activating protein 2	D4A208	[816-836]	[R].TGASCPSGGHVADIYLANINK.[Q]	1xCarbamidomethyl [C5]; 1xBiotinTyramide_Plus1 [Y15]			3
Pak5	Serine/threonine-protein kinase PAK 5	D4A280	[222-238]	[R].ASSSSPLDYSFQLTPSR.[T]	1xBiotinTyramide [Y9]			5
Pak5	Serine/threonine-protein kinase PAK 5	D4A280	[306-320]	[K].THPQGHSYNSYTYPR.[L]	1xBiotinTyramide [Y8]			1
Gpr158	Probable G-protein coupled receptor 158	D4A6L0	[1050-1060]	[K].AAEGLYQANHK.[S]	1xBiotinTyramide_Plus1 [Y6]			1
Camsap2	Calmodulin-regulated spectrin-associated protein 2	D4AEC2	[111-119]	[K].GLYVTDQEK.[L]	1xBiotinTyramide [Y3]			1
Camsap2	Calmodulin-regulated spectrin-associated protein 2	D4AEC2	[1333-1340]	[K].LYKEPSAK.[S]	1xBiotinTyramide_Plus1 [Y2]			1
Fam168b	Myelin-associated neurite-outgrowth inhibitor	D4AEP3	[1-18]	[-].MNPVYSPGSSGVPYANAK.[G]	1xAcetyl [N-Term]; 1xOxidation [M1]; 1xBiotinTyramide_Plus1 [Y14]			1
Yes1	Tyrosine-protein kinase Yes	F1LM93	[418-427]	[R].LIEDNEYTAR.[Q]	1xBiotinTyramide_Plus1 [Y7]			2
Yes1	Tyrosine-protein kinase Yes	F1LM93	[16-46]	[K].YTPENPTEPVNTSAGHYGVEHATAATTSSTK.[G]	1xDeamidated [N5]; 1xBiotinTyramide_Plus1 [Y1]			2
Yes1	Tyrosine-protein kinase Yes	F1LM93	[16-46]	[K].YTPENPTEPVNTSAGHYGVEHATAATTSSTK.[G]	1xDeamidated [N5]; 1xBiotinTyramide [Y]			3
Yes1	Tyrosine-protein kinase Yes	F1LM93	[16-46]	[K].YTPENPTEPVNTSAGHYGVEHATAATTSSTK.[G]	1xBiotinTyramide_Plus1 [Y]			4
Mink1	Misshapen-like kinase 1	F1LP90	[503-510]	[R].KPLYHYGR.[G]	1xBiotinTyramide [Y4]			1
Mink1	Misshapen-like kinase 1	F1LP90	[481-510]	[K].QQQQQQQQQQQQQQQQILPGDRKPLYHYGR.[G]	1xBiotinTyramide [Y26]; 1xGln->pyro-Glu [Q1]			1
Necab2	N-terminal EF-hand calcium-binding protein 2	F1LQY6	[156-170]	[K].KVYEGGNNVDQFVTR.[F]	1xBiotinTyramide [Y3]			1
Necab2	N-terminal EF-hand calcium-binding protein 2	F1LQY6	[157-170]	[K].VYEGGNNVDQFVTR.[F]	1xBiotinTyramide [Y2]			1
Rapgef2	Rap guanine nucleotide exchange factor 2	F1M386	[1049-1064]	[K].VSQGLQVPAVSLYPSR.[K]	1xBiotinTyramide [Y13]			3
Rapgef2	Rap guanine nucleotide exchange factor 2	F1M386	[1192-1211]	[R].TLMEPDQYSLGSYAPVSESR.[G]	1xOxidation [M3]; 1xBiotinTyramide_Plus1 [Y8]			5
Kif21b	Kinesin-like protein KIF21B	F1M5N7	[176-192]	[K].IHEDANGGIYTTGVTSR.[L]	1xBiotinTyramide_Plus1 [Y10]			1
Kif21b	Kinesin-like protein KIF21B	F1M5N7	[409-423]	[R].VIGEDGAEGYSDLFR.[E]	1xBiotinTyramide [Y10]			1
Stx12	Syntaxin-12	G3V7P1	[2-20]	[M].SYGPLDMYRNPGPSGPQPR.[D]	1xAcetyl [N-Term]; 1xOxidation [M7]; 1xBiotinTyramide_Plus1 [Y8]			3
Stx12	Syntaxin-12	G3V7P1	[2-20]	[M].SYGPLDMYRNPGPSGPQPR.[D]	1xAcetyl [N-Term]; 1xBiotinTyramide_Plus1 [Y8]			2
Stx12	Syntaxin-12	G3V7P1	[240-245]	[R].AAYYQK.[K]	1xBiotinTyramide_Plus1 [Y3]			1
Sqstm1	Sequestosome-1	O08623	[378-392]	[K].EAALYPHLPPEADPR.[L]	1xBiotinTyramide [Y5]			1
Pi4ka	Phosphatidylinositol 4-kinase alpha	O08662	[191-201]	[R].YSNSEESLLSK.[L]	1xBiotinTyramide_Plus1 [Y1]			1
Mark1	Serine/threonine-protein kinase MARK1	O08678	[485-501]	[K].SSAGPSNNVYSGGSMTR.[R]	1xBiotinTyramide [Y10]			2
Mark1	Serine/threonine-protein kinase MARK1	O08678	[485-501]	[K].SSAGPSNNVYSGGSMTR.[R]	1xBiotinTyramide_Plus1 [Y10]			1
Mark2	Serine/threonine-protein kinase MARK2	O08679	[408-424]	[R].SSDQAVPAIPTSNSYSK.[K]	1xBiotinTyramide_Plus1 [Y15]			1
Dclk1	Serine/threonine-protein kinase DCLK1	O08875	[204-220]	[R].DIKPENLLVYEHQDGSK.[S]	1xBiotinTyramide [Y10]			1
Dclk1	Serine/threonine-protein kinase DCLK1	O08875	[402-427]	[R].YKAQPAPPELNSESEDYSPSSSETVR.[S]	1xDeamidated [N11]; 1xBiotinTyramide [Y1]			2
Dclk1	Serine/threonine-protein kinase DCLK1	O08875	[404-427]	[K].AQPAPPELNSESEDYSPSSSETVR.[S]	1xBiotinTyramide_Plus1 [Y15]			6
Elavl4	ELAV-like protein 4	O09032	[210-224]	[K].SSQALLSQLYQSPNR.[R]	1xBiotinTyramide [Y10]			1
Smpd3	Sphingomyelin phosphodiesterase 3	O35049	[206-212]	[R].TASVEYK.[G]	1xBiotinTyramide_Plus1 [Y6]			1
Sh3gl2	Endophilin-A1	O35179	[297-312]	[R].ALYDFEPENEGELGFK.[E]	1xBiotinTyramide_Plus1 [Y3]			2
Ppp1r9b	Neurabin-2	O35274	[21-43]	[R].SAYEAGIQALKPPDAPGPDEAPK.[A]	1xDeamidated [Q8]; 1xBiotinTyramide [Y3]			1
Ppp1r9b	Neurabin-2	O35274	[21-43]	[R].SAYEAGIQALKPPDAPGPDEAPK.[A]	1xDeamidated [Q8]; 1xBiotinTyramide_Plus1 [Y3]			1
Ppp1r9b	Neurabin-2	O35274	[743-753]	[R].ETQAQYQALER.[K]	1xBiotinTyramide [Y6]			1
Dnm1l	Dynamin-1-like protein	O35303	[367-378]	[K].YIETSELCGGAR.[I]	1xCarbamidomethyl [C8]; 1xBiotinTyramide [Y1]			1
Sipa1l1	Signal-induced proliferation-associated 1-like protein 1	O35412	[205-214]	[R].EYGSTSSIDK.[Q]	1xBiotinTyramide [Y2]			1
Sipa1l1	Signal-induced proliferation-associated 1-like protein 1	O35412	[1187-1206]	[R].NSPSNLSSSSETGSGGGTYR.[Q]	1xBiotinTyramide [Y19]			4
Sipa1l1	Signal-induced proliferation-associated 1-like protein 1	O35412	[602-612]; [641-651]	[K].LDEQGLNYQQK.[V]	1xBiotinTyramide_Plus1 [Y8]			1
Sipa1l1	Signal-induced proliferation-associated 1-like protein 1	O35412	[1187-1206]	[R].NSPSNLSSSSETGSGGGTYR.[Q]	1xBiotinTyramide_Plus1 [Y19]			1
Sorbs2	Sorbin and SH3 domain-containing protein 2	O35413	[52-68]	[R].NPETLNGDATYSSLAAK.[G]	1xBiotinTyramide [Y11]			1
Sorbs2	Sorbin and SH3 domain-containing protein 2	O35413	[169-188]	[K].APHYPGIGPVDESGIPTAIR.[T]	1xBiotinTyramide_Plus1 [Y4]			1
Apba1	Amyloid-beta A4 precursor protein-binding family A member 1	O35430	[110-144]	[R].AQDADDESAYAVQYRPEAEEYTEQAEAEHAEAAQR.[R]	1xBiotinTyramide_Plus1 [Y10]			1
Apba1	Amyloid-beta A4 precursor protein-binding family A member 1	O35430	[179-211]	[R].AEDEPYAEPYADYGGLQEHVYEEIGDAPELEAR.[D]	1xBiotinTyramide [Y10]			1
Stip1	Stress-induced-phosphoprotein 1	O35814	[352-364]	[R].LAYINPDLALEEK.[N]	1xBiotinTyramide_Plus1 [Y3]			1
Stip1	Stress-induced-phosphoprotein 1	O35814	[471-478]	[R].CMMAQYNR.[H]	1xCarbamidomethyl [C1]; 1xOxidation [M]; 1xBiotinTyramide_Plus1 [Y6]			2
Stip1	Stress-induced-phosphoprotein 1	O35814	[45-50]	[R].SAAYAK.[K]	1xBiotinTyramide [Y4]			1
Stip1	Stress-induced-phosphoprotein 1	O35814	[471-478]	[R].CMMAQYNR.[H]	1xCarbamidomethyl [C1]; 1xOxidation [M3]; 1xBiotinTyramide [Y6]			1
Dnaja2	DnaJ homolog subfamily A member 2	O35824	[64-75]	[R].ELYDRYGEQGLR.[E]	1xBiotinTyramide_Plus1 [Y6]			3
Dnaja2	DnaJ homolog subfamily A member 2	O35824	[49-63]	[K].EISFAYEVLSNPEKR.[E]	1xBiotinTyramide [Y6]			1
Afdn	Afadin	O35889	[578-586]	[R].LDQEQDYRR.[R]	1xBiotinTyramide [Y7]			1
Nsfl1c	NSFL1 cofactor p47	O35987	[140-156]	[K].SPGETSKPRPFAGGGYR.[L]	1xBiotinTyramide_Plus1 [Y16]			1
Nsfl1c	NSFL1 cofactor p47	O35987	[157-172]	[R].LGAAPEEESAYVAGER.[R]	1xBiotinTyramide_Plus1 [Y11]			1
Slc24a2	Sodium/potassium/calcium exchanger 2	O54701	[403-416]	[R].QNGAANHVDYAAEK.[I]	1xDeamidated [N2]; 1xBiotinTyramide_Plus1 [Y10]			1
Slc24a2	Sodium/potassium/calcium exchanger 2	O54701	[403-416]	[R].QNGAANHVDYAAEK.[I]	1xBiotinTyramide_Plus1 [Y10]; 1xGln->pyro-Glu [Q1]			2
Slc24a2	Sodium/potassium/calcium exchanger 2	O54701	[403-416]	[R].QNGAANHVDYAAEK.[I]	1xDeamidated [N2]; 1xBiotinTyramide [Y10]			4
Arhgef7	Rho guanine nucleotide exchange factor 7	O55043	[245-253]	[R].HMEDYHPDR.[Q]	1xBiotinTyramide_Plus1 [Y5]			1
Dpp3	Dipeptidyl peptidase 3	O55096	[2-20]	[M].ADTQYILPNDIGVSSLDCR.[E]	1xAcetyl [N-Term]; 1xCarbamidomethyl [C18]; 1xBiotinTyramide [Y5]			2
Dpp3	Dipeptidyl peptidase 3	O55096	[2-20]	[M].ADTQYILPNDIGVSSLDCR.[E]	1xAcetyl [N-Term]; 1xCarbamidomethyl [C18]; 1xBiotinTyramide_Plus1 [Y5]			1
Shc3	SHC-transforming protein 3	O70143	[400-412]	[R].QGSLDIYSTPEGK.[A]	1xBiotinTyramide_Plus1 [Y7]; 1xGln->pyro-Glu [Q1]			1
Stx7	Syntaxin-7	O70257	[50-64]	[R].QQLQQEQQYTNQLAK.[E]	1xBiotinTyramide_Plus1 [Y9]			3
Ank3	Ankyrin-3	O70511	[2511-2522]	[K].AYFPESQNDIGK.[Q]	1xBiotinTyramide_Plus1 [Y2]			1
Ank3	Ankyrin-3	O70511	[1582-1600]	[R].TVASPSPYNTQVASGTLGR.[V]	1xBiotinTyramide_Plus1 [Y8]			2
Ank3	Ankyrin-3	O70511	[2539-2551]	[R].AEEPVSPLTAYQK.[S]	1xBiotinTyramide [Y11]			1
Ank3	Ankyrin-3	O70511	[2539-2551]	[R].AEEPVSPLTAYQK.[S]	1xBiotinTyramide_Plus1 [Y11]			1
Faim2	Protein lifeguard 2	O88407	[26-48]	[K].KDAPAVPSAPPSYEEATSGEGLK.[A]	1xBiotinTyramide [Y13]			1
Faim2	Protein lifeguard 2	O88407	[27-48]	[K].DAPAVPSAPPSYEEATSGEGLK.[A]	1xBiotinTyramide_Plus1 [Y12]			4
Hspa4	Heat shock 70 kDa protein 4	O88600	[705-711]	[K].QIQQYMK.[V]	1xBiotinTyramide_Plus1 [Y5]			2
Hspa4	Heat shock 70 kDa protein 4	O88600	[718-733]	[K].NKEDQYEHLDAADMTK.[V]	1xOxidation [M14]; 1xBiotinTyramide_Plus1 [Y6]			1
Bsn	Protein bassoon	O88778	[3198-3223]	[R].SSVSQSPAPTYPSDSHYTSLEQNVPR.[N]	1xBiotinTyramide_Plus1 [Y]			4
Bsn	Protein bassoon	O88778	[3302-3321]	[R].SMESNGRPASTHYYSDSDYR.[H]	1xOxidation [M2]; 1xBiotinTyramide_Plus1 [Y13]			4
Bsn	Protein bassoon	O88778	[2108-2138]	[R].HGGGSGGPDLVPYQPQHGPGLNAPQGLASLR.[S]	1xBiotinTyramide_Plus1 [Y13]			1
Bsn	Protein bassoon	O88778	[2070-2089]	[R].GDAVGFQEASLAQYSATTAR.[E]	1xDeamidated [Q13]; 1xBiotinTyramide [Y14]			1
Bsn	Protein bassoon	O88778	[3004-3015]	[R].DYLSDSELNQLR.[L]	1xBiotinTyramide_Plus1 [Y2]			1
Bsn	Protein bassoon	O88778	[2070-2089]	[R].GDAVGFQEASLAQYSATTAR.[E]	1xBiotinTyramide [Y14]			1
Bsn	Protein bassoon	O88778	[2139-2171]	[R].SGLLGNPTYPEGQPSPGNLAQYGPAASQGTAVR.[Q]	1xBiotinTyramide [Y22]			2
Bsn	Protein bassoon	O88778	[1402-1440]	[R].SPSTSSTIHSYGQPPTTANYGSQTEELPHAPSGPAGSGR.[A]	1xDeamidated [Q13]; 1xBiotinTyramide_Plus1 [Y11]			1
Bsn	Protein bassoon	O88778	[3016-3049]	[R].LQGCTTPAGQYVDYPASAAVPATPSGPTAFQQPR.[F]	1xCarbamidomethyl [C4]; 1xBiotinTyramide [Y14]			1
Bsn	Protein bassoon	O88778	[1769-1780]	[K].QVEQAVQTAPYR.[G]	1xBiotinTyramide [Y11]; 1xGln->pyro-Glu [Q1]			1
Bsn	Protein bassoon	O88778	[1402-1440]	[R].SPSTSSTIHSYGQPPTTANYGSQTEELPHAPSGPAGSGR.[A]	1xBiotinTyramide_Plus1 [Y]			7
Bsn	Protein bassoon	O88778	[3282-3294]	[R].GEEESEEDSYDPR.[G]	1xBiotinTyramide_Plus1 [Y10]			2
Bsn	Protein bassoon	O88778	[655-672]	[K].SGEAEEPVPKPYSQDLSR.[S]	1xBiotinTyramide_Plus1 [Y12]			3
Bsn	Protein bassoon	O88778	[1236-1265]	[R].ASQPAADGTPAGLGATVYEEILQTSQSIAR.[M]	1xDeamidated [Q3]; 1xBiotinTyramide_Plus1 [Y18]			1
Bsn	Protein bassoon	O88778	[2094-2107]	[R].MCAALNSMDQYGGR.[H]	1xCarbamidomethyl [C2]; 1xOxidation [M8]; 1xBiotinTyramide_Plus1 [Y11]			1
Bsn	Protein bassoon	O88778	[3016-3049]	[R].LQGCTTPAGQYVDYPASAAVPATPSGPTAFQQPR.[F]	1xCarbamidomethyl [C4]; 1xBiotinTyramide_Plus1 [Y14]			1
Bsn	Protein bassoon	O88778	[3375-3395]	[K].DVESDLASYPPPTVSSSLTSR.[S]	1xBiotinTyramide_Plus1 [Y9]			4
Bsn	Protein bassoon	O88778	[1740-1751]	[K].QPVVYGDPFQSR.[L]	1xBiotinTyramide_Plus1 [Y5]; 1xGln->pyro-Glu [Q1]			1
Bsn	Protein bassoon	O88778	[3399-3409]	[K].FQDEITYGLKK.[N]	1xBiotinTyramide [Y7]			1
Bsn	Protein bassoon	O88778	[3689-3705]	[K].KGQPGYPSSADYSQPSR.[A]	1xBiotinTyramide_Plus1 [Y]			8
Bsn	Protein bassoon	O88778	[146-171]	[R].GSTPTSPYSVPQIAPLPSSTLCPICK.[T]	2xCarbamidomethyl [C22; C25]; 1xBiotinTyramide_Plus1 [Y8]			2
Adgrl1	Adhesion G protein-coupled receptor L1	O88917	[290-301]	[R].LVVSQLNPYTLR.[F]	1xDeamidated [Q5]; 1xBiotinTyramide [Y9]			1
Hnrnpa1	Heterogeneous nuclear ribonucleoprotein A1	P04256	[301-318]	[R].NQGGYGGSSSSSSYGSGR.[R]	1xBiotinTyramide_Plus1 [Y5]			1
Tpm1	Tropomyosin alpha-1 chain	P04692	[214-226]	[K].YSQKEDKYEEEIK.[V]	1xBiotinTyramide_Plus1 [Y1]			2
Tpm1	Tropomyosin alpha-1 chain	P04692	[206-217]	[K].SLEAQAEKYSQK.[E]	1xBiotinTyramide_Plus1 [Y9]			1
Scn2a	Sodium channel protein type 2 subunit alpha	P04775	[1954-1983]	[K].LNENSTPEKTDVTPSTTSPPSYDSVTKPEK.[E]	1xDeamidated [N4]; 1xBiotinTyramide [Y22]			1
Gapdh	Glyceraldehyde-3-phosphate dehydrogenase	P04797	[247-258]	[R].LEKPAKYDDIKK.[V]	1xBiotinTyramide_Plus1 [Y7]			1
Aldoa	Fructose-bisphosphate aldolase A	P05065	[343-364]	[K].YTPSGQSGAAASESLFISNHAY.[-]	1xBiotinTyramide_Plus1 [Y22]			3
Eef2	Elongation factor 2	P05197	[668-676]	[K].GVQYLNEIK.[D]	1xBiotinTyramide [Y4]			1
Eef2	Elongation factor 2	P05197	[440-449]	[K].EDLYLKPIQR.[T]	1xBiotinTyramide_Plus1 [Y4]			1
Prkca	Protein kinase C alpha type	P05696	[277-302]	[K].LLNQEEGEYYNVPIPEGDEEGNVELR.[Q]	1xBiotinTyramide [Y9]			1
Prkca	Protein kinase C alpha type	P05696	[277-302]	[K].LLNQEEGEYYNVPIPEGDEEGNVELR.[Q]	1xBiotinTyramide_Plus1 [Y9]			1
Atp1a1	Sodium/potassium-transporting ATPase subunit alpha-1	P06685	[8-22]	[R].DKYEPAAVSEHGDKK.[S]	1xBiotinTyramide_Plus1 [Y3]			2
Syp	Synaptophysin	P07825	[230-307]	[R].APPGAPEKQPAPGDAYGDAGYGQGPGGYGPQDSYGPQGGYQPDYGQPASGGGGYGPQGDYGQQGYGQQGAPTSFSNQM.[-]	1xBiotinTyramide_Plus1 [Y28]			1
Syp	Synaptophysin	P07825	[230-307]	[R].APPGAPEKQPAPGDAYGDAGYGQGPGGYGPQDSYGPQGGYQPDYGQPASGGGGYGPQGDYGQQGYGQQGAPTSFSNQM.[-]	1xDeamidated [Q]; 1xOxidation [M78]; 1xBiotinTyramide_Plus1 [Y]			2
Syp	Synaptophysin	P07825	[238-307]	[K].QPAPGDAYGDAGYGQGPGGYGPQDSYGPQGGYQPDYGQPASGGGGYGPQGDYGQQGYGQQGAPTSFSNQM.[-]	1xOxidation [M70]; 1xBiotinTyramide [Y57]			1
Camk2b	Calcium/calmodulin-dependent protein kinase type II subunit beta	P08413	[34-43]	[K].LCTGHEYAAK.[I]	1xCarbamidomethyl [C2]; 1xBiotinTyramide_Plus1 [Y7]			2
Camk2b	Calcium/calmodulin-dependent protein kinase type II subunit beta	P08413	[498-509]	[R].LTQYIDGQGRPR.[T]	1xBiotinTyramide_Plus1 [Y4]			1
App	Amyloid-beta A4 protein	P08592	[752-763]	[K].MQQNGYENPTYK.[F]	1xOxidation [M1]; 1xBiotinTyramide_Plus1 [Y6]			3
App	Amyloid-beta A4 protein	P08592	[752-763]	[K].MQQNGYENPTYK.[F]	1xDeamidated [Q3]; 1xBiotinTyramide [Y6]			1
Aldoc	Fructose-bisphosphate aldolase C	P09117	[343-363]	[K].YEGSGDGGAAAQSLYVANHAY.[-]	1xDeamidated [N18]; 1xBiotinTyramide [Y21]			2
Rab7a	Ras-related protein Rab-7a	P09527	[176-191]	[K].QETEVELYNEFPEPIK.[L]	1xBiotinTyramide_Plus1 [Y8]			1
Rab7a	Ras-related protein Rab-7a	P09527	[176-194]	[K].QETEVELYNEFPEPIKLDK.[N]	1xBiotinTyramide [Y8]			1
Rab7a	Ras-related protein Rab-7a	P09527	[33-38]	[K].FSNQYK.[A]	1xBiotinTyramide_Plus1 [Y5]			1
Rpl5	60S ribosomal protein L5	P09895	[210-221]	[R].YLMEEDEDAYKK.[Q]	1xOxidation [M3]; 1xBiotinTyramide_Plus1 [Y1]			2
Syn1	Synapsin-1	P09951	[300-311]	[K].TYATAEPFIDAK.[Y]	1xBiotinTyramide [Y2]			1
Syn1	Synapsin-1	P09951	[257-269]	[K].EMLSSTTYPVVVK.[M]	1xOxidation [M2]; 1xBiotinTyramide_Plus1 [Y8]			4
Syn1	Synapsin-1	P09951	[257-269]	[K].EMLSSTTYPVVVK.[M]	1xOxidation [M2]; 1xBiotinTyramide [Y8]			2
Lrfn1	Leucine-rich repeat and fibronectin type III domain-containing protein 1	P0C7J6	[580-608]	[R].VSHVCSQTNGSSAQQASAPPAPDRYEALR.[E]	1xCarbamidomethyl [C5]; 2xDeamidated [N9; Q14]; 1xBiotinTyramide [Y25]			1
Sgip1	SH3-containing GRB2-like protein 3-interacting protein 1	P0DJJ3	[21-45]	[K].DTDSTGSPDRDGMQPSPHEPPYHSK.[A]	1xBiotinTyramide [Y22]			1
Hspa1a	Heat shock 70 kDa protein 1A	P0DMW0	[602-628]	[R].VCNPIISGLYQGAGAPGAGGFGAQAPK.[G]	1xCarbamidomethyl [C2]; 1xBiotinTyramide_Plus1 [Y10]			1
Calm1	Calmodulin-1	P0DP29	[92-107]	[R].VFDKDGNGYISAAELR.[H]	1xDeamidated [N7]; 1xBiotinTyramide_Plus1 [Y9]			1
Calm1	Calmodulin-1	P0DP29	[92-107]	[R].VFDKDGNGYISAAELR.[H]	1xBiotinTyramide_Plus1 [Y9]			12
Calm1	Calmodulin-1	P0DP29	[128-149]	[R].EADIDGDGQVNYEEFVQMMTAK.[-]	1xBiotinTyramide [Y12]			1
Calm1	Calmodulin-1	P0DP29	[128-149]	[R].EADIDGDGQVNYEEFVQMMTAK.[-]	1xOxidation [M18]; 1xBiotinTyramide_Plus1 [Y12]			2
Plcg1	1-phosphatidylinositol 4,5-bisphosphate phosphodiesterase gamma-1	P10686	[1253-1261]	[R].YQQPFEDFR.[I]	1xBiotinTyramide_Plus1 [Y1]			1
Plcg1	1-phosphatidylinositol 4,5-bisphosphate phosphodiesterase gamma-1	P10686	[1253-1261]	[R].YQQPFEDFR.[I]	1xBiotinTyramide [Y1]			2
Plcg1	1-phosphatidylinositol 4,5-bisphosphate phosphodiesterase gamma-1	P10686	[764-778]	[K].IGTAEPDYGALYEGR.[N]	1xBiotinTyramide_Plus1 [Y8]			1
Plcb1	1-phosphatidylinositol 4,5-bisphosphate phosphodiesterase beta-1	P10687	[1021-1031]	[R].QEQYYSEKYQK.[R]	1xBiotinTyramide_Plus1 [Y9]			2
Ahcy	Adenosylhomocysteinase	P10760	[152-166]	[R].GISEETTTGVHNLYK.[M]	1xBiotinTyramide [Y14]			1
Camk2a	Calcium/calmodulin-dependent protein kinase type II subunit alpha	P11275	[434-445]	[R].ITQYLDAGGIPR.[T]	1xBiotinTyramide_Plus1 [Y4]			1
Cltc	Clathrin heavy chain 1	P11442	[626-638]	[R].ALEHFTDLYDIKR.[A]	1xBiotinTyramide_Plus1 [Y9]			1
Cltc	Clathrin heavy chain 1	P11442	[1435-1441]	[R].AVNYFSK.[V]	1xBiotinTyramide_Plus1 [Y4]			1
Cltc	Clathrin heavy chain 1	P11442	[1482-1498]	[R].TSIDAYDNFDNISLAQR.[L]	1xBiotinTyramide_Plus1 [Y6]			1
Cltc	Clathrin heavy chain 1	P11442	[1095-1101]	[R].AYEFAER.[C]	1xBiotinTyramide_Plus1 [Y2]			1
Cltc	Clathrin heavy chain 1	P11442	[626-637]	[R].ALEHFTDLYDIK.[R]	1xBiotinTyramide_Plus1 [Y9]			2
Atp2b1	Plasma membrane calcium-transporting ATPase 1	P11505	[2-15]	[M].GDMANNSVAYSGVK.[N]	1xAcetyl [N-Term]; 1xOxidation [M3]; 1xBiotinTyramide_Plus1 [Y10]			1
Atp2b1	Plasma membrane calcium-transporting ATPase 1	P11505	[2-15]	[M].GDMANNSVAYSGVK.[N]	1xAcetyl [N-Term]; 1xBiotinTyramide [Y10]			1
Atp2b2	Plasma membrane calcium-transporting ATPase 2	P11506	[2-12]	[M].GDMTNSDFYSK.[N]	1xAcetyl [N-Term]; 1xOxidation [M3]; 1xBiotinTyramide_Plus1 [Y9]			2
Pkm	Pyruvate kinase PKM	P11980	[74-89]	[R].LNFSHGTHEYHAETIK.[N]	1xBiotinTyramide_Plus1 [Y10]			2
Prkar2b	cAMP-dependent protein kinase type II-beta regulatory subunit	P12369	[111-130]	[R].ASVCAEAYNPDEEEDDAESR.[I]	1xCarbamidomethyl [C4]; 1xBiotinTyramide_Plus1 [Y8]			1
Prkar2b	cAMP-dependent protein kinase type II-beta regulatory subunit	P12369	[110-130]	[R].RASVCAEAYNPDEEEDDAESR.[I]	1xCarbamidomethyl [C5]; 1xBiotinTyramide_Plus1 [Y9]			3
Prkar2b	cAMP-dependent protein kinase type II-beta regulatory subunit	P12369	[209-216]	[R].CVGNYDNR.[G]	1xCarbamidomethyl [C1]; 1xBiotinTyramide_Plus1 [Y5]			1
Adh5	Alcohol dehydrogenase class-3	P12711	[85-101]	[K].AGDTVIPLYIPQCGECK.[F]	2xCarbamidomethyl [C13; C16]; 1xBiotinTyramide_Plus1 [Y9]			4
Fasn	Fatty acid synthase	P12785	[1053-1066]	[R].VTAIYIDPATHLQK.[V]	1xBiotinTyramide [Y5]			4
Nefm	Neurofilament medium polypeptide	P12839	[44-55]	[R].GSPSTVSSSYKR.[S]	1xBiotinTyramide_Plus1 [Y10]			1
Nefm	Neurofilament medium polypeptide	P12839	[139-154]	[K].QASHAQLGDAYDQEIR.[E]	1xDeamidated [Q6]; 1xBiotinTyramide_Plus1 [Y11]; 1xGln->pyro-Glu [Q1]			1
Nefm	Neurofilament medium polypeptide	P12839	[791-805]	[K].ITSEGGDGATKYITK.[S]	1xBiotinTyramide_Plus1 [Y12]			1
Nefm	Neurofilament medium polypeptide	P12839	[139-154]	[K].QASHAQLGDAYDQEIR.[E]	1xBiotinTyramide_Plus1 [Y11]; 1xGln->pyro-Glu [Q1]			3
Nefm	Neurofilament medium polypeptide	P12839	[118-126]	[K].VHYLEQQNK.[E]	1xBiotinTyramide [Y3]			1
Camk4	Calcium/calmodulin-dependent protein kinase type IV	P13234	[452-474]	[K].AEEEAAAVGLGVPPQQDAILPEY.[-]	1xBiotinTyramide_Plus1 [Y23]			1
Lamp1	Lysosome-associated membrane glycoprotein 1	P14562	[400-407]	[R].SHAGYQTI.[-]	1xBiotinTyramide_Plus1 [Y5]			1
Hspa2	Heat shock-related 70 kDa protein 2	P14659	[613-633]	[K].LYQGGPGGGGSSGGPTIEEVD.[-]	1xBiotinTyramide_Plus1 [Y2]			2
Map2	Microtubule-associated protein 2	P15146	[585-612]	[R].STGLGSDYYELSDSRGNAQESLDTVSPK.[N]	1xBiotinTyramide_Plus1 [Y8]			2
Map2	Microtubule-associated protein 2	P15146	[44-71]	[R].SANGFPYREEEEGAFGEHGSQGTYSDTK.[E]	1xDeamidated [N3]; 1xBiotinTyramide_Plus1 [Y24]			1
Map2	Microtubule-associated protein 2	P15146	[585-612]	[R].STGLGSDYYELSDSRGNAQESLDTVSPK.[N]	1xBiotinTyramide [Y8]			1
Map2	Microtubule-associated protein 2	P15146	[878-906]	[K].YTVPLPSPVQDSENLSGESGSFYEGTDDK.[V]	1xBiotinTyramide [Y1]			1
Map2	Microtubule-associated protein 2	P15146	[547-566]	[K].LEGAGSATVAEVEMPFYEDK.[S]	1xOxidation [M14]; 1xBiotinTyramide_Plus1 [Y17]			3
Map2	Microtubule-associated protein 2	P15146	[52-84]	[R].EEEEGAFGEHGSQGTYSDTKENGINGELTSADR.[E]	1xBiotinTyramide_Plus1 [Y16]			2
Map2	Microtubule-associated protein 2	P15146	[1678-1691]	[K].SKIGSTDNIKYQPK.[G]	1xBiotinTyramide [Y11]			3
Map2	Microtubule-associated protein 2	P15146	[1121-1159]	[K].VAKPDLVHQEAVDKEESYESSGEHESLTMESLKPDEGKK.[E]	1xOxidation [M29]; 1xBiotinTyramide_Plus1 [Y18]			1
Map2	Microtubule-associated protein 2	P15146	[585-612]	[R].STGLGSDYYELSDSRGNAQESLDTVSPK.[N]	1xDeamidated [N17]; 1xBiotinTyramide_Plus1 [Y8]			1
Map2	Microtubule-associated protein 2	P15146	[52-71]	[R].EEEEGAFGEHGSQGTYSDTK.[E]	1xBiotinTyramide_Plus1 [Y16]			3
Map1b	Microtubule-associated protein 1B	P15205	[1843-1887]	[R].DLTTSSVEKDNGGKTPGDFNYAYQKPESTTESPDEEDYDYESHEK.[T]	1xDeamidated [N11]; 1xBiotinTyramide_Plus1 [Y]			2
Map1b	Microtubule-associated protein 1B	P15205	[1843-1887]	[R].DLTTSSVEKDNGGKTPGDFNYAYQKPESTTESPDEEDYDYESHEK.[T]	2xDeamidated [N11; Q24]; 1xBiotinTyramide [Y40]			1
Map1b	Microtubule-associated protein 1B	P15205	[1192-1213]	[R].DYNASASTISPPSSMEEDKFSK.[S]	1xOxidation [M15]; 1xBiotinTyramide_Plus1 [Y2]			1
Map1b	Microtubule-associated protein 1B	P15205	[1429-1453]	[K].QGFSDKESPVSDLTSDLYQDKQEEK.[S]	1xBiotinTyramide_Plus1 [Y18]; 1xGln->pyro-Glu [Q1]			1
Map1b	Microtubule-associated protein 1B	P15205	[1908-1921]	[K].SPCDSGYSYETIEK.[T]	1xCarbamidomethyl [C3]; 1xBiotinTyramide_Plus1 [Y9]			1
Map1b	Microtubule-associated protein 1B	P15205	[1942-1955]	[R].TPEEGGYSYEISEK.[T]	1xBiotinTyramide_Plus1 [Y]			3
Map1b	Microtubule-associated protein 1B	P15205	[2375-2392]	[R].SSYYVVSGNDPAAEEPSR.[A]	1xBiotinTyramide_Plus1 [Y4]			1
Map1b	Microtubule-associated protein 1B	P15205	[1959-1969]	[R].TPEVSGYTYEK.[T]	1xBiotinTyramide_Plus1 [Y9]			1
Map1b	Microtubule-associated protein 1B	P15205	[1976-2006]	[R].LLDDISNGYDDTEDGGHTLGDCSYSYETTEK.[I]	1xCarbamidomethyl [C22]; 1xBiotinTyramide [Y9]			1
Map1b	Microtubule-associated protein 1B	P15205	[1429-1453]	[K].QGFSDKESPVSDLTSDLYQDKQEEK.[S]	1xDeamidated [Q1]; 1xBiotinTyramide [Y18]			1
Map1b	Microtubule-associated protein 1B	P15205	[1310-1337]	[K].TLEVVSPSQSVTGSAGHTPYYQSPTDEK.[S]	1xBiotinTyramide_Plus1 [Y20]			3
Map1b	Microtubule-associated protein 1B	P15205	[1159-1184]	[K].YESSLYSQEYSKPVVASFNGLSDGSK.[T]	1xDeamidated [N19]; 1xBiotinTyramide [Y]			2
Map1b	Microtubule-associated protein 1B	P15205	[1046-1073]	[K].AAEAGVTEDQYGFLGTPAKQPGVQSPSR.[E]	1xBiotinTyramide [Y11]			1
Map1b	Microtubule-associated protein 1B	P15205	[1393-1412]	[R].SPPLIGSESAYEDFLSADDK.[A]	1xBiotinTyramide_Plus1 [Y11]			2
Map1b	Microtubule-associated protein 1B	P15205	[1046-1073]	[K].AAEAGVTEDQYGFLGTPAKQPGVQSPSR.[E]	1xDeamidated [Q10]; 1xBiotinTyramide_Plus1 [Y11]			2
Map1b	Microtubule-associated protein 1B	P15205	[2044-2057]	[K].TPQASTYSYETSDR.[C]	1xBiotinTyramide_Plus1 [Y]			2
Map1b	Microtubule-associated protein 1B	P15205	[1192-1213]	[R].DYNASASTISPPSSMEEDKFSK.[S]	1xBiotinTyramide_Plus1 [Y2]			1
Map1b	Microtubule-associated protein 1B	P15205	[2424-2432]	[R].EWYQETHEK.[Q]	1xBiotinTyramide_Plus1 [Y3]			1
Map1b	Microtubule-associated protein 1B	P15205	[1025-1045]	[R].EEDHEPDKTEAEDYVMAVVDK.[A]	1xOxidation [M16]; 1xBiotinTyramide_Plus1 [Y14]			3
Map1b	Microtubule-associated protein 1B	P15205	[1784-1801]	[R].ESSPTYSPGFSDSTSGAK.[E]	1xBiotinTyramide_Plus1 [Y6]			4
Map1b	Microtubule-associated protein 1B	P15205	[1159-1184]	[K].YESSLYSQEYSKPVVASFNGLSDGSK.[T]	1xBiotinTyramide_Plus1 [Y10]			1
Map1b	Microtubule-associated protein 1B	P15205	[1159-1191]	[K].YESSLYSQEYSKPVVASFNGLSDGSKTDATDGR.[D]	1xBiotinTyramide [Y6]			1
Map1b	Microtubule-associated protein 1B	P15205	[1843-1887]	[R].DLTTSSVEKDNGGKTPGDFNYAYQKPESTTESPDEEDYDYESHEK.[T]	1xBiotinTyramide [Y]			3
Map1b	Microtubule-associated protein 1B	P15205	[911-938]	[K].QGVDDIEKFEDEGAGFEESSEAGDYEEK.[A]	1xBiotinTyramide [Y25]			1
Map1b	Microtubule-associated protein 1B	P15205	[2027-2040]	[R].SPDTSAYCYETMEK.[I]	1xCarbamidomethyl [C8]; 1xOxidation [M12]; 1xBiotinTyramide_Plus1 [Y7]			1
Map1b	Microtubule-associated protein 1B	P15205	[1802-1826]	[K].ESTAAYQTSSSPPIDAAAAEPYGFR.[S]	1xDeamidated [Q7]; 1xBiotinTyramide [Y22]			2
Map1b	Microtubule-associated protein 1B	P15205	[1159-1184]	[K].YESSLYSQEYSKPVVASFNGLSDGSK.[T]	1xDeamidated [N19]; 1xBiotinTyramide_Plus1 [Y]			2
Map1b	Microtubule-associated protein 1B	P15205	[1310-1337]	[K].TLEVVSPSQSVTGSAGHTPYYQSPTDEK.[S]	1xDeamidated [Q9]; 1xBiotinTyramide_Plus1 [Y20]			1
Map1b	Microtubule-associated protein 1B	P15205	[862-873]	[K].ETEPGEAYVIQK.[E]	1xBiotinTyramide_Plus1 [Y8]			5
Map1b	Microtubule-associated protein 1B	P15205	[1310-1337]	[K].TLEVVSPSQSVTGSAGHTPYYQSPTDEK.[S]	1xDeamidated [Q9]; 1xBiotinTyramide [Y20]			2
Map1b	Microtubule-associated protein 1B	P15205	[1857-1887]	[K].TPGDFNYAYQKPESTTESPDEEDYDYESHEK.[T]	1xDeamidated [Q10]; 1xBiotinTyramide_Plus1 [Y26]			1
Map1b	Microtubule-associated protein 1B	P15205	[1159-1191]	[K].YESSLYSQEYSKPVVASFNGLSDGSKTDATDGR.[D]	1xDeamidated [Q8]; 1xBiotinTyramide_Plus1 [Y10]			1
Map1b	Microtubule-associated protein 1B	P15205	[1393-1412]	[R].SPPLIGSESAYEDFLSADDK.[A]	1xBiotinTyramide [Y11]			2
Map1b	Microtubule-associated protein 1B	P15205	[1925-1938]	[K].TPEDGGYSCEITEK.[T]	1xCarbamidomethyl [C9]; 1xBiotinTyramide_Plus1 [Y7]			4
Sptan1	Spectrin alpha chain, non-erythrocytic 1	P16086	[970-981]	[K].ELVLALYDYQEK.[S]	1xBiotinTyramide [Y7]			1
Sptan1	Spectrin alpha chain, non-erythrocytic 1	P16086	[931-950]	[K].KHEALMSDLSAYGSSIQALR.[E]	1xOxidation [M6]; 1xBiotinTyramide [Y12]			2
Sptan1	Spectrin alpha chain, non-erythrocytic 1	P16086	[64-81]	[K].LQVASDENYKDPTNLQGK.[L]	1xBiotinTyramide [Y9]			1
Sptan1	Spectrin alpha chain, non-erythrocytic 1	P16086	[1253-1273]	[K].NQALNTDNYGHDLASVQALQR.[K]	1xBiotinTyramide_Plus1 [Y9]			5
Pgk1	Phosphoglycerate kinase 1	P16617	[247-264]	[K].VLNNMEIGTSLYDEEGAK.[I]	1xOxidation [M5]; 1xBiotinTyramide_Plus1 [Y12]			1
Acly	ATP-citrate synthase	P16638	[18-28]	[K].YICTTSAIQNR.[F]	1xCarbamidomethyl [C3]; 1xBiotinTyramide_Plus1 [Y1]			1
Acly	ATP-citrate synthase	P16638	[1078-1084]	[R].LKQGLYR.[H]	1xBiotinTyramide [Y6]			1
Hmgcs1	Hydroxymethylglutaryl-CoA synthase, cytoplasmic	P17425	[80-89]	[R].NSLSYDCIGR.[L]	1xCarbamidomethyl [C7]; 1xBiotinTyramide [Y5]			1
Gsk3b	Glycogen synthase kinase-3 beta	P18266	[37-60]	[K].VTTVVATPGQGPDRPQEVSYTDTK.[V]	1xBiotinTyramide_Plus1 [Y20]			1
Csde1	Cold shock domain-containing protein E1	P18395	[582-600]	[K].THSVNGITEEANPTIYSGK.[V]	1xBiotinTyramide_Plus1 [Y16]			1
Atp2a3	Sarcoplasmic/endoplasmic reticulum calcium ATPase 3	P18596	[121-128]	[K].EYEPEMGK.[V]	1xOxidation [M6]; 1xBiotinTyramide_Plus1 [Y2]			2
Mapt	Microtubule-associated protein tau	P19332	[6-33]	[R].QEFDTMEDQAGDYTMLQDQEGDMDHGLK.[E]	1xAcetyl [N-Term]; 1xOxidation [M23]; 1xBiotinTyramide [Y13]			1
Mapt	Microtubule-associated protein tau	P19332	[697-717]	[K].TDHGAEIVYKSPVVSGDTSPR.[H]	1xBiotinTyramide [Y9]			1
Mapt	Microtubule-associated protein tau	P19332	[697-706]	[K].TDHGAEIVYK.[S]	1xBiotinTyramide_Plus1 [Y9]			1
Mapt	Microtubule-associated protein tau	P19332	[695-717]	[K].AKTDHGAEIVYKSPVVSGDTSPR.[H]	1xBiotinTyramide_Plus1 [Y11]			1
Mapt	Microtubule-associated protein tau	P19332	[506-520]	[R].SGYSSPGSPGTPGSR.[S]	1xAcetyl [N-Term]; 1xBiotinTyramide [Y3]			1
Gria3	Glutamate receptor 3	P19492	[856-875]	[K].NTQNFKPAPATNTQNYATYR.[E]	1xBiotinTyramide_Plus1 [Y16]			4
Nefl	Neurofilament light polypeptide	P19527	[2-15]	[M].SSFSYEPYFSTSYK.[R]	1xAcetyl [N-Term]; 1xBiotinTyramide_Plus1 [Y5]			3
Nefl	Neurofilament light polypeptide	P19527	[178-185]	[R].YEEEVLSR.[E]	1xBiotinTyramide_Plus1 [Y1]			1
Hras	GTPase HRas	P20171	[136-147]	[R].SYGIPYIETSAK.[T]	1xBiotinTyramide_Plus1 [Y2]			1
Gabra3	Gamma-aminobutyric acid receptor subunit alpha-3	P20236	[437-448]	[K].TTYVQDSPAETK.[T]	1xBiotinTyramide [Y3]			5
Ppp3cb	Serine/threonine-protein phosphatase 2B catalytic subunit beta isoform	P20651	[289-298]	[R].AHEAQDAGYR.[M]	1xBiotinTyramide_Plus1 [Y9]			1
Ppp3cb	Serine/threonine-protein phosphatase 2B catalytic subunit beta isoform	P20651	[164-176]	[R].HLTEYFTFKQECK.[I]	1xCarbamidomethyl [C12]; 1xBiotinTyramide [Y5]			1
Rpl3	60S ribosomal protein L3	P21531	[301-312]	[K].NNASTDYDLSDK.[S]	1xBiotinTyramide_Plus1 [Y7]			1
Rpl6	60S ribosomal protein L6	P21533	[125-133]	[R].YYPTEDVPR.[K]	1xBiotinTyramide [Y1]			1
Syt1	Synaptotagmin-1	P21707	[376-388]	[K].VFVGYNSTGAELR.[H]	1xBiotinTyramide_Plus1 [Y5]			1
Copb1	Coatomer subunit beta	P23514	[514-534]	[K].LVTEMGTYATQSALSSSRPTK.[K]	1xOxidation [M5]; 1xBiotinTyramide_Plus1 [Y8]			3
Ina	Alpha-internexin	P23565	[46-67]	[R].SNVASTAACSSASSLGLGLAYR.[R]	1xCarbamidomethyl [C9]; 1xBiotinTyramide [Y21]			1
Pgam1	Phosphoglycerate mutase 1	P25113	[118-138]	[R].SYDVPPPPMEPDHPFYSNISK.[D]	1xOxidation [M9]; 1xBiotinTyramide_Plus1 [Y16]			1
Atp6v0a1	V-type proton ATPase 116 kDa subunit a isoform 1	P25286	[199-217]	[R].QAEIENPLEDPVTGDYVHK.[S]	1xDeamidated [N6]; 1xBiotinTyramide_Plus1 [Y16]			1
Atp6v0a1	V-type proton ATPase 116 kDa subunit a isoform 1	P25286	[199-217]	[R].QAEIENPLEDPVTGDYVHK.[S]	1xBiotinTyramide_Plus1 [Y16]			1
Hprt1	Hypoxanthine-guanine phosphoribosyltransferase	P27605	[104-115]	[K].SYCNDQSTGDIK.[V]	1xCarbamidomethyl [C3]; 1xBiotinTyramide_Plus1 [Y2]			1
Dctn1	Dynactin subunit 1	P28023	[1236-1249]	[R].AKEEQQDDTVYMGK.[V]	1xOxidation [M12]; 1xBiotinTyramide_Plus1 [Y11]			1
Tcp1	T-complex protein 1 subunit alpha	P28480	[542-556]	[K].HGGYENAVHSGALDD.[-]	1xBiotinTyramide_Plus1 [Y4]			1
Rasgrf1	Ras-specific guanine nucleotide-releasing factor 1	P28818	[362-372]	[K].QYEAKPDCEER.[T]	1xCarbamidomethyl [C8]; 1xBiotinTyramide_Plus1 [Y2]; 1xGln->pyro-Glu [Q1]			1
Rasgrf1	Ras-specific guanine nucleotide-releasing factor 1	P28818	[897-909]	[R].MSLANTGYSSDQR.[N]	1xOxidation [M1]; 1xBiotinTyramide [Y8]			2
Nos1	Nitric oxide synthase, brain	P29476	[971-989]	[R].LTYVAEAPDLTQGLSNVHK.[K]	1xBiotinTyramide_Plus1 [Y3]			1
Nos1	Nitric oxide synthase, brain	P29476	[845-855]	[R].FNSVSSYSDSR.[K]	1xBiotinTyramide [Y7]			2
Grm5	Metabotropic glutamate receptor 5	P31424	[995-1013]	[K].ALYDVAEAEESFPAAARPR.[S]	1xBiotinTyramide_Plus1 [Y3]			1
Slc1a2	Excitatory amino acid transporter 2	P31596	[530-550]	[R].ESNSNQCVYAAHNSVVIDECK.[V]	2xCarbamidomethyl [C7; C20]; 1xBiotinTyramide_Plus1 [Y9]			2
Slc1a2	Excitatory amino acid transporter 2	P31596	[530-550]	[R].ESNSNQCVYAAHNSVVIDECK.[V]	2xCarbamidomethyl [C7; C20]; 1xBiotinTyramide [Y9]			2
Sdc3	Syndecan-3	P33671	[426-436]	[K].QASVTYQKPDK.[Q]	1xBiotinTyramide [Y6]; 1xGln->pyro-Glu [Q1]			4
Sdc3	Syndecan-3	P33671	[426-442]	[K].QASVTYQKPDKQEEFYA.[-]	1xBiotinTyramide [Y]; 1xGln->pyro-Glu [Q1]			2
Sdc3	Syndecan-3	P33671	[426-436]	[K].QASVTYQKPDK.[Q]	1xBiotinTyramide_Plus1 [Y6]; 1xGln->pyro-Glu [Q1]			2
Sdc3	Syndecan-3	P33671	[426-442]	[K].QASVTYQKPDKQEEFYA.[-]	1xBiotinTyramide_Plus1 [Y]; 1xGln->pyro-Glu [Q1]			2
Sdc3	Syndecan-3	P33671	[426-442]	[K].QASVTYQKPDKQEEFYA.[-]	1xBiotinTyramide_Plus1 [Y6]			1
Hsp90ab1	Heat shock protein HSP 90-beta	P34058	[613-623]	[R].DNSTMGYMMAK.[K]	1xOxidation [M8]; 1xBiotinTyramide_Plus1 [Y7]			1
Map1a	Microtubule-associated protein 1A	P34926	[942-948]	[K].YVVTSEK.[L]	1xBiotinTyramide_Plus1 [Y1]			1
Map1a	Microtubule-associated protein 1A	P34926	[2656-2676]	[K].GGSGPPVYVDLAYIPNHCSGK.[T]	1xCarbamidomethyl [C18]; 1xBiotinTyramide_Plus1 [Y13]			1
Map1a	Microtubule-associated protein 1A	P34926	[766-798]	[R].FPTSTYDLSGPEGPGPFEASQAADSAVPASSSK.[T]	1xDeamidated [Q21]; 1xBiotinTyramide [Y6]			1
Map1a	Microtubule-associated protein 1A	P34926	[2688-2705]	[R].ASYYVVSGNDPANGEPSR.[A]	1xBiotinTyramide_Plus1 [Y3]			1
Map1a	Microtubule-associated protein 1A	P34926	[949-977]	[K].LSGQYAAVFGAPGHTLPPGEPALGEVEER.[C]	1xBiotinTyramide [Y5]			1
Map1a	Microtubule-associated protein 1A	P34926	[949-977]	[K].LSGQYAAVFGAPGHTLPPGEPALGEVEER.[C]	1xDeamidated [Q4]; 1xBiotinTyramide_Plus1 [Y5]			2
Map1a	Microtubule-associated protein 1A	P34926	[935-948]	[K].AVGKEEKYVVTSEK.[L]	1xBiotinTyramide_Plus1 [Y8]			1
Map1a	Microtubule-associated protein 1A	P34926	[766-798]	[R].FPTSTYDLSGPEGPGPFEASQAADSAVPASSSK.[T]	1xDeamidated [Q21]; 1xBiotinTyramide_Plus1 [Y6]			1
Map1a	Microtubule-associated protein 1A	P34926	[878-906]	[R].TEATQGLDYVPSAGTISPTSSLEEDKGFK.[S]	1xDeamidated [Q5]; 1xBiotinTyramide [Y9]			1
Map1a	Microtubule-associated protein 1A	P34926	[1911-1929]	[R].DTEQTEPEQREPTPYPDER.[S]	1xBiotinTyramide_Plus1 [Y15]			5
Pak1	Serine/threonine-protein kinase PAK 1	P35465	[149-162]	[K].SAEDYNSSNTLNVK.[T]	1xBiotinTyramide_Plus1 [Y5]			4
Canx	Calnexin	P35565	[509-516]	[K].QSNAMEYK.[K]	1xBiotinTyramide_Plus1 [Y7]			1
Canx	Calnexin	P35565	[509-516]	[K].QSNAMEYK.[K]	1xOxidation [M5]; 1xBiotinTyramide_Plus1 [Y7]			1
Crip2	Cysteine-rich protein 2	P36201	[66-97]	[K].GVNIGGAGSYIYEKPPTEAPQVTGPIEVPVVR.[T]	1xDeamidated [N3]; 1xBiotinTyramide [Y12]			1
Crip2	Cysteine-rich protein 2	P36201	[66-97]	[K].GVNIGGAGSYIYEKPPTEAPQVTGPIEVPVVR.[T]	1xDeamidated [N3]; 1xBiotinTyramide_Plus1 [Y10]			1
Cnn3	Calponin-3	P37397	[257-265]	[K].GMSVYGLGR.[Q]	1xBiotinTyramide [Y5]			1
Cnn3	Calponin-3	P37397	[7-17]	[K].GPSYGLSAEVK.[N]	1xBiotinTyramide_Plus1 [Y4]			1
Cnn3	Calponin-3	P37397	[319-330]	[R].EYQYGDDQGIDY.[-]	1xBiotinTyramide_Plus1 [Y12]			1
Dync1h1	Cytoplasmic dynein 1 heavy chain 1	P38650	[322-335]	[K].QALETVNDYNPLMK.[D]	1xOxidation [M13]; 1xBiotinTyramide_Plus1 [Y9]; 1xGln->pyro-Glu [Q1]			1
Dync1h1	Cytoplasmic dynein 1 heavy chain 1	P38650	[4344-4361]	[K].MQMLEDEDDLAYAETEKK.[T]	1xOxidation [M1]; 1xBiotinTyramide [Y12]			2
Dync1h1	Cytoplasmic dynein 1 heavy chain 1	P38650	[4344-4361]	[K].MQMLEDEDDLAYAETEKK.[T]	1xOxidation [M1]; 1xBiotinTyramide_Plus1 [Y12]			2
Dync1h1	Cytoplasmic dynein 1 heavy chain 1	P38650	[2510-2518]	[R].AELGEYIRR.[I]	1xBiotinTyramide [Y6]			1
Dync1h1	Cytoplasmic dynein 1 heavy chain 1	P38650	[2510-2517]	[R].AELGEYIR.[R]	1xBiotinTyramide [Y6]			1
Dnm2	Dynamin-2	P39052	[623-651]	[R].AGVYPEKDQAENEDGAQENTFSMDPQLER.[Q]	1xDeamidated [N12]; 1xOxidation [M23]; 1xBiotinTyramide [Y4]			1
Dnm2	Dynamin-2	P39052	[623-651]	[R].AGVYPEKDQAENEDGAQENTFSMDPQLER.[Q]	1xOxidation [M23]; 1xBiotinTyramide [Y4]			1
Dnm2	Dynamin-2	P39052	[623-651]	[R].AGVYPEKDQAENEDGAQENTFSMDPQLER.[Q]	1xOxidation [M23]; 1xBiotinTyramide_Plus1 [Y4]			1
Rars	Arginine--tRNA ligase, cytoplasmic	P40329	[90-109]	[K].AAYPDLENPPLVVTPSQQPK.[F]	1xBiotinTyramide_Plus1 [Y3]			3
Acp1	Low molecular weight phosphotyrosine protein phosphatase	P41498	[42-59]	[R].IDSAATSTYEVGNPPDYR.[G]	1xBiotinTyramide_Plus1 [Y9]			5
Ptpn11	Tyrosine-protein phosphatase non-receptor type 11	P41499	[92-111]	[K].NGDVIELKYPLNCADPTSER.[W]	1xCarbamidomethyl [C13]; 1xBiotinTyramide_Plus1 [Y9]			1
Ptpn11	Tyrosine-protein phosphatase non-receptor type 11	P41499	[100-111]	[K].YPLNCADPTSER.[W]	1xCarbamidomethyl [C5]; 1xBiotinTyramide [Y1]			2
Ptpn11	Tyrosine-protein phosphatase non-receptor type 11	P41499	[551-577]	[K].YSLVDQTSGDQSPLPPCTPTPPCAEMR.[E]	2xCarbamidomethyl [C17; C23]; 1xDeamidated [Q11]; 1xOxidation [M26]; 1xBiotinTyramide [Y1]			2
Ptpn11	Tyrosine-protein phosphatase non-receptor type 11	P41499	[551-577]	[K].YSLVDQTSGDQSPLPPCTPTPPCAEMR.[E]	2xCarbamidomethyl [C17; C23]; 1xOxidation [M26]; 1xBiotinTyramide [Y1]			1
Cfl1	Cofilin-1	P45592	[133-146]	[K].HELQANCYEEVKDR.[C]	1xCarbamidomethyl [C7]; 1xDeamidated [N6]; 1xBiotinTyramide [Y8]			1
Vcp	Transitional endoplasmic reticulum ATPase	P46462	[773-806]	[R].FPSGNQGGAGPSQGSGGGTGGNVYTEDNDDDLYG.[-]	1xDeamidated [N]; 1xBiotinTyramide [Y33]			5
Vcp	Transitional endoplasmic reticulum ATPase	P46462	[773-806]	[R].FPSGNQGGAGPSQGSGGGTGGNVYTEDNDDDLYG.[-]	1xDeamidated [N22]; 1xBiotinTyramide_Plus1 [Y33]			1
Vcp	Transitional endoplasmic reticulum ATPase	P46462	[639-651]	[R].LDQLIYIPLPDEK.[S]	1xBiotinTyramide [Y6]			1
Rph3a	Rabphilin-3A	P47709	[304-336]	[R].AAPGPGRFPEQSTEAPPSDPGYPGAVAPAREER.[T]	1xDeamidated [Q11]; 1xBiotinTyramide_Plus1 [Y22]			2
Rph3a	Rabphilin-3A	P47709	[304-336]	[R].AAPGPGRFPEQSTEAPPSDPGYPGAVAPAREER.[T]	1xDeamidated [Q11]; 1xBiotinTyramide [Y22]			3
Rph3a	Rabphilin-3A	P47709	[304-333]	[R].AAPGPGRFPEQSTEAPPSDPGYPGAVAPAR.[E]	1xDeamidated [Q11]; 1xBiotinTyramide [Y22]			2
Rph3a	Rabphilin-3A	P47709	[337-360]	[R].TGPTGGFQAAPHTAGPYSQAAPAR.[Q]	1xDeamidated [Q8]; 1xBiotinTyramide [Y17]			2
Rph3a	Rabphilin-3A	P47709	[311-336]	[R].FPEQSTEAPPSDPGYPGAVAPAREER.[T]	1xBiotinTyramide_Plus1 [Y15]			2
Rph3a	Rabphilin-3A	P47709	[523-534]	[R].GMALYEEEQVER.[I]	1xOxidation [M2]; 1xBiotinTyramide_Plus1 [Y5]			1
Rph3a	Rabphilin-3A	P47709	[337-360]	[R].TGPTGGFQAAPHTAGPYSQAAPAR.[Q]	1xDeamidated [Q8]; 1xBiotinTyramide_Plus1 [Y17]			2
Rph3a	Rabphilin-3A	P47709	[311-336]	[R].FPEQSTEAPPSDPGYPGAVAPAREER.[T]	1xBiotinTyramide [Y15]			1
Calb2	Calretinin	P47728	[234-244]	[K].EMNIQQLTTYR.[K]	1xBiotinTyramide_Plus1 [Y10]			1
Calb2	Calretinin	P47728	[234-244]	[K].EMNIQQLTTYR.[K]	1xBiotinTyramide [Y10]			1
Pfkp	ATP-dependent 6-phosphofructokinase, platelet type	P47860	[16-25]	[K].YLEHLSGDGK.[A]	1xBiotinTyramide_Plus1 [Y1]			1
Dpysl2	Dihydropyrimidinase-related protein 2	P47942	[424-440]	[K].THNSALEYNIFEGMECR.[G]	1xCarbamidomethyl [C16]; 1xOxidation [M14]; 1xBiotinTyramide_Plus1 [Y8]			1
Dpysl2	Dihydropyrimidinase-related protein 2	P47942	[497-511]	[R].GLYDGPVCEVSVTPK.[T]	1xCarbamidomethyl [C8]; 1xBiotinTyramide_Plus1 [Y3]			3
Dpysl2	Dihydropyrimidinase-related protein 2	P47942	[424-440]	[K].THNSALEYNIFEGMECR.[G]	1xCarbamidomethyl [C16]; 1xOxidation [M14]; 1xBiotinTyramide [Y8]			2
Mapk8	Mitogen-activated protein kinase 8	P49185	[258-265]	[R].TYVENRPK.[Y]	1xBiotinTyramide_Plus1 [Y2]			1
Rps3a	40S ribosomal protein S3a	P49242	[250-264]	[K].VERADGYEPPVQESV.[-]	1xBiotinTyramide_Plus1 [Y7]			1
Rgs7	Regulator of G-protein signaling 7	P49803	[2-25]	[M].AQGNNYGQTSNGVAEESPNMLVYR.[K]	1xAcetyl [N-Term]; 1xBiotinTyramide [Y6]			1
Gdi1	Rab GDP dissociation inhibitor alpha	P50398	[194-208]	[R].TDDYLDQPCLETINR.[I]	1xCarbamidomethyl [C9]; 1xBiotinTyramide [Y4]			1
Gdi2	Rab GDP dissociation inhibitor beta	P50399	[438-445]	[K].KNDIYGED.[-]	1xBiotinTyramide_Plus1 [Y5]			1
Aars	Alanine--tRNA ligase, cytoplasmic	P50475	[684-695]	[R].AVFDETYPDPVR.[V]	1xBiotinTyramide_Plus1 [Y7]			1
St13	Hsc70-interacting protein	P50503	[210-221]	[K].LDYDEDASAMLR.[E]	1xOxidation [M10]; 1xBiotinTyramide_Plus1 [Y3]			2
Erp29	Endoplasmic reticulum resident protein 29	P52555	[60-69]	[K].FDTQYPYGEK.[Q]	1xBiotinTyramide_Plus1 [Y5]			1
Erp29	Endoplasmic reticulum resident protein 29	P52555	[60-69]	[K].FDTQYPYGEK.[Q]	1xDeamidated [Q4]; 1xBiotinTyramide_Plus1 [Y5]			1
Efnb1	Ephrin-B1	P52796	[307-318]	[R].TTENNYCPHYEK.[V]	1xCarbamidomethyl [C7]; 1xBiotinTyramide_Plus1 [Y6]			1
Pdlim1	PDZ and LIM domain protein 1	P52944	[137-164]	[R].VITNQYNSPTGLYSSENISNFNNAVESK.[T]	1xBiotinTyramide_Plus1 [Y13]			1
Pdlim1	PDZ and LIM domain protein 1	P52944	[165-196]	[K].TSASGEEANSRPSAQPHPSGGLIIDKESEVYK.[M]	1xDeamidated [Q15]; 1xBiotinTyramide [Y31]			1
Pdlim1	PDZ and LIM domain protein 1	P52944	[191-196]	[K].ESEVYK.[M]	1xBiotinTyramide [Y5]			1
Pdlim1	PDZ and LIM domain protein 1	P52944	[313-327]	[R].VTPPEGYDVVTVFPK.[-]	1xBiotinTyramide_Plus1 [Y7]			4
Plaa	Phospholipase A-2-activating protein	P54319	[477-499]	[R].YVPGTSGPSNTVQTADPFTGAGR.[Y]	1xBiotinTyramide_Plus1 [Y1]			5
Plaa	Phospholipase A-2-activating protein	P54319	[477-499]	[R].YVPGTSGPSNTVQTADPFTGAGR.[Y]	1xDeamidated [N10]; 1xBiotinTyramide [Y1]			1
Napa	Alpha-soluble NSF attachment protein	P54921	[168-180]	[K].VAGYAAQLEQYQK.[A]	1xBiotinTyramide [Y4]			1
Napa	Alpha-soluble NSF attachment protein	P54921	[141-163]	[K].AIAHYEQSADYYKGEESNSSANK.[C]	1xBiotinTyramide_Plus1 [Y]			2
Nckap1	Nck-associated protein 1	P55161	[43-58]	[K].AKPSYLIDKNLESAVK.[F]	1xBiotinTyramide [Y5]			1
Scamp1	Secretory carrier-associated membrane protein 1	P56603	[53-78]	[K].MPNVPNTQPAIMKPTEEHPAYTQITK.[E]	1xDeamidated [N6]; 1xBiotinTyramide [Y21]			1
Scamp1	Secretory carrier-associated membrane protein 1	P56603	[29-44]	[R].NVPPGLDEYNPFSDSR.[T]	1xBiotinTyramide_Plus1 [Y9]			6
Gnao1	Guanine nucleotide-binding protein G(o) subunit alpha	P59215	[87-100]	[R].AMDTLGVEYGDKER.[K]	1xOxidation [M2]; 1xBiotinTyramide_Plus1 [Y9]			1
Gnao1	Guanine nucleotide-binding protein G(o) subunit alpha	P59215	[155-162]	[K].YYLDSLDR.[I]	1xBiotinTyramide [Y1]			1
Gnao1	Guanine nucleotide-binding protein G(o) subunit alpha	P59215	[163-177]	[R].IGAADYQPTEQDILR.[T]	1xBiotinTyramide [Y6]			2
Ensa	Alpha-endosulfine	P60841	[64-74]	[K].YFDSGDYNMAK.[A]	1xOxidation [M9]; 1xBiotinTyramide_Plus1 [Y7]			1
Snap25	Synaptosomal-associated protein 25	P60881	[97-103]	[K].SSDAYKK.[A]	1xBiotinTyramide_Plus1 [Y5]			1
Snap25	Synaptosomal-associated protein 25	P60881	[97-102]	[K].SSDAYK.[K]	1xBiotinTyramide_Plus1 [Y5]			1
Dnajc5	DnaJ homolog subfamily C member 5	P60905	[165-198]	[R].EATDTPIVIQPASATETTQLTADSHPSYHTDGFN.[-]	1xDeamidated [Q10]; 1xBiotinTyramide_Plus1 [Y28]			4
Rab14	Ras-related protein Rab-14	P61107	[133-140]	[R].DVTYEEAK.[Q]	1xBiotinTyramide_Plus1 [Y4]			1
Rab14	Ras-related protein Rab-14	P61107	[172-201]	[K].IYQNIQDGSLDLNAAESGVQHKPSAPQGGR.[L]	1xBiotinTyramide [Y2]			1
Stxbp1	Syntaxin-binding protein 1	P61765	[468-477]	[R].ISEQTYQLSR.[W]	1xBiotinTyramide_Plus1 [Y6]			2
Hnrnpk	Heterogeneous nuclear ribonucleoprotein K	P61980	[317-325]	[R].GGDLMAYDR.[R]	1xOxidation [M5]; 1xBiotinTyramide [Y7]			1
Hnrnpk	Heterogeneous nuclear ribonucleoprotein K	P61980	[378-396]	[R].GSYGDLGGPIITTQVTIPK.[D]	1xBiotinTyramide_Plus1 [Y3]			1
Hnrnpk	Heterogeneous nuclear ribonucleoprotein K	P61980	[70-86]	[R].TDYNASVSVPDSSGPER.[I]	1xBiotinTyramide_Plus1 [Y3]			1
Ppp1cb	Serine/threonine-protein phosphatase PP1-beta catalytic subunit	P62142	[302-319]	[K].AKYQYGGLNSGRPVTPPR.[T]	1xBiotinTyramide_Plus1 [Y5]			1
Ppp1cb	Serine/threonine-protein phosphatase PP1-beta catalytic subunit	P62142	[246-259]	[R].AHQVVEDGYEFFAK.[R]	1xBiotinTyramide [Y9]			1
Psmc1	26S proteasome regulatory subunit 4	P62193	[24-32]	[K].KYEPPVPTR.[V]	1xBiotinTyramide_Plus1 [Y2]			1
Psmc1	26S proteasome regulatory subunit 4	P62193	[259-265]	[K].YLGDGPK.[L]	1xBiotinTyramide [Y1]			1
Ywhae	14-3-3 protein epsilon	P62260	[131-142]	[R].YLAEFATGNDRK.[E]	1xBiotinTyramide_Plus1 [Y1]			1
Ywhae	14-3-3 protein epsilon	P62260	[1-12]	[-].MDDREDLVYQAK.[L]	1xAcetyl [N-Term]; 1xBiotinTyramide [Y9]			2
Cnbp	Cellular nucleic acid-binding protein	P62634	[153-160]	[K].TSEVNCYR.[C]	1xCarbamidomethyl [C6]; 1xBiotinTyramide_Plus1 [Y7]			3
Cnbp	Cellular nucleic acid-binding protein	P62634	[66-79]	[K].DCDLQEDACYNCGR.[G]	3xCarbamidomethyl [C2; C9; C12]; 1xBiotinTyramide_Plus1 [Y10]			2
Cnbp	Cellular nucleic acid-binding protein	P62634	[66-79]	[K].DCDLQEDACYNCGR.[G]	3xCarbamidomethyl [C2; C9; C12]; 1xBiotinTyramide [Y10]			4
Cnbp	Cellular nucleic acid-binding protein	P62634	[95-109]	[R].EQCCYNCGKPGHLAR.[D]	3xCarbamidomethyl [C3; C4; C7]; 1xBiotinTyramide_Plus1 [Y5]			2
Cnbp	Cellular nucleic acid-binding protein	P62634	[95-109]	[R].EQCCYNCGKPGHLAR.[D]	3xCarbamidomethyl [C3; C4; C7]; 1xDeamidated [N6]; 1xBiotinTyramide_Plus1 [Y5]			1
Ppp2cb	Serine/threonine-protein phosphatase 2A catalytic subunit beta isoform	P62716	[255-268]	[R].NVVTIFSAPNYCYR.[C]	1xCarbamidomethyl [C12]; 1xBiotinTyramide_Plus1 [Y11]			1
Rhob	Rho-related GTP-binding protein RhoB	P62747	[151-162]	[R].IQAYDYLECSAK.[T]	1xCarbamidomethyl [C9]; 1xBiotinTyramide_Plus1 [Y4]			1
Rpl23a	60S ribosomal protein L23a	P62752	[140-152]	[R].LAPDYDALDVANK.[I]	1xBiotinTyramide_Plus1 [Y5]			1
Vsnl1	Visinin-like protein 1	P62762	[55-63]	[K].FFPYGDASK.[F]	1xBiotinTyramide_Plus1 [Y4]			1
Mtpn	Myotrophin	P62775	[12-24]	[K].NGDLDEVKDYVAK.[G]	1xBiotinTyramide_Plus1 [Y10]			1
Gabra1	Gamma-aminobutyric acid receptor subunit alpha-1	P62813	[364-380]	[K].NNTYAPTATSYTPNLAR.[G]	1xDeamidated [N1]; 1xBiotinTyramide_Plus1 [Y4]			1
Gabra1	Gamma-aminobutyric acid receptor subunit alpha-1	P62813	[364-380]	[K].NNTYAPTATSYTPNLAR.[G]	1xBiotinTyramide [Y4]			3
Gabra1	Gamma-aminobutyric acid receptor subunit alpha-1	P62813	[364-380]	[K].NNTYAPTATSYTPNLAR.[G]	1xBiotinTyramide_Plus1 [Y4]			1
Atp6v1b2	V-type proton ATPase subunit B, brain isoform	P62815	[461-471]	[K].NFITQGPYENR.[T]	1xBiotinTyramide_Plus1 [Y8]			1
Ybx1	Nuclease-sensitive element-binding protein 1	P62961	[203-232]	[R].RPQYSNPPVQGEVMEGADNQGAGEQGRPVR.[Q]	1xDeamidated [N6]; 1xBiotinTyramide [Y4]			1
Ybx1	Nuclease-sensitive element-binding protein 1	P62961	[203-232]	[R].RPQYSNPPVQGEVMEGADNQGAGEQGRPVR.[Q]	1xBiotinTyramide_Plus1 [Y4]			2
Ybx1	Nuclease-sensitive element-binding protein 1	P62961	[155-168]	[R].NYQQNYQNSESGEK.[N]	1xBiotinTyramide_Plus1 [Y]			4
Ybx1	Nuclease-sensitive element-binding protein 1	P62961	[155-183]	[R].NYQQNYQNSESGEKNEGSESAPEGQAQQR.[R]	2xDeamidated [N1; Q3]; 1xBiotinTyramide_Plus1 [Y2]			1
Ybx1	Nuclease-sensitive element-binding protein 1	P62961	[155-183]	[R].NYQQNYQNSESGEKNEGSESAPEGQAQQR.[R]	1xDeamidated [N/Q]; 1xBiotinTyramide_Plus1 [Y]			4
Ybx1	Nuclease-sensitive element-binding protein 1	P62961	[155-183]	[R].NYQQNYQNSESGEKNEGSESAPEGQAQQR.[R]	1xDeamidated [Q/N]; 1xBiotinTyramide [Y]			10
Uba52	Ubiquitin-60S ribosomal protein L40	P62986	[55-63]	[R].TLSDYNIQK.[E]	1xBiotinTyramide_Plus1 [Y5]			1
Pafah1b1	Platelet-activating factor acetylhydrolase IB subunit alpha	P63004	[21-33]	[R].SNGYEEAYSVFKK.[E]	1xBiotinTyramide [Y4]			1
Hspa8	Heat shock cognate 71 kDa protein	P63018	[518-531]	[R].MVQEAEKYKAEDEK.[Q]	1xBiotinTyramide_Plus1 [Y8]			1
Hspa8	Heat shock cognate 71 kDa protein	P63018	[540-550]	[K].NSLESYAFNMK.[A]	1xBiotinTyramide_Plus1 [Y6]			2
Hspa8	Heat shock cognate 71 kDa protein	P63018	[518-526]	[R].MVQEAEKYK.[A]	1xBiotinTyramide_Plus1 [Y8]			1
Hspa8	Heat shock cognate 71 kDa protein	P63018	[518-531]	[R].MVQEAEKYKAEDEK.[Q]	1xOxidation [M1]; 1xBiotinTyramide_Plus1 [Y8]			1
Hspa8	Heat shock cognate 71 kDa protein	P63018	[518-526]	[R].MVQEAEKYK.[A]	1xOxidation [M1]; 1xBiotinTyramide_Plus1 [Y8]			1
Hspa8	Heat shock cognate 71 kDa protein	P63018	[540-550]	[K].NSLESYAFNMK.[A]	1xDeamidated [N1]; 1xOxidation [M10]; 1xBiotinTyramide_Plus1 [Y6]			1
Hspa8	Heat shock cognate 71 kDa protein	P63018	[424-447]	[K].QTQTFTTYSDNQPGVLIQVYEGER.[A]	1xBiotinTyramide_Plus1 [Y8]; 1xGln->pyro-Glu [Q1]			1
Hspa8	Heat shock cognate 71 kDa protein	P63018	[138-155]	[K].TVTNAVVTVPAYFNDSQR.[Q]	1xBiotinTyramide_Plus1 [Y12]			1
Hspa8	Heat shock cognate 71 kDa protein	P63018	[172-188]	[R].IINEPTAAAIAYGLDKK.[V]	1xBiotinTyramide_Plus1 [Y12]			1
Hspa8	Heat shock cognate 71 kDa protein	P63018	[540-550]	[K].NSLESYAFNMK.[A]	1xOxidation [M10]; 1xBiotinTyramide_Plus1 [Y6]			2
Cyth2	Cytohesin-2	P63035	[1-16]	[-].MEDGVYEPPDLTPEER.[M]	1xAcetyl [N-Term]; 1xOxidation [M1]; 1xBiotinTyramide_Plus1 [Y6]			3
Dnaja1	DnaJ homolog subfamily A member 1	P63036	[375-389]	[R].HYNGEAYEDDEHHPR.[G]	1xBiotinTyramide_Plus1 [Y7]			1
Eif4e	Eukaryotic translation initiation factor 4E	P63074	[2-42]	[M].ATVEPETTPTTNPPPAEEEKTESNQEVANPEHYIKHPLQNR.[W]	1xAcetyl [N-Term]; 1xDeamidated [N12]; 1xBiotinTyramide [Y33]			2
Eif4e	Eukaryotic translation initiation factor 4E	P63074	[2-42]	[M].ATVEPETTPTTNPPPAEEEKTESNQEVANPEHYIKHPLQNR.[W]	1xAcetyl [N-Term]; 1xBiotinTyramide [Y33]			3
Ywhaz	14-3-3 protein zeta/delta	P63102	[128-139]	[R].YLAEVAAGDDKK.[G]	1xBiotinTyramide_Plus1 [Y1]			2
Ywhaz	14-3-3 protein zeta/delta	P63102	[42-49]	[R].NLLSVAYK.[N]	1xBiotinTyramide_Plus1 [Y7]			1
Actg1	Actin, cytoplasmic 2	P63259	[51-62]	[K].DSYVGDEAQSKR.[G]	1xBiotinTyramide_Plus1 [Y3]			3
Actg1	Actin, cytoplasmic 2	P63259	[239-254]	[K].SYELPDGQVITIGNER.[F]	1xBiotinTyramide_Plus1 [Y2]			3
Actg1	Actin, cytoplasmic 2	P63259	[360-372]	[K].QEYDESGPSIVHR.[K]	1xBiotinTyramide [Y3]			2
Actg1	Actin, cytoplasmic 2	P63259	[291-312]	[R].KDLYANTVLSGGTTMYPGIADR.[M]	1xDeamidated [N6]; 1xOxidation [M15]; 1xBiotinTyramide_Plus1 [Y4]			1
Rps10	40S ribosomal protein S10	P63326	[120-128]	[R].GEADRDTYR.[R]	1xBiotinTyramide_Plus1 [Y8]			1
Rps10	40S ribosomal protein S10	P63326	[120-129]	[R].GEADRDTYRR.[S]	1xBiotinTyramide_Plus1 [Y8]			1
Ywhaq	14-3-3 protein theta	P68255	[128-138]	[R].YLAEVACGDDR.[K]	1xCarbamidomethyl [C7]; 1xBiotinTyramide [Y1]			2
Tuba1a	Tubulin alpha-1A chain	P68370	[353-370]	[K].VGINYQPPTVVPGGDLAK.[V]	1xDeamidated [Q/N]; 1xBiotinTyramide_Plus1 [Y5]			4
Tuba1a	Tubulin alpha-1A chain	P68370	[353-373]	[K].VGINYQPPTVVPGGDLAKVQR.[A]	1xBiotinTyramide_Plus1 [Y5]			1
Tuba1a	Tubulin alpha-1A chain	P68370	[281-304]	[K].AYHEQLSVAEITNACFEPANQMVK.[C]	1xCarbamidomethyl [C15]; 1xOxidation [M22]; 1xBiotinTyramide [Y2]; 1xAcetyl [K24(100)]			1
Tuba1a	Tubulin alpha-1A chain	P68370	[281-304]	[K].AYHEQLSVAEITNACFEPANQMVK.[C]	1xCarbamidomethyl [C15]; 1xDeamidated [N13]; 1xOxidation [M22]; 1xBiotinTyramide_Plus1 [Y2]			1
Tuba1a	Tubulin alpha-1A chain	P68370	[281-304]	[K].AYHEQLSVAEITNACFEPANQMVK.[C]	1xCarbamidomethyl [C15]; 1xOxidation [M22]; 1xBiotinTyramide_Plus1 [Y2]			4
Tuba1a	Tubulin alpha-1A chain	P68370	[281-304]	[K].AYHEQLSVAEITNACFEPANQMVK.[C]	1xCarbamidomethyl [C15]; 1xDeamidated [N13]; 1xBiotinTyramide_Plus1 [Y2]			1
Tuba1a	Tubulin alpha-1A chain	P68370	[353-370]	[K].VGINYQPPTVVPGGDLAK.[V]	1xAcetyl [N-Term]; 1xBiotinTyramide_Plus1 [Y5]; 1xAcetyl [K18(100)]			9
Tuba1a	Tubulin alpha-1A chain	P68370	[281-304]	[K].AYHEQLSVAEITNACFEPANQMVK.[C]	1xCarbamidomethyl [C15]; 1xBiotinTyramide [Y2]			1
Tuba1a	Tubulin alpha-1A chain	P68370	[281-304]	[K].AYHEQLSVAEITNACFEPANQMVK.[C]	1xCarbamidomethyl [C15]; 1xBiotinTyramide_Plus1 [Y2]			1
Tuba1a	Tubulin alpha-1A chain	P68370	[391-401]	[R].LDHKFDLMYAK.[R]	1xBiotinTyramide [Y9]			1
Tuba1a	Tubulin alpha-1A chain	P68370	[395-401]	[K].FDLMYAK.[R]	1xOxidation [M4]; 1xBiotinTyramide_Plus1 [Y5]			1
Prkcb	Protein kinase C beta type	P68403	[611-620]	[R].KEIQPPYKPK.[A]	1xBiotinTyramide_Plus1 [Y7]			1
Prkcb	Protein kinase C beta type	P68403	[277-302]	[K].LLSQEEGEYFNVPVPPEGSEGNEELR.[Q]	1xBiotinTyramide_Plus1 [Y9]			2
Prkcb	Protein kinase C beta type	P68403	[277-302]	[K].LLSQEEGEYFNVPVPPEGSEGNEELR.[Q]	1xBiotinTyramide [Y9]			1
Prkcb	Protein kinase C beta type	P68403	[602-607]	[R].YIDWEK.[L]	1xBiotinTyramide [Y1]			1
Ywhah	14-3-3 protein eta	P68511	[13-28]	[R].LAEQAERYDDMASAMK.[A]	1xOxidation [M15]; 1xBiotinTyramide_Plus1 [Y8]			1
Apc	Adenomatous polyposis coli protein	P70478	[1169-1180]	[K].HHVDQPIDYSLK.[Y]	1xBiotinTyramide [Y9]			1
Apc	Adenomatous polyposis coli protein	P70478	[2364-2371]	[K].MSYTSPGR.[Q]	1xOxidation [M1]; 1xBiotinTyramide [Y3]			1
Apc	Adenomatous polyposis coli protein	P70478	[1029-1038]	[K].YSDEQLNSGR.[Q]	1xBiotinTyramide_Plus1 [Y1]			1
Lrrc7	Leucine-rich repeat-containing protein 7	P70587	[665-703]	[K].ESTDESEVDKTHCLNNSVSSGTYSDYSPSQASSASSNTR.[V]	1xCarbamidomethyl [C13]; 1xBiotinTyramide_Plus1 [Y26]			1
Lrrc7	Leucine-rich repeat-containing protein 7	P70587	[1345-1355]	[R].EQQPYEGNINK.[V]	1xBiotinTyramide [Y5]			2
Ptk2b	Protein-tyrosine kinase 2-beta	P70600	[412-422]	[R].RPGGPQYGVAR.[E]	1xBiotinTyramide_Plus1 [Y7]			1
Arhgap35	Rho GTPase-activating protein 35	P81128	[1189-1214]	[K].KEEDQASQGYKGDNAVIPYETDEDPR.[R]	1xDeamidated [Q8]; 1xBiotinTyramide_Plus1 [Y10]			1
Arhgap35	Rho GTPase-activating protein 35	P81128	[1189-1214]	[K].KEEDQASQGYKGDNAVIPYETDEDPR.[R]	1xBiotinTyramide [Y19]			1
Arhgap35	Rho GTPase-activating protein 35	P81128	[1099-1115]	[R].NEEENIYSVPHDSTQGK.[I]	1xBiotinTyramide_Plus1 [Y7]			1
Gnaq	Guanine nucleotide-binding protein G(q) subunit alpha	P82471	[61-73]	[R].IIHGSGYSDEDKR.[G]	1xBiotinTyramide_Plus1 [Y7]			1
Gnaq	Guanine nucleotide-binding protein G(q) subunit alpha	P82471	[121-133]	[K].VSAFENPYVDAIK.[S]	1xBiotinTyramide [Y8]			1
Hsp90aa1	Heat shock protein HSP 90-alpha	P82995	[61-74]	[R].YESLTDPSKLDSGK.[E]	1xBiotinTyramide_Plus1 [Y1]			2
Hsp90aa1	Heat shock protein HSP 90-alpha	P82995	[622-632]	[R].DNSTMGYMAAK.[K]	1xOxidation [M]; 1xBiotinTyramide_Plus1 [Y7]			9
Hsp90aa1	Heat shock protein HSP 90-alpha	P82995	[283-293]	[K].EKYIDQEELNK.[T]	1xBiotinTyramide_Plus1 [Y3]			1
Hsp90aa1	Heat shock protein HSP 90-alpha	P82995	[283-293]	[K].EKYIDQEELNK.[T]	1xBiotinTyramide [Y3]			2
Tubb2a	Tubulin beta-2A chain	P85108	[47-62]	[R].INVYYNEAAGNKYVPR.[A]	1xBiotinTyramide_Plus1 [Y13]			2
Fscn1	Fascin	P85845	[186-194]	[R].YSVQTSDHR.[F]	1xBiotinTyramide_Plus1 [Y1]			1
Fscn1	Fascin	P85845	[111-118]	[R].YFGGTEDR.[L]	1xBiotinTyramide_Plus1 [Y1]			1
Pgd	6-phosphogluconate dehydrogenase, decarboxylating	P85968	[137-147]	[R].YGPSLMPGGNK.[E]	1xOxidation [M6]; 1xBiotinTyramide_Plus1 [Y1]			1
Nf1	Neurofibromin	P97526	[2480-2498]	[R].GSEGYLAATYPAVGQTSPR.[A]	1xBiotinTyramide [Y5]			1
Neo1	Neogenin (Fragment)	P97603	[1344-1359]	[R].MLEDSESSYEPDELTK.[E]	1xOxidation [M1]; 1xBiotinTyramide_Plus1 [Y9]			1
Sirpa	Tyrosine-protein phosphatase non-receptor type substrate 1	P97710	[451-467]	[R].VPEPNNHTEYASIETGK.[L]	1xBiotinTyramide_Plus1 [Y10]			1
Sirpa	Tyrosine-protein phosphatase non-receptor type substrate 1	P97710	[421-443]	[R].EITQIQDTNDINDITYADLNLPK.[E]	1xBiotinTyramide_Plus1 [Y16]			3
Gak	Cyclin-G-associated kinase	P97874	[394-403]	[K].VIQSVANYAK.[G]	1xBiotinTyramide_Plus1 [Y8]			1
Grip1	Glutamate receptor-interacting protein 1	P97879	[1017-1034]	[K].NIRPAGPGDLGGLKPYDR.[L]	1xBiotinTyramide_Plus1 [Y16]			1
Pde2a	cGMP-dependent 3',5'-cyclic phosphodiesterase	Q01062	[544-551]	[K].KVNEAQYR.[S]	1xBiotinTyramide [Y7]			1
Pde2a	cGMP-dependent 3',5'-cyclic phosphodiesterase	Q01062	[432-446]	[K].VFDGGVVDDESYEIR.[I]	1xBiotinTyramide_Plus1 [Y12]			2
Pde2a	cGMP-dependent 3',5'-cyclic phosphodiesterase	Q01062	[565-572]	[K].VSDDEYTK.[L]	1xBiotinTyramide_Plus1 [Y6]			1
Pde2a	cGMP-dependent 3',5'-cyclic phosphodiesterase	Q01062	[432-446]	[K].VFDGGVVDDESYEIR.[I]	1xBiotinTyramide [Y12]			2
Ampd2	AMP deaminase 2	Q02356	[133-143]	[K].TDSDSDLQLYK.[E]	1xBiotinTyramide [Y10]			1
Sv2a	Synaptic vesicle glycoprotein 2A	Q02563	[49-67]	[R].FEEEEDDDDFPAPADGYYR.[G]	1xBiotinTyramide_Plus1 [Y17]			3
Adcy5	Adenylate cyclase type 5	Q04400	[6-23]	[K].SVSPPGYAAQTAASPAPR.[G]	1xBiotinTyramide_Plus1 [Y7]			3
Basp1	Brain acid soluble protein 1	Q05175	[11-18]	[K].GYNVNDEK.[A]	1xDeamidated [N5]; 1xBiotinTyramide_Plus1 [Y2]			2
Basp1	Brain acid soluble protein 1	Q05175	[11-18]	[K].GYNVNDEK.[A]	1xBiotinTyramide_Plus1 [Y2]			1
Basp1	Brain acid soluble protein 1	Q05175	[10-18]	[K].KGYNVNDEK.[A]	1xBiotinTyramide_Plus1 [Y3]			1
Gad2	Glutamate decarboxylase 2	Q05683	[432-442]	[K].HYDLSYDTGDK.[A]	1xBiotinTyramide [Y6]			4
Gad2	Glutamate decarboxylase 2	Q05683	[44-65]	[K].LCALLYGDSEKPAESGGSVTSR.[A]	1xCarbamidomethyl [C2]; 1xBiotinTyramide_Plus1 [Y6]			3
Gad2	Glutamate decarboxylase 2	Q05683	[432-442]	[K].HYDLSYDTGDK.[A]	1xBiotinTyramide_Plus1 [Y6]			1
Dbn1	Drebrin	Q07266	[150-165]	[R].LREDENAEPVGTTYQK.[T]	1xBiotinTyramide_Plus1 [Y14]			5
Dbn1	Drebrin	Q07266	[674-707]	[K].APPPVFYNKPPEIDITCWDADPVPEEEEGFEGGD.[-]	1xCarbamidomethyl [C17]; 1xBiotinTyramide [Y7]			1
Dbn1	Drebrin	Q07266	[646-673]	[K].EGTQQASEGYFSQSQEEEFAQSEEPCAK.[A]	1xCarbamidomethyl [C26]; 1xBiotinTyramide_Plus1 [Y10]			3
Cap1	Adenylyl cyclase-associated protein 1	Q08163	[18-37]	[R].LEAVSHTSDMHCGYGDSPSK.[G]	1xCarbamidomethyl [C12]; 1xBiotinTyramide_Plus1 [Y14]			11
Ppp1r12a	Protein phosphatase 1 regulatory subunit 12A	Q10728	[762-769]	[R].TYDETYAR.[Y]	1xBiotinTyramide_Plus1 [Y2]			2
Ppp1r12a	Protein phosphatase 1 regulatory subunit 12A	Q10728	[443-456]	[K].TGSYGALAEITASK.[E]	1xBiotinTyramide_Plus1 [Y4]			1
Cadm2	Cell adhesion molecule 2	Q1WIM2	[395-405]	[R].HKGTYLTNEAK.[G]	1xBiotinTyramide_Plus1 [Y5]			2
Cadm2	Cell adhesion molecule 2	Q1WIM2	[406-435]	[K].GAEDAPDADTAIINAEGSQVNAEEKKEYFI.[-]	1xBiotinTyramide_Plus1 [Y28]			1
Cadm3	Cell adhesion molecule 3	Q1WIM3	[367-396]	[K].GSDDAPDADTAIINAEGGQSGGDDKKEYFI.[-]	1xBiotinTyramide_Plus1 [Y28]			2
Fnbp1l	Formin-binding protein 1-like	Q2HWF0	[500-515]	[R].ESPEGSYTDDANQEVR.[G]	1xBiotinTyramide [Y7]			4
Fnbp1l	Formin-binding protein 1-like	Q2HWF0	[500-515]	[R].ESPEGSYTDDANQEVR.[G]	1xBiotinTyramide_Plus1 [Y7]			1
Ap1m1	AP-1 complex subunit mu-1	Q32Q06	[411-421]	[R].YITQNGDYQLR.[T]	1xBiotinTyramide_Plus1 [Y1]			1
Tubb2b	Tubulin beta-2B chain	Q3KRE8	[277-282]	[R].GSQQYR.[A]	1xBiotinTyramide_Plus1 [Y5]			1
Tubb2b	Tubulin beta-2B chain	Q3KRE8	[337-350]	[K].NSSYFVEWIPNNVK.[T]	1xBiotinTyramide_Plus1 [Y4]			3
Eif5a	Eukaryotic translation initiation factor 5A-1	Q3T1J1	[68-85]	[K].KYEDICPSTHNMDVPNIK.[R]	1xCarbamidomethyl [C6]; 1xOxidation [M12]; 1xBiotinTyramide_Plus1 [Y2]			2
Capza2	F-actin-capping protein subunit alpha-2	Q3T1K5	[67-86]	[K].IEGYEDQVLITEHGDLGNGK.[F]	1xBiotinTyramide [Y4]			1
Txndc12	Thioredoxin domain-containing protein 12	Q498E0	[122-136]	[K].VRPEIINESGNPSYK.[Y]	1xBiotinTyramide_Plus1 [Y14]			3
Ripor1	Rho family-interacting cell polarization regulator 1	Q4FZU8	[162-171]	[R].AYSTGSPGSR.[E]	1xBiotinTyramide_Plus1 [Y2]			1
Ripor1	Rho family-interacting cell polarization regulator 1	Q4FZU8	[703-714]	[R].PCSHPTSTPYTK.[A]	1xCarbamidomethyl [C2]; 1xBiotinTyramide_Plus1 [Y10]			2
Arpc5	Actin-related protein 2/3 complex subunit 5	Q4KLF8	[13-47]	[R].KVDVDEYDENKFVDEEDGGDGQAGPDEGEVDSCLR.[Q]	1xCarbamidomethyl [C33]; 1xBiotinTyramide [Y7]			1
Sec22b	Vesicle-trafficking protein SEC22b	Q4KM74	[29-38]	[R].DLQQYQSQAK.[Q]	1xBiotinTyramide [Y5]			4
Chmp5	Charged multivesicular body protein 5	Q4QQV8	[80-103]	[R].DNLAQQSFNMEQANYTIQSLKDTK.[T]	1xDeamidated [Q5]; 1xOxidation [M10]; 1xBiotinTyramide_Plus1 [Y15]			1
Chmp5	Charged multivesicular body protein 5	Q4QQV8	[80-103]	[R].DNLAQQSFNMEQANYTIQSLKDTK.[T]	1xOxidation [M10]; 1xBiotinTyramide [Y15]			1
Actr3	Actin-related protein 3	Q4V7C7	[5-18]	[R].LPACVVDCGTGYTK.[L]	2xCarbamidomethyl [C4; C8]; 1xBiotinTyramide [Y12]			2
Actr3	Actin-related protein 3	Q4V7C7	[255-265]	[K].QYTGVNAISKK.[E]	1xBiotinTyramide [Y2]; 1xGln->pyro-Glu [Q1]			1
Actr3	Actin-related protein 3	Q4V7C7	[162-191]	[R].TLTGTVIDSGDGVTHVIPVAEGYVIGSCIK.[H]	1xCarbamidomethyl [C28]; 1xBiotinTyramide_Plus1 [Y23]			1
Cfap36	Cilia- and flagella-associated protein 36	Q4V8E4	[185-197]	[K].MEEPPIYTSETAK.[L]	1xBiotinTyramide [Y7]			1
Cfap36	Cilia- and flagella-associated protein 36	Q4V8E4	[64-70]	[K].LLESYLK.[E]	1xBiotinTyramide [Y5]			2
Cfap36	Cilia- and flagella-associated protein 36	Q4V8E4	[185-197]	[K].MEEPPIYTSETAK.[L]	1xOxidation [M1]; 1xBiotinTyramide_Plus1 [Y7]			1
Nudt3	Diphosphoinositol polyphosphate phosphohydrolase 1	Q566C7	[145-168]	[R].QGYSANNGTPVLPTTYSSSMSGIR.[-]	1xBiotinTyramide_Plus1 [Y16]; 1xGln->pyro-Glu [Q1]			3
Nudt3	Diphosphoinositol polyphosphate phosphohydrolase 1	Q566C7	[11-18]	[R].TYDGDGYK.[K]	1xBiotinTyramide_Plus1 [Y2]			1
Nudt3	Diphosphoinositol polyphosphate phosphohydrolase 1	Q566C7	[145-168]	[R].QGYSANNGTPVLPTTYSSSMSGIR.[-]	1xDeamidated [Q/N]; 1xOxidation [M20]; 1xBiotinTyramide_Plus1 [Y16]			4
Nudt3	Diphosphoinositol polyphosphate phosphohydrolase 1	Q566C7	[145-168]	[R].QGYSANNGTPVLPTTYSSSMSGIR.[-]	1xOxidation [M20]; 1xBiotinTyramide_Plus1 [Y3]			1
Fam131b	Protein FAM131B	Q568Z1	[109-124]	[R].DTDAYSDLSDGEKEAR.[F]	1xBiotinTyramide_Plus1 [Y5]			2
Fam131b	Protein FAM131B	Q568Z1	[109-121]	[R].DTDAYSDLSDGEK.[E]	1xBiotinTyramide_Plus1 [Y5]			1
Lysmd1	LysM and putative peptidoglycan-binding domain-containing protein 1	Q5HZA4	[178-196]	[R].KGESGVPEEDTGLYPSSPR.[M]	1xBiotinTyramide_Plus1 [Y14]			7
Sar1b	GTP-binding protein SAR1b	Q5HZY2	[149-160]	[R].EMFGLYGQTTGK.[G]	1xOxidation [M2]; 1xBiotinTyramide [Y6]			1
Pip5k1c	Phosphatidylinositol 4-phosphate 5-kinase type-1 gamma	Q5I6B8	[62-72]	[R].GVDASGETTYK.[K]	1xBiotinTyramide [Y10]			1
Pip5k1c	Phosphatidylinositol 4-phosphate 5-kinase type-1 gamma	Q5I6B8	[484-491]	[R].EDVQYDLR.[G]	1xBiotinTyramide_Plus1 [Y5]			2
Actr2	Actin-related protein 2	Q5M7U6	[66-80]	[R].SMLEVNYPMENGIVR.[N]	1xOxidation [M2]; 1xBiotinTyramide [Y7]			1
Gba2	Non-lysosomal glucosylceramidase	Q5M868	[17-32]	[R].DSQIYSEDTGGTEAVR.[V]	1xBiotinTyramide_Plus1 [Y5]			1
Caprin1	Caprin-1	Q5M9G3	[666-673]	[R].DGYQQNFK.[R]	1xBiotinTyramide_Plus1 [Y3]			1
Caprin1	Caprin-1	Q5M9G3	[639-658]	[R].SSFSNTPNSGYTQSQFNAPR.[D]	1xDeamidated [N8]; 1xBiotinTyramide [Y11]			1
Caprin1	Caprin-1	Q5M9G3	[639-658]	[R].SSFSNTPNSGYTQSQFNAPR.[D]	1xBiotinTyramide_Plus1 [Y11]			2
Sh3glb2	Endophilin-B2	Q5PPJ9	[263-273]	[K].SQTTYYAQCYR.[H]	1xCarbamidomethyl [C9]; 1xBiotinTyramide [Y10]			2
Tppp3	Tubulin polymerization-promoting protein family member 3	Q5PPN5	[152-165]	[R].QDILDDSGYVSAYK.[N]	1xBiotinTyramide_Plus1 [Y9]			2
Tppp3	Tubulin polymerization-promoting protein family member 3	Q5PPN5	[152-173]	[R].QDILDDSGYVSAYKNAGTYDAK.[V]	1xDeamidated [N15]; 1xBiotinTyramide [Y13]			1
Tppp3	Tubulin polymerization-promoting protein family member 3	Q5PPN5	[152-165]	[R].QDILDDSGYVSAYK.[N]	1xBiotinTyramide_Plus1 [Y9]; 1xGln->pyro-Glu [Q1]			1
Smg9	Protein SMG9	Q5PQS6	[138-152]	[K].EGQRPTQPVYQIQNR.[G]	1xBiotinTyramide [Y10]			5
Akap12	A-kinase anchor protein 12	Q5QD51	[1262-1280]	[K].AADVTYDSEVMGVAGCQEK.[E]	1xCarbamidomethyl [C16]; 1xOxidation [M11]; 1xBiotinTyramide_Plus1 [Y6]			2
[truncated: 240 more rows]
