# Supplementary material for: Identification of Synaptic DGKθ Interactors That Stimulate DGKθ Activity
Source: Front Synaptic Neurosci. 2022 Apr 27;14:855673. doi: 10.3389/fnsyn.2022.855673 (PMC9095502; doi:10.3389/fnsyn.2022.855673)
Supplement: Supplementary Table 3 — Detailed data from mass spectrometry experiment 3. [file Table_3.XLSX]

## Sheet: Sheet1
Gene Name	Protein Name	Accession Number	Position in Amino Acid Sequence	Annotated Sequence	Modifications	Abundance Ratio: (KCl) / (Control)	Abundance Ratio (log2): (KCl) / (Control)	# PSMs
Plcb1	1-phosphatidylinositol 4,5-bisphosphate phosphodiesterase beta-1	P10687	[1021-1032]	[R].QEQYYSEKYQKR.[E]	1xBiotinTyramide [Y9]	0.01	-6.64386	1
Plcb1	1-phosphatidylinositol 4,5-bisphosphate phosphodiesterase beta-1	P10687	[258-277]	[R].LNEILYPPLKQEQVQVLIEK.[Y]	1xBiotinTyramide [Y6]	0.01	-6.64386	1
Ywhab	14-3-3 protein beta/alpha	P35213	[130-140]	[R].YLSEVASGDNK.[Q]	1xBiotinTyramide [Y1]	0.01	-6.64386	2
Ywhaq	14-3-3 protein theta	P68255	[128-139]	[R].YLAEVACGDDRK.[Q]	1xCarbamidomethyl [C7]; 1xBiotinTyramide [Y1]	0.01	-6.64386	1
Psmc3	26S proteasome regulatory subunit 6A	Q63569	[174-193]	[K].AMEVDERPTEQYSDIGGLDK.[Q]	1xBiotinTyramide_Plus1 [Y12]	0.01	-6.64386	5
Pdap1	28 kDa heat- and acid-stable phosphoprotein	Q62785	[14-31]	[R].VRQYTSPEEIDAQLQAEK.[Q]	1xBiotinTyramide [Y4]	0.01	-6.64386	1
Pdap1	28 kDa heat- and acid-stable phosphoprotein	Q62785	[14-31]	[R].VRQYTSPEEIDAQLQAEK.[Q]	1xBiotinTyramide_Plus1 [Y4]	0.01	-6.64386	1
Rps14	40S ribosomal protein S14	P13471	[64-84]	[K].ADRDESSPYAAMLAAQDVAQR.[C]	1xBiotinTyramide [Y9]	100	6.64386	3
Rps2	40S ribosomal protein S2	P27952	[126-142]	[K].AFVAIGDYNGHVGLGVK.[C]	1xBiotinTyramide [Y8]	100	6.64386	2
Rpsa	40S ribosomal protein SA	P38983	[129-155]	[R].ADHQPLTEASYVNLPTIALCNTDSPLR.[Y]	1xCarbamidomethyl [C20]; 1xBiotinTyramide [Y11]	0.01	-6.64386	1
Abi1	Abl interactor 1	Q9QZM5	[419-436]	[K].VVAIYDYTKDKDDELSFK.[E]	1xBiotinTyramide [Y5]	0.01	-6.64386	1
Ablim2	Actin-binding LIM protein 2	Q6KC51	[397-419]	[R].STPSLSVHSDSRPPSSTYQQAPR.[H]	1xBiotinTyramide [Y18]	0.01	-6.64386	1
Actr3	Actin-related protein 3	Q4V7C7	[255-265]	[K].QYTGVNAISKK.[E]	1xBiotinTyramide_Plus1 [Y2]	0.01	-6.64386	1
Necap1	Adaptin ear-binding coat-associated protein 1	P69682	[2-21]	[M].AAELEYESVLCVKPDVSVYR.[I]	1xAcetyl [N-Term]; 1xCarbamidomethyl [C11]; 1xBiotinTyramide_Plus1 [Y6]	100	6.64386	1
Adcy5	Adenylate cyclase type 5	Q04400	[1125-1143]	[K].TIGSTYMAASGLNDSTYDK.[A]	1xBiotinTyramide [Y17]	0.01	-6.64386	2
Lrpap1	Alpha-2-macroglobulin receptor-associated protein	Q99068	[199-216]	[R].AEEGYENLLSPSDMTHIK.[S]	1xBiotinTyramide [Y5]	0.01	-6.64386	2
Actr1a	Alpha-centractin	P85515	[239-255]	[K].AQYYLPDGSTIEIGPSR.[F]	1xBiotinTyramide [Y]	0.01	-6.64386	4
Ensa	Alpha-endosulfine	P60841	[61-74]	[K].GQKYFDSGDYNMAK.[A]	1xOxidation [M12]; 1xBiotinTyramide_Plus1 [Y4]	0.01	-6.64386	1
Ensa	Alpha-endosulfine	P60841	[61-74]	[K].GQKYFDSGDYNMAK.[A]	1xOxidation [M12]; 1xBiotinTyramide [Y4]	0.01	-6.64386	1
Ina	Alpha-internexin	P23565	[407-430]	[R].FSTSGLSISGLNPLPNPSYLLPPR.[I]	1xBiotinTyramide [Y19]	100	6.64386	4
Aak1	AP2-associated protein kinase 1	P0C1X8	[227-237]	[R].APEMVNLYSGK.[I]	1xOxidation [M4]; 1xBiotinTyramide [Y8]	0.01	-6.64386	1
Asap1	Arf-GAP with SH3 domain, ANK repeat and PH domain-containing protein 1	Q1AAU6	[303-312]	[K].EVGGLYVPSR.[A]	1xBiotinTyramide [Y6]	100	6.64386	4
Ddx1	ATP-dependent RNA helicase DDX1	Q641Y8	[688-693]	[K].VTYGQK.[R]	1xBiotinTyramide [Y3]	0.01	-6.64386	4
Epb41l1	Band 4.1-like protein 1	Q9WTP0	[788-811]	[K].DVLTSTYGATAETLSTSTTTHVTK.[T]	1xBiotinTyramide_Plus1 [Y7]	0.01	-6.64386	4
Basp1	Brain acid soluble protein 1	Q05175	[11-18]	[K].GYNVNDEK.[A]	1xAcetyl [N-Term]; 1xBiotinTyramide [Y2]	100	6.64386	1
Bcar1	Breast cancer anti-estrogen resistance protein 1	Q63767	[221-241]	[K].TQQGLYQAPGPNPQFQSPPAK.[Q]	1xBiotinTyramide_Plus1 [Y6]	0.01	-6.64386	2
Rcan1	Calcipressin-1	Q6IN33	[119-137]	[K].QVEDATPVINYDLLYAISK.[L]	1xBiotinTyramide [Y]	0.01	-6.64386	2
Cnn3	Calponin-3	P37397	[2-17]	[M].THFNKGPSYGLSAEVK.[N]	1xAcetyl [N-Term]; 1xBiotinTyramide [Y9]	100	6.64386	3
Calb2	Calretinin	P47728	[234-244]	[K].EMNIQQLTTYR.[K]	1xOxidation [M2]; 1xBiotinTyramide [Y10]	100	6.64386	6
Calu	Calumenin	O35783	[28-59]	[R].VHHEPQLSDKVHNDAQNFDYDHDAFLGAEEAK.[S]	1xBiotinTyramide [Y20]	0.01	-6.64386	1
Camkv	CaM kinase-like vesicle-associated protein	Q63092	[148-156]	[K].LENLVYYNR.[L]	1xBiotinTyramide [Y6]	100	6.64386	1
Csnk2b	Casein kinase II subunit beta	P67874	[112-134]	[R].VYCENQPMLPIGLSDIPGEAMVK.[L]	1xCarbamidomethyl [C3]; 1xOxidation [M21]; 1xBiotinTyramide [Y2]	0.01	-6.64386	1
Caskin1	Caskin-1	Q8VHK2	[1155-1179]	[K].AKEPDIGPEPPPPLSVYQNGTATIR.[R]	1xDeamidated [N19]; 1xBiotinTyramide [Y17]	100	6.64386	5
Caskin1	Caskin-1	Q8VHK2	[291-304]	[K].DYCNNYDLTSLNVK.[A]	1xCarbamidomethyl [C3]; 1xBiotinTyramide_Plus1 [Y6]	100	6.64386	2
Chmp5	Charged multivesicular body protein 5	Q4QQV8	[80-103]	[R].DNLAQQSFNMEQANYTIQSLKDTK.[T]	1xBiotinTyramide [Y15]	0.01	-6.64386	1
Cfap36	Cilia- and flagella-associated protein 36	Q4V8E4	[164-174]	[K].SKEEYDQEEER.[K]	1xBiotinTyramide [Y5]	0.01	-6.64386	3
Cltc	Clathrin heavy chain 1	P11442	[1227-1245]	[R].LASTLVHLGEYQAAVDGAR.[K]	1xBiotinTyramide [Y11]	0.01	-6.64386	1
Cltc	Clathrin heavy chain 1	P11442	[1622-1675]	[K].EEEQATETQPIVYGQPQLMLTAGPSVAVPPQAPFGYGYTAPPYGQPQPGFGYSM.[-]	1xOxidation [M19]; 1xBiotinTyramide [Y43]	0.01	-6.64386	1
Cltc	Clathrin heavy chain 1	P11442	[1040-1046]	[R].VMEYINR.[L]	1xDeamidated [N6]; 1xBiotinTyramide_Plus1 [Y4]	100	6.64386	1
Clasp2	CLIP-associating protein 2	Q99JD4	[1010-1025]	[R].DYNPYNYSDSISPFNK.[S]	1xBiotinTyramide_Plus1 [Y7]	0.01	-6.64386	2
Cfl1	Cofilin-1	P45592	[133-146]	[K].HELQANCYEEVKDR.[C]	1xCarbamidomethyl [C7]; 1xBiotinTyramide_Plus1 [Y8]	100	6.64386	9
Cnksr2	Connector enhancer of kinase suppressor of ras 2	Q9Z1T4	[344-364]	[R].DSSALQDLYIPPPPAEPYIPR.[D]	1xBiotinTyramide [Y]	0.01	-6.64386	2
Cxadr	Coxsackievirus and adenovirus receptor homolog	Q9R066	[293-315]	[R].SYIGSNHSSLGSMSPSNMEGYSK.[T]	1xDeamidated [N6]; 1xOxidation [M18]; 1xBiotinTyramide_Plus1 [Y2]	100	6.64386	2
Clmp	CXADR-like membrane protein	Q8K1G0	[316-340]	[R].TLSSEAAPQPGLATQAYSLIGPEVR.[G]	1xBiotinTyramide [Y17]	0.01	-6.64386	1
Crip2	Cysteine-rich protein 2	P36201	[11-17]	[K].TVYFAEK.[V]	1xBiotinTyramide [Y3]	100	6.64386	5
Acot7	Cytosolic acyl coenzyme A thioester hydrolase	Q64559	[174-184]	[K].VLEVPPIVYLR.[Q]	1xBiotinTyramide [Y9]	0.01	-6.64386	1
Qdpr	Dihydropteridine reductase	P11348	[136-151]	[K].AALDGTPGMIGYGMAK.[G]	1xBiotinTyramide_Plus1 [Y12]	0.01	-6.64386	1
Crmp1	Dihydropyrimidinase-related protein 1	Q62950	[497-511]	[R].GMYDGPVYEVPATPK.[H]	1xBiotinTyramide_Plus1 [Y]	100	6.64386	7
Dpysl3	Dihydropyrimidinase-related protein 3	Q62952	[24-43]	[R].IVNDDQSFYADIYMEDGLIK.[Q]	1xOxidation [M14]; 1xBiotinTyramide_Plus1 [Y9]	0.01	-6.64386	2
Dpysl4	Dihydropyrimidinase-related protein 4 (Fragment)	Q62951	[204-230]	[R].LLEQGITGPEGHVLSHPEEVEAEAVYR.[A]	1xBiotinTyramide [Y26]	0.019	-5.71786	4
Dlg2	Disks large homolog 2	Q63622	[726-745]	[K].FIEAGQYNDNLYGTSVQSVR.[F]	1xBiotinTyramide_Plus1 [Y7]	0.01	-6.64386	1
Dlg2	Disks large homolog 2	Q63622	[626-639]	[K].GDIPGLGDDGYGTK.[T]	1xBiotinTyramide_Plus1 [Y11]	100	6.64386	3
Dnajc5	DnaJ homolog subfamily C member 5	P60905	[165-198]	[R].EATDTPIVIQPASATETTQLTADSHPSYHTDGFN.[-]	1xBiotinTyramide_Plus1 [Y28]	100	6.64386	3
Dbn1	Drebrin	Q07266	[150-165]	[R].LREDENAEPVGTTYQK.[T]	1xBiotinTyramide_Plus1 [Y14]	0.01	-6.64386	12
Dctn2	Dynactin subunit 2	Q6AYH5	[79-96]	[R].TGYESGDYEMLGEGLGVK.[E]	1xBiotinTyramide [Y]	100	6.64386	3
Dnm1l	Dynamin-1-like protein	O35303	[367-378]	[K].YIETSELCGGAR.[I]	1xCarbamidomethyl [C8]; 1xBiotinTyramide [Y1]	100	6.64386	3
Elavl4	ELAV-like protein 4	O09032	[210-224]	[K].SSQALLSQLYQSPNR.[R]	1xBiotinTyramide_Plus1 [Y10]	0.01	-6.64386	1
Hsp90b1	Endoplasmin	Q66HD0	[640-660]	[R].LTESPCALVASQYGWSGNMER.[I]	1xCarbamidomethyl [C6]; 1xDeamidated [Q12]; 1xOxidation [M19]; 1xBiotinTyramide [Y13]	0.01	-6.64386	1
Hsp90b1	Endoplasmin	Q66HD0	[640-660]	[R].LTESPCALVASQYGWSGNMER.[I]	1xCarbamidomethyl [C6]; 1xBiotinTyramide [Y13]	0.01	-6.64386	1
Hsp90b1	Endoplasmin	Q66HD0	[664-683]	[K].AQAYQTGKDISTNYYASQKK.[T]	1xBiotinTyramide [Y14]	0.01	-6.64386	1
Eif4a2	Eukaryotic initiation factor 4A-II	Q5RKI1	[47-62]	[R].GIYAYGFEKPSAIQQR.[A]	1xBiotinTyramide_Plus1 [Y5]	0.01	-6.64386	5
Eif3e	Eukaryotic translation initiation factor 3 subunit E	Q641X8	[280-310]	[K].VIQQESYTYKDPITEFVECLYVNFDFDGAQK.[K]	1xCarbamidomethyl [C19]; 1xDeamidated [Q30]; 1xBiotinTyramide [Y7]	0.01	-6.64386	1
Fasn	Fatty acid synthase	P12785	[2444-2465]	[K].TGGTYGEDLGADYNLSQVCDGK.[V]	1xCarbamidomethyl [C19]; 1xBiotinTyramide [Y5]	100	6.64386	2
Fxr1	Fragile X mental retardation syndrome-related protein 1	Q5XI81	[420-445]	[R].RGPNYTSGYGTNSELSNPSETESERK.[D]	1xBiotinTyramide [Y9]	100	6.64386	1
Aldoc	Fructose-bisphosphate aldolase C	P09117	[332-363]	[R].AEMNGLAAQGKYEGSGDGGAAAQSLYVANHAY.[-]	1xBiotinTyramide [Y32]	0.01	-6.64386	1
Gabra1	Gamma-aminobutyric acid receptor subunit alpha-1	P62813	[364-380]	[K].NNTYAPTATSYTPNLAR.[G]	1xBiotinTyramide_Plus1 [Y]	0.01	-6.64386	5
Nras	GTPase NRas	Q04970	[136-147]	[K].SYGIPFIETSAK.[T]	1xBiotinTyramide [Y2]	0.01	-6.64386	1
Gnao1	Guanine nucleotide-binding protein G(o) subunit alpha	P59215	[155-162]	[K].YYLDSLDR.[I]	1xBiotinTyramide [Y1]	0.01	-6.64386	1
Gnao1	Guanine nucleotide-binding protein G(o) subunit alpha	P59215	[68-86]	[K].QYKPVVYSNTIQSLAAIVR.[A]	1xBiotinTyramide [Y2]; 1xGln->pyro-Glu [Q1]	0.01	-6.64386	2
Gnao1	Guanine nucleotide-binding protein G(o) subunit alpha	P59215	[87-100]	[R].AMDTLGVEYGDKER.[K]	1xBiotinTyramide [Y9]	0.01	-6.64386	2
Gnas	Guanine nucleotide-binding protein G(s) subunit alpha isoforms XLas	Q63803	[1056-1067]	[K].SKIEDYFPEFAR.[Y]	1xBiotinTyramide [Y6]	0.01	-6.64386	1
Hbs1l	HBS1-like protein	Q6AXM7	[504-514]	[K].IEAGYVQTGDR.[L]	1xBiotinTyramide [Y5]	100	6.64386	2
Hspa4	Heat shock 70 kDa protein 4	O88600	[592-603]	[R].EMLGLYTENEGK.[M]	1xBiotinTyramide_Plus1 [Y6]	100	6.64386	1
Hspa8	Heat shock cognate 71 kDa protein	P63018	[362-384]	[K].SINPDEAVAYGAAVQAAILSGDK.[S]	1xBiotinTyramide [Y10]	0.01	-6.64386	1
Hsph1	Heat shock protein 105 kDa	Q66HA8	[669-686]	[R].LLTETEDWLYEEGEDQAK.[Q]	1xBiotinTyramide [Y10]	0.01	-6.64386	1
Hsp90aa1	Heat shock protein HSP 90-alpha	P82995	[466-479]	[R].YYTSASGDEMVSLK.[D]	1xBiotinTyramide [Y1]	0.01	-6.64386	2
Hsp90ab1	Heat shock protein HSP 90-beta	P34058	[584-604]	[R].LVSSPCCIVTSTYGWTANMER.[I]	2xCarbamidomethyl [C6; C7]; 1xBiotinTyramide_Plus1 [Y13]	0.01	-6.64386	3
Hsp90ab1	Heat shock protein HSP 90-beta	P34058	[584-604]	[R].LVSSPCCIVTSTYGWTANMER.[I]	2xCarbamidomethyl [C6; C7]; 1xOxidation [M19]; 1xBiotinTyramide [Y13]	100	6.64386	3
Hspa2	Heat shock-related 70 kDa protein 2	P14659	[543-553]	[K].NAVESYTYNIK.[Q]	1xBiotinTyramide_Plus1 [Y6]	0.01	-6.64386	1
Hnrnpa1	Heterogeneous nuclear ribonucleoprotein A1	P04256	[167-178]	[K].YHTVNGHNCEVR.[K]	1xCarbamidomethyl [C9]; 1xBiotinTyramide [Y1]	100	6.64386	2
Hnrnpk	Heterogeneous nuclear ribonucleoprotein K	P61980	[434-456]	[R].IITITGTQDQIQNAQYLLQNSVK.[Q]	1xBiotinTyramide [Y16]	0.01	-6.64386	1
Cdc37	Hsp90 co-chaperone Cdc37	Q63692	[288-308]	[R].LGPGGLDPVEVYESLPEELQK.[C]	1xBiotinTyramide [Y12]	0.01	-6.64386	1
Ldha	L-lactate dehydrogenase A chain	P04642	[77-90]	[K].IVSSKDYSVTANSK.[L]	1xBiotinTyramide [Y7]	0.01	-6.64386	2
Lrrc7	Leucine-rich repeat-containing protein 7	P70587	[665-703]	[K].ESTDESEVDKTHCLNNSVSSGTYSDYSPSQASSASSNTR.[V]	1xCarbamidomethyl [C13]; 1xBiotinTyramide [Y26]	0.01	-6.64386	1
Lasp1	LIM and SH3 domain protein 1	Q99MZ8	[145-199]	[R].EAQDSSSYRRPTEQQQPQPHHIPTSAPVYQQPQQQQVTPSYGGYKEPAAPVSIQR.[S]	1xBiotinTyramide [Y8]	0.01	-6.64386	1
Magi2	Membrane-associated guanylate kinase, WW and PDZ domain-containing protein 2	O88382	[739-748]	[R].KPDPYELYEK.[S]	1xBiotinTyramide_Plus1 [Y]	100	6.64386	3
Pgrmc1	Membrane-associated progesterone receptor component 1	P70580	[105-119]	[R].KFYGPEGPYGVFAGR.[D]	1xBiotinTyramide [Y]	0.01	-6.64386	4
Metap2	Methionine aminopeptidase 2	P38062	[111-131]	[R].VQTDPPSVPICDLYPNGVFPK.[G]	1xCarbamidomethyl [C11]; 1xBiotinTyramide [Y14]	0.01	-6.64386	1
Map1a	Microtubule-associated protein 1A	P34926	[105-125]	[R].KVAELEEEQSQGSSSYSDWVK.[N]	1xBiotinTyramide [Y16]	100	6.64386	3
Map1a	Microtubule-associated protein 1A	P34926	[949-977]	[K].LSGQYAAVFGAPGHTLPPGEPALGEVEER.[C]	1xBiotinTyramide_Plus1 [Y5]	100	6.64386	1
Map1b	Microtubule-associated protein 1B	P15205	[1429-1453]	[K].QGFSDKESPVSDLTSDLYQDKQEEK.[S]	1xBiotinTyramide [Y18]	0.01	-6.64386	2
Map1b	Microtubule-associated protein 1B	P15205	[1802-1826]	[K].ESTAAYQTSSSPPIDAAAAEPYGFR.[S]	1xBiotinTyramide_Plus1 [Y6]	100	6.64386	4
Map1b	Microtubule-associated protein 1B	P15205	[1976-2006]	[R].LLDDISNGYDDTEDGGHTLGDCSYSYETTEK.[I]	1xCarbamidomethyl [C22]; 1xBiotinTyramide [Y24]	100	6.64386	2
Map2	Microtubule-associated protein 2	P15146	[878-906]	[K].YTVPLPSPVQDSENLSGESGSFYEGTDDK.[V]	1xBiotinTyramide [Y]	0.01	-6.64386	2
Map4	Microtubule-associated protein 4	Q5M7W5	[24-44]	[R].DFMAALEAEPYDDIVGETVEK.[T]	1xBiotinTyramide [Y11]	0.01	-6.64386	1
Mapre3	Microtubule-associated protein RP/EB family member 3	Q5XIT1	[2-17]	[M].AVNVYSTSVTSENLSR.[H]	1xAcetyl [N-Term]; 1xBiotinTyramide_Plus1 [Y5]	0.01	-6.64386	2
Myh10	Myosin-10	Q9JLT0	[625-644]	[R].IVGLDQVTGMTETAFGSAYK.[T]	1xOxidation [M10]; 1xBiotinTyramide [Y19]	0.01	-6.64386	1
Mtpn	Myotrophin	P62775	[12-24]	[K].NGDLDEVKDYVAK.[G]	1xDeamidated [N1]; 1xBiotinTyramide [Y10]	0.01	-6.64386	1
Gpm6a	Neuronal membrane glycoprotein M6-a	Q812E9	[248-255]	[R].MQKYEDIK.[S]	1xBiotinTyramide_Plus1 [Y4]	100	6.64386	5
Pdlim1	PDZ and LIM domain protein 1	P52944	[137-164]	[R].VITNQYNSPTGLYSSENISNFNNAVESK.[T]	1xBiotinTyramide_Plus1 [Y]	0.01	-6.64386	3
Pgam1	Phosphoglycerate mutase 1	P25113	[118-138]	[R].SYDVPPPPMEPDHPFYSNISK.[D]	1xBiotinTyramide [Y16]	0.01	-6.64386	1
Gpr158	Probable G-protein coupled receptor 158	D4A6L0	[1050-1060]	[K].AAEGLYQANHK.[S]	1xDeamidated [N9]; 1xBiotinTyramide [Y6]	0.01	-6.64386	1
Pdcd6ip	Programmed cell death 6-interacting protein	Q9QZA2	[721-749]	[R].EPSAPSIPPPAYQSSPAGGHATAPTPAPR.[T]	1xDeamidated [Q13]; 1xBiotinTyramide_Plus1 [Y12]	0.01	-6.64386	2
Pdcd6ip	Programmed cell death 6-interacting protein	Q9QZA2	[721-749]	[R].EPSAPSIPPPAYQSSPAGGHATAPTPAPR.[T]	1xBiotinTyramide_Plus1 [Y12]	100	6.64386	4
Prrt1	Proline-rich transmembrane protein 1	Q6MG82	[107-117]	[R].MPPDPYLQETR.[F]	1xOxidation [M1]; 1xBiotinTyramide [Y6]	100	6.64386	4
Bsn	Protein bassoon	O88778	[1740-1751]	[K].QPVVYGDPFQSR.[L]	1xBiotinTyramide_Plus1 [Y5]; 1xGln->pyro-Glu [Q1]	0.01	-6.64386	1
Bsn	Protein bassoon	O88778	[3016-3049]	[R].LQGCTTPAGQYVDYPASAAVPATPSGPTAFQQPR.[F]	1xCarbamidomethyl [C4]; 1xBiotinTyramide [Y14]	0.01	-6.64386	2
Bsn	Protein bassoon	O88778	[3302-3321]	[R].SMESNGRPASTHYYSDSDYR.[H]	1xOxidation [M2]; 1xBiotinTyramide [Y19]	0.01	-6.64386	2
Bsn	Protein bassoon	O88778	[3326-3337]	[R].ADKYGPGPMGPK.[H]	1xOxidation [M9]; 1xBiotinTyramide [Y4]	0.01	-6.64386	2
Bsn	Protein bassoon	O88778	[893-923]	[R].LPHNATTGYEELLSEEGPAEPTDGALQGGLR.[R]	1xBiotinTyramide [Y9]	0.01	-6.64386	2
Bsn	Protein bassoon	O88778	[893-923]	[R].LPHNATTGYEELLSEEGPAEPTDGALQGGLR.[R]	1xBiotinTyramide_Plus1 [Y9]	0.01	-6.64386	1
Bsn	Protein bassoon	O88778	[3375-3395]	[K].DVESDLASYPPPTVSSSLTSR.[S]	1xBiotinTyramide_Plus1 [Y9]	100	6.64386	5
Pdia3	Protein disulfide-isomerase A3	P11598	[195-214]	[K].EYDDNGEGITIFRPLHLANK.[F]	1xBiotinTyramide [Y2]	0.01	-6.64386	1
Prkca	Protein kinase C alpha type	P05696	[2-19]	[M].ADVYPANDSTASQDVANR.[F]	1xAcetyl [N-Term]; 1xBiotinTyramide_Plus1 [Y4]	0.01	-6.64386	13
Shroom2	Protein Shroom2	Q7TP36	[1191-1215]	[R].KQDPGMPGVVSLATNSTYYSTSAPK.[A]	1xBiotinTyramide [Y19]	0.01	-6.64386	1
Unc13a	Protein unc-13 homolog A	Q62768	[202-235]	[R].SETSNSIPPPYYTTSQPNASVHQYSVRPPPLGSR.[E]	1xBiotinTyramide [Y24]	0.01	-6.64386	1
Ptk2b	Protein-tyrosine kinase 2-beta	P70600	[412-422]	[R].RPGGPQYGVAR.[E]	1xBiotinTyramide [Y7]	0.01	-6.64386	4
Pcdh8	Protocadherin-8	D3ZE55	[1039-1057]	[R].LPDLQEIGVPLYESPPGGR.[Y]	1xBiotinTyramide [Y12]	0.01	-6.64386	1
Pkm	Pyruvate kinase PKM	P11980	[368-376]	[K].GDYPLEAVR.[M]	1xBiotinTyramide_Plus1 [Y3]	0.01	-6.64386	1
Pkm	Pyruvate kinase PKM	P11980	[93-115]	[R].AATESFASDPILYRPVAVALDTK.[G]	1xBiotinTyramide [Y13]	0.01	-6.64386	1
Gdi1	Rab GDP dissociation inhibitor alpha	P50398	[194-208]	[R].TDDYLDQPCLETINR.[I]	1xCarbamidomethyl [C9]; 1xBiotinTyramide [Y4]	100	6.64386	1
Gdi2	Rab GDP dissociation inhibitor beta	P50399	[437-445]	[R].KKNDIYGED.[-]	1xBiotinTyramide_Plus1 [Y6]	0.01	-6.64386	1
Rapgef2	Rap guanine nucleotide exchange factor 2	F1M386	[542-567]	[R].ISILPQKPYNDIGIGQSQDDSIVGLR.[Q]	1xBiotinTyramide [Y9]	0.01	-6.64386	1
Rapgef2	Rap guanine nucleotide exchange factor 2	F1M386	[1192-1211]	[R].TLMEPDQYSLGSYAPVSESR.[G]	1xBiotinTyramide [Y]	100	6.64386	2
Rasgrp2	RAS guanyl-releasing protein 2	P0C643	[115-128]	[R].HSSLIDIESVPTYK.[W]	1xBiotinTyramide [Y13]	0.01	-6.64386	2
Rab1A	Ras-related protein Rab-1A	Q6NYB7	[104-119]	[K].QWLQEIDRYASENVNK.[L]	1xBiotinTyramide [Y9]	0.01	-6.64386	1
Rasgrf1	Ras-specific guanine nucleotide-releasing factor 1	P28818	[362-372]	[K].QYEAKPDCEER.[T]	1xCarbamidomethyl [C8]; 1xBiotinTyramide [Y2]; 1xGln->pyro-Glu [Q1]	0.01	-6.64386	5
Rasgrf2	Ras-specific guanine nucleotide-releasing factor 2	Q99JE4	[365-375]	[K].QYEGNPACEGR.[M]	1xCarbamidomethyl [C8]; 1xBiotinTyramide [Y2]	0.01	-6.64386	5
Rasgrf2	Ras-specific guanine nucleotide-releasing factor 2	Q99JE4	[365-375]	[K].QYEGNPACEGR.[M]	1xCarbamidomethyl [C8]; 1xBiotinTyramide_Plus1 [Y2]; 1xGln->pyro-Glu [Q1]	100	6.64386	1
Syngap1	Ras/Rap GTPase-activating protein SynGAP	Q9QUH6	[968-984]	[R].GGEPPGDTFAPFHGYSK.[S]	1xBiotinTyramide_Plus1 [Y15]	0.01	-6.64386	1
Rims1	Regulating synaptic membrane exocytosis protein 1	Q9JIR4	[107-119]	[R].LHQQFESYKEQVR.[K]	1xBiotinTyramide [Y8]	0.01	-6.64386	1
Rcn2	Reticulocalbin-2	Q62703	[309-320]	[R].QLHDDYFYHDEL.[-]	1xBiotinTyramide [Y6]	0.01	-6.64386	1
Rtn1	Reticulon-1	Q64548	[116-127]	[R].EDSAYFTGILQK.[E]	1xBiotinTyramide [Y5]	100	6.64386	3
Rtn3	Reticulon-3	Q6RJR6	[488-507]	[R].SEMYENSEQQQAHAETPTQR.[S]	1xBiotinTyramide_Plus1 [Y4]	100	6.64386	4
Rimbp2	RIMS-binding protein 2	Q9JIR1	[804-814]	[R].RYSHSGGGPQR.[H]	1xBiotinTyramide [Y2]	0.01	-6.64386	1
Sept5	Septin-5	Q9JJM9	[23-36]	[K].QYVGFATLPNQVHR.[K]	1xBiotinTyramide [Y2]	100	6.64386	2
Sept7	Septin-7	Q9WVC0	[137-146]	[K].FEDYLNAESR.[V]	1xBiotinTyramide [Y4]	100	6.64386	2
Dclk1	Serine/threonine-protein kinase DCLK1	O08875	[402-427]	[R].YKAQPAPPELNSESEDYSPSSSETVR.[S]	1xDeamidated [N11]; 1xBiotinTyramide [Y]	100	6.64386	3
Dclk1	Serine/threonine-protein kinase DCLK1	O08875	[402-427]	[R].YKAQPAPPELNSESEDYSPSSSETVR.[S]	1xBiotinTyramide_Plus1 [Y]	100	6.64386	5
Cdc42bpb	Serine/threonine-protein kinase MRCK beta	Q7TT49	[352-378]	[R].NLEAPYIPDVSSPSDTSNFDVDDDVLR.[N]	1xBiotinTyramide [Y6]	0.01	-6.64386	1
Ppp1cb	Serine/threonine-protein phosphatase PP1-beta catalytic subunit	P62142	[246-260]	[R].AHQVVEDGYEFFAKR.[Q]	1xBiotinTyramide [Y9]	0.01	-6.64386	1
Sgip1	SH3-containing GRB2-like protein 3-interacting protein 1	P0DJJ3	[21-45]	[K].DTDSTGSPDRDGMQPSPHEPPYHSK.[A]	1xBiotinTyramide [Y22]	0.01	-6.64386	2
Shtn1	Shootin-1	A0MZ67	[18-33]	[K].EQAIGEYEDLRAENQK.[T]	1xBiotinTyramide [Y7]	0.01	-6.64386	6
Slc6a17	Sodium-dependent neutral amino acid transporter SLC6A17	P31662	[11-34]	[R].EHSNEHVTESVADLLALEEPVDYK.[Q]	1xBiotinTyramide [Y23]	0.01	-6.64386	1
Atp1a3	Sodium/potassium-transporting ATPase subunit alpha-3	P06687	[44-57]	[R].KYNTDCVQGLTHSK.[A]	1xCarbamidomethyl [C6]; 1xBiotinTyramide [Y2]	0.01	-6.64386	3
Atp1a3	Sodium/potassium-transporting ATPase subunit alpha-3	P06687	[542-557]	[R].VLGFCHYYLPEEQFPK.[G]	1xCarbamidomethyl [C5]; 1xBiotinTyramide_Plus1 [Y8]	0.01	-6.64386	3
Sorbs2	Sorbin and SH3 domain-containing protein 2	O35413	[315-333]	[K].SSILQHERPVSVYQSSIDR.[S]	1xBiotinTyramide [Y13]	0.01	-6.64386	1
Snx16	Sorting nexin-16	P57769	[2-23]	[M].ATPYVPVPMPIGNSASSFTNNR.[N]	1xAcetyl [N-Term]; 1xOxidation [M9]; 1xBiotinTyramide_Plus1 [Y4]	0.01	-6.64386	4
Snx16	Sorting nexin-16	P57769	[2-23]	[M].ATPYVPVPMPIGNSASSFTNNR.[N]	1xAcetyl [N-Term]; 1xBiotinTyramide_Plus1 [Y4]	100	6.64386	1
Srcin1	SRC kinase signaling inhibitor 1	Q9QXY2	[365-386]	[R].LSYAGGRPPSYAGSPVHHAAER.[L]	1xBiotinTyramide_Plus1 [Y]	0.01	-6.64386	5
Sv2b	Synaptic vesicle glycoprotein 2B	Q63564	[22-60]	[R].GNEQNPEEDAQSDVTEGHDEEDEIYEGEYQGIPHPDDVK.[S]	1xBiotinTyramide [Y]	0.01	-6.64386	2
Syp	Synaptophysin	P07825	[230-307]	[R].APPGAPEKQPAPGDAYGDAGYGQGPGGYGPQDSYGPQGGYQPDYGQPASGGGGYGPQGDYGQQGYGQQGAPTSFSNQM.[-]	1xOxidation [M78]; 1xBiotinTyramide [Y54]	54.713	5.77381	1
Syp	Synaptophysin	P07825	[230-307]	[R].APPGAPEKQPAPGDAYGDAGYGQGPGGYGPQDSYGPQGGYQPDYGQPASGGGGYGPQGDYGQQGYGQQGAPTSFSNQM.[-]	1xBiotinTyramide_Plus1 [Y]	100	6.64386	3
Syt1	Synaptotagmin-1	P21707	[355-366]	[K].VQVVVTVLDYDK.[I]	1xBiotinTyramide [Y10]	0.01	-6.64386	1
Syt1	Synaptotagmin-1	P21707	[370-388]	[K].NDAIGKVFVGYNSTGAELR.[H]	1xAcetyl [N-Term]; 1xBiotinTyramide [Y11]	100	6.64386	1
Stx12	Syntaxin-12	G3V7P1	[2-10]	[M].SYGPLDMYR.[N]	1xAcetyl [N-Term]; 1xBiotinTyramide [Y8]	100	6.64386	1
Stx12	Syntaxin-12	G3V7P1	[2-20]	[M].SYGPLDMYRNPGPSGPQPR.[D]	1xAcetyl [N-Term]; 1xBiotinTyramide [Y8]	100	6.64386	2
Stx7	Syntaxin-7	O70257	[2-17]	[M].SYTPGIGGDPAQLAQR.[I]	1xAcetyl [N-Term]; 1xBiotinTyramide_Plus1 [Y2]	100	6.64386	7
Sdcbp	Syntenin-1	Q9JI92	[2-11]	[M].SLYPSLEDLK.[V]	1xAcetyl [N-Term]; 1xBiotinTyramide [Y3]	100	6.64386	4
Vcp	Transitional endoplasmic reticulum ATPase	P46462	[639-651]	[R].LDQLIYIPLPDEK.[S]	1xBiotinTyramide [Y6]	100	6.64386	2
Tpt1	Translationally-controlled tumor protein	P63029	[6-19]	[R].DLISHDELFSDIYK.[I]	1xBiotinTyramide [Y13]	0.01	-6.64386	1
Tmem35a	Transmembrane protein 35A	Q6JAM9	[144-163]	[K].ALPESAEEQPSLYEKAPQGK.[V]	1xBiotinTyramide_Plus1 [Y13]	100	6.64386	2
Tpm1	Tropomyosin alpha-1 chain	P04692	[161-167]	[R].KYEEVAR.[K]	1xBiotinTyramide_Plus1 [Y2]	100	6.64386	1
Tuba1a	Tubulin alpha-1A chain	P68370	[353-370]	[K].VGINYQPPTVVPGGDLAK.[V]	1xDeamidated [Q6]; 1xBiotinTyramide_Plus1 [Y5]	0.01	-6.64386	1
Tuba1a	Tubulin alpha-1A chain	P68370	[244-264]	[R].FDGALNVDLTEFQTNLVPYPR.[I]	1xBiotinTyramide [Y19]	100	6.64386	1
Tuba1a	Tubulin alpha-1A chain	P68370	[353-370]	[K].VGINYQPPTVVPGGDLAK.[V]	1xDeamidated [Q6]; 1xBiotinTyramide [Y5]	100	6.64386	6
Tuba1a	Tubulin alpha-1A chain	P68370	[353-370]	[K].VGINYQPPTVVPGGDLAK.[V]	1xAcetyl [N-Term]; 1xBiotinTyramide [Y5]	100	6.64386	6
Tubb2b	Tubulin beta-2B chain	Q3KRE8	[155-174]	[K].IREEYPDRIMNTFSVMPSPK.[V]	1xBiotinTyramide [Y5]	0.01	-6.64386	1
Tubb2b	Tubulin beta-2B chain	Q3KRE8	[104-122]	[K].GHYTEGAELVDSVLDVVRK.[E]	1xBiotinTyramide [Y3]	100	6.64386	3
Tubb3	Tubulin beta-3 chain	Q4QRB4	[155-174]	[K].VREEYPDRIMNTFSVVPSPK.[V]	1xOxidation [M10]; 1xBiotinTyramide [Y5]	0.01	-6.64386	1
Tubb5	Tubulin beta-5 chain	P69897	[155-174]	[K].IREEYPDRIMNTFSVVPSPK.[V]	1xBiotinTyramide [Y5]	0.01	-6.64386	1
Usp10	Ubiquitin carboxyl-terminal hydrolase 10	Q3KR59	[73-97]	[R].APSYSISSTLNPQAPEFILGCPTSK.[K]	1xCarbamidomethyl [C21]; 1xBiotinTyramide [Y4]	0.01	-6.64386	1
Rps27a	Ubiquitin-40S ribosomal protein S27a	P62982	[55-63]	[R].TLSDYNIQK.[E]	1xBiotinTyramide [Y5]	0.01	-6.64386	3
Uba1	Ubiquitin-like modifier-activating enzyme 1	Q5U300	[605-627]	[K].GNVQVVIPFLTESYSSSQDPPEK.[S]	1xBiotinTyramide [Y14]	0.01	-6.64386	1
Atp6v1b2	V-type proton ATPase subunit B, brain isoform	P62815	[30-44]	[R].EQALAVSRNYLSQPR.[L]	1xBiotinTyramide_Plus1 [Y10]	0.01	-6.64386	2
Vars	Valine--tRNA ligase	Q04462	[1123-1129]	[R].ADYNLTR.[T]	1xBiotinTyramide [Y3]	0.01	-6.64386	1
Nsf	Vesicle-fusing ATPase	Q9QUL6	[11-38]	[R].CPTDELSLSNCAVVNEKDYQSGQHVMVR.[T]	2xCarbamidomethyl [C1; C11]; 1xBiotinTyramide [Y19]	0.01	-6.64386	1
Cacna1a	Voltage-dependent P/Q-type calcium channel subunit alpha-1A	P54282	[794-803]	[R].EALYGDAAER.[W]	1xBiotinTyramide [Y4]	0.01	-6.64386	3
Cacna1a	Voltage-dependent P/Q-type calcium channel subunit alpha-1A	P54282	[12-33]	[R].YGAGGGGSGPAAGVVVGAAGGR.[G]	1xBiotinTyramide [Y1]	100	6.64386	1
Cacna1e	Voltage-dependent R-type calcium channel subunit alpha-1E	Q07652	[1951-1957]	[R].SSENTYK.[S]	1xBiotinTyramide [Y6]	0.01	-6.64386	2
Wbp2	WW domain-binding protein 2	Q8R478	[224-260]	[K].AAEAAASAYYNPGNPHNVYMPTSQPPPPPYYPPEDKK.[T]	1xAcetyl [N-Term]; 1xOxidation [M20]; 1xBiotinTyramide [Y]	0.01	-6.64386	2
Wbp2	WW domain-binding protein 2	Q8R478	[224-260]	[K].AAEAAASAYYNPGNPHNVYMPTSQPPPPPYYPPEDKK.[T]	1xBiotinTyramide_Plus1 [Y]	0.01	-6.64386	2
Wbp2	WW domain-binding protein 2	Q8R478	[224-259]	[K].AAEAAASAYYNPGNPHNVYMPTSQPPPPPYYPPEDK.[K]	1xOxidation [M20]; 1xBiotinTyramide [Y]	100	6.64386	11
Xpnpep1	Xaa-Pro aminopeptidase 1	O54975	[19-49]	[R].NSECVAEPIQAYIIPSGDAHQSEYIAPCDCR.[R]	3xCarbamidomethyl [C4; C28; C30]; 1xDeamidated [N1]; 1xBiotinTyramide [Y24]	0.01	-6.64386	1
Slc30a3	Zinc transporter 3	Q6QIX3	[211-233]	[R].GAEYAPLEEGHGHPLSLGNTSVR.[A]	1xBiotinTyramide [Y4]	0.01	-6.64386	2
Prdx2	Peroxiredoxin-2	P35704	[158-196]	[R].LVQAFQYTDEHGEVCPAGWKPGSDTIKPNVDDSKEYFSK.[H]	1xCarbamidomethyl [C15]; 1xBiotinTyramide [Y]	0.042	-4.57347	6
Basp1	Brain acid soluble protein 1	Q05175	[10-18]	[K].KGYNVNDEK.[A]	1xBiotinTyramide_Plus1 [Y3]	0.044	-4.50635	1
Actr3	Actin-related protein 3	Q4V7C7	[162-191]	[R].TLTGTVIDSGDGVTHVIPVAEGYVIGSCIK.[H]	1xCarbamidomethyl [C28]; 1xBiotinTyramide [Y23]	0.033	-4.92139	3
Tuba1a	Tubulin alpha-1A chain	P68370	[85-105]	[R].QLFHPEQLITGKEDAANNYAR.[G]	1xBiotinTyramide [Y19]	0.035	-4.8365	4
Map2	Microtubule-associated protein 2	P15146	[1121-1159]	[K].VAKPDLVHQEAVDKEESYESSGEHESLTMESLKPDEGKK.[E]	1xBiotinTyramide [Y18]	0.029	-5.1078	2
Baiap2	Brain-specific angiogenesis inhibitor 1-associated protein 2	Q6GMN2	[489-509]	[K].QRPYSVAVPAFSQGLDDYGAR.[S]	1xBiotinTyramide [Y]	0.042	-4.57347	2
Bsn	Protein bassoon	O88778	[2108-2138]	[R].HGGGSGGPDLVPYQPQHGPGLNAPQGLASLR.[S]	1xBiotinTyramide [Y13]	0.053	-4.23786	2
Hgs	Hepatocyte growth factor-regulated tyrosine kinase substrate	Q9JJ50	[292-328]	[K].SEPAPLASSAPPAGSLYSSPVNSSAPLAEDIDPELAR.[Y]	1xBiotinTyramide_Plus1 [Y17]	0.037	-4.75633	5
Arhgdia	Rho GDP-dissociation inhibitor 1	Q5XI73	[2-33]	[M].AEQEPTAEQLAQIAAENEEDEHSVNYKPPAQK.[S]	1xAcetyl [N-Term]; 1xBiotinTyramide [Y26]	0.108	-3.2109	19
Hsp90b1	Endoplasmin	Q66HD0	[640-660]	[R].LTESPCALVASQYGWSGNMER.[I]	1xCarbamidomethyl [C6]; 1xOxidation [M19]; 1xBiotinTyramide [Y13]	0.038	-4.71786	1
Bsn	Protein bassoon	O88778	[146-171]	[R].GSTPTSPYSVPQIAPLPSSTLCPICK.[T]	2xCarbamidomethyl [C22; C25]; 1xBiotinTyramide [Y8]	0.055	-4.18442	1
Calb2	Calretinin	P47728	[234-244]	[K].EMNIQQLTTYR.[K]	1xBiotinTyramide [Y10]	16.346	4.03087	8
Baiap2	Brain-specific angiogenesis inhibitor 1-associated protein 2	Q6GMN2	[489-509]	[K].QRPYSVAVPAFSQGLDDYGAR.[S]	1xBiotinTyramide [Y]; 1xGln->pyro-Glu [Q1]	0.042	-4.57347	2
Bsn	Protein bassoon	O88778	[3302-3321]	[R].SMESNGRPASTHYYSDSDYR.[H]	1xBiotinTyramide [Y13]	0.057	-4.13289	2
Pacsin1	Protein kinase C and casein kinase substrate in neurons protein 1	Q9Z0W5	[423-441]	[R].GRLDSGQLGLYPANYVEAI.[-]	1xBiotinTyramide [Y15]	0.034	-4.87832	1
Gdi1	Rab GDP dissociation inhibitor alpha	P50398	[36-55]	[R].NPYYGGESSSITPLEELYKR.[F]	1xBiotinTyramide [Y3]	0.042	-4.57347	1
Bsn	Protein bassoon	O88778	[3198-3223]	[R].SSVSQSPAPTYPSDSHYTSLEQNVPR.[N]	1xBiotinTyramide [Y]	8.521	3.09102	8
Tubb2b	Tubulin beta-2B chain	Q3KRE8	[104-121]	[K].GHYTEGAELVDSVLDVVR.[K]	1xBiotinTyramide [Y3]	0.047	-4.4112	2
Snca	Alpha-synuclein	P37377	[97-140]	[K].KDQMGKGEEGYPQEGILEDMPVDPSSEAYEMPSEEGYQDYEPEA.[-]	1xOxidation [M4]; 1xBiotinTyramide [Y37]	0.068	-3.87832	1
Eif4e	Eukaryotic translation initiation factor 4E	P63074	[2-42]	[M].ATVEPETTPTTNPPPAEEEKTESNQEVANPEHYIKHPLQNR.[W]	1xAcetyl [N-Term]; 1xBiotinTyramide [Y33]	0.06	-4.05889	2
Prkca	Protein kinase C alpha type	P05696	[277-302]	[K].LLNQEEGEYYNVPIPEGDEEGNVELR.[Q]	1xBiotinTyramide_Plus1 [Y9]	0.055	-4.18442	2
Dpysl3	Dihydropyrimidinase-related protein 3	Q62952	[424-440]	[K].NHQSVAEYNIFEGMELR.[G]	1xBiotinTyramide [Y8]	0.064	-3.96578	2
Tuba1a	Tubulin alpha-1A chain	P68370	[265-280]	[R].IHFPLATYAPVISAEK.[A]	1xBiotinTyramide [Y8]	0.059	-4.08314	6
Gapdh	Glyceraldehyde-3-phosphate dehydrogenase	P04797	[322-333]	[R].VVDLMAYMASKE.[-]	1xBiotinTyramide [Y7]	0.048	-4.38082	3
Map1a	Microtubule-associated protein 1A	P34926	[949-977]	[K].LSGQYAAVFGAPGHTLPPGEPALGEVEER.[C]	1xBiotinTyramide [Y5]	0.065	-3.94342	8
Pip5k1c	Phosphatidylinositol 4-phosphate 5-kinase type-1 gamma	Q5I6B8	[484-491]	[R].EDVQYDLR.[G]	1xBiotinTyramide_Plus1 [Y5]	7.379	2.88343	3
Map1b	Microtubule-associated protein 1B	P15205	[1843-1887]	[R].DLTTSSVEKDNGGKTPGDFNYAYQKPESTTESPDEEDYDYESHEK.[T]	1xBiotinTyramide [Y23]	0.14	-2.8365	3
Dnajc5	DnaJ homolog subfamily C member 5	P60905	[140-164]	[K].APEGEETEFYVSPEDLEAQLQSDER.[E]	1xBiotinTyramide [Y10]	0.066	-3.92139	4
Calb2	Calretinin	P47728	[118-123]	[R].KYDTDR.[S]	1xBiotinTyramide [Y2]	0.068	-3.87832	4
Bsn	Protein bassoon	O88778	[1236-1265]	[R].ASQPAADGTPAGLGATVYEEILQTSQSIAR.[M]	1xBiotinTyramide [Y18]	0.042	-4.57347	3
Actg1	Actin, cytoplasmic 2	P63259	[148-177]	[R].TTGIVMDSGDGVTHTVPIYEGYALPHAILR.[L]	1xOxidation [M6]; 1xBiotinTyramide_Plus1 [Y22]	0.066	-3.92139	6
Prkcb	Protein kinase C beta type	P68403	[277-302]	[K].LLSQEEGEYFNVPVPPEGSEGNEELR.[Q]	1xBiotinTyramide [Y9]	0.057	-4.13289	3
Nos1	Nitric oxide synthase, brain	P29476	[700-717]	[R].LTPSFEYQPDPWNTHVWK.[G]	1xBiotinTyramide [Y7]	16.067	4.00603	2
Map1b	Microtubule-associated protein 1B	P15205	[377-390]	[R].STEEACFTLQYLNK.[L]	1xCarbamidomethyl [C6]; 1xBiotinTyramide [Y11]	0.06	-4.05889	1
Rab3a	Ras-related protein Rab-3A	P63012	[122-136]	[K].TYSWDNAQVLLVGNK.[C]	1xBiotinTyramide [Y2]	0.054	-4.2109	2
Cacybp	Calcyclin-binding protein	Q6AYK6	[176-198]	[K].EKEKPSYDTEADPSEGLMNVLKK.[I]	1xBiotinTyramide [Y7]	0.082	-3.60823	3
Itpa	Inosine triphosphate pyrophosphatase	D3ZW55	[185-198]	[K].LQEYFGVTDGAGDH.[-]	1xBiotinTyramide_Plus1 [Y4]	13.779	3.7844	1
Dbn1	Drebrin	Q07266	[646-673]	[K].EGTQQASEGYFSQSQEEEFAQSEEPCAK.[A]	1xCarbamidomethyl [C26]; 1xBiotinTyramide [Y10]	11.055	3.46663	2
Tmem35a	Transmembrane protein 35A	Q6JAM9	[144-163]	[K].ALPESAEEQPSLYEKAPQGK.[V]	1xDeamidated [Q9]; 1xBiotinTyramide_Plus1 [Y13]	13.652	3.77104	2
Mif	Macrophage migration inhibitory factor	P30904	[13-67]	[R].ASVPEGFLSELTQQLAQATGKPAQYIAVHVVPDQLMTFSGTSDPCALCSLHSIGK.[I]	2xCarbamidomethyl [C45; C48]; 1xBiotinTyramide_Plus1 [Y25]	7.937	2.98859	1
Mif	Macrophage migration inhibitory factor	P30904	[34-67]	[K].PAQYIAVHVVPDQLMTFSGTSDPCALCSLHSIGK.[I]	2xCarbamidomethyl [C24; C27]; 1xBiotinTyramide_Plus1 [Y4]	0.086	-3.53952	1
Mgrn1	E3 ubiquitin-protein ligase MGRN1	Q5XIQ4	[309-318]	[R].YQANNCPICR.[L]	2xCarbamidomethyl [C6; C9]; 1xBiotinTyramide [Y1]	0.071	-3.81604	2
Ybx1	Nuclease-sensitive element-binding protein 1	P62961	[155-183]	[R].NYQQNYQNSESGEKNEGSESAPEGQAQQR.[R]	1xBiotinTyramide_Plus1 [Y6]	0.051	-4.29336	3
Actg1	Actin, cytoplasmic 2	P63259	[148-177]	[R].TTGIVMDSGDGVTHTVPIYEGYALPHAILR.[L]	1xBiotinTyramide [Y22]	0.171	-2.54793	16
Sdc3	Syndecan-3	P33671	[426-442]	[K].QASVTYQKPDKQEEFYA.[-]	1xBiotinTyramide [Y16]; 1xGln->pyro-Glu [Q1]	0.086	-3.53952	1
Pdlim1	PDZ and LIM domain protein 1	P52944	[313-327]	[R].VTPPEGYDVVTVFPK.[-]	1xBiotinTyramide_Plus1 [Y7]	10.695	3.41886	1
Bsn	Protein bassoon	O88778	[3198-3223]	[R].SSVSQSPAPTYPSDSHYTSLEQNVPR.[N]	1xDeamidated [Q5]; 1xBiotinTyramide [Y11]	11.989	3.58364	1
Rtn4	Reticulon-4	Q9JK11	[236-262]	[K].EHGYLGNLSAVSSSEGTIEETLNEASK.[E]	1xBiotinTyramide [Y4]	5.959	2.57507	3
Sirpa	Tyrosine-protein phosphatase non-receptor type substrate 1	P97710	[421-443]	[R].EITQIQDTNDINDITYADLNLPK.[E]	1xDeamidated [N/Q]; 1xBiotinTyramide [Y16]	0.084	-3.57347	2
Otub1	Ubiquitin thioesterase OTUB1	B2RYG6	[11-36]	[K].QEPLGSDSEGVNCLAYDEAIMAQQDR.[I]	1xCarbamidomethyl [C13]; 1xOxidation [M21]; 1xBiotinTyramide [Y16]	0.079	-3.662	1
Pkm	Pyruvate kinase PKM	P11980	[343-376]	[R].AEGSDVANAVLDGADCIMLSGETAKGDYPLEAVR.[M]	1xCarbamidomethyl [C16]; 1xBiotinTyramide [Y28]	0.092	-3.44222	5
Dnajc5	DnaJ homolog subfamily C member 5	P60905	[165-198]	[R].EATDTPIVIQPASATETTQLTADSHPSYHTDGFN.[-]	1xDeamidated [Q10]; 1xBiotinTyramide_Plus1 [Y28]	0.087	-3.52284	1
Cltc	Clathrin heavy chain 1	P11442	[1622-1675]	[K].EEEQATETQPIVYGQPQLMLTAGPSVAVPPQAPFGYGYTAPPYGQPQPGFGYSM.[-]	1xBiotinTyramide [Y]	8.637	3.11053	2
Rims2	Regulating synaptic membrane exocytosis protein 2	Q9JIS1	[281-294]	[R].EPQFYEEPDHLNYR.[D]	1xBiotinTyramide [Y]	0.086	-3.53952	5
Sh3gl2	Endophilin-A1	O35179	[253-260]	[R].REYQPKPR.[M]	1xBiotinTyramide [Y3]	0.189	-2.40354	17
Ywhab	14-3-3 protein beta/alpha	P35213	[196-214]	[K].TAFDEAIAELDTLNEESYK.[D]	1xBiotinTyramide [Y18]	0.065	-3.94342	2
Gsk3b	Glycogen synthase kinase-3 beta	P18266	[283-297]	[R].EMNPNYTEFKFPQIK.[A]	1xBiotinTyramide [Y6]	0.109	-3.1976	1
Syp	Synaptophysin	P07825	[238-307]	[K].QPAPGDAYGDAGYGQGPGGYGPQDSYGPQGGYQPDYGQPASGGGGYGPQGDYGQQGYGQQGAPTSFSNQM.[-]	1xOxidation [M70]; 1xBiotinTyramide_Plus1 [Y]	6.471	2.69399	9
Myo5a	Unconventional myosin-Va	Q9QYF3	[1078-1087]	[R].YQNLLNEFSR.[L]	1xDeamidated [N6]; 1xBiotinTyramide [Y1]	8.796	3.13685	1
Pak1	Serine/threonine-protein kinase PAK 1	P35465	[149-162]	[K].SAEDYNSSNTLNVK.[T]	1xBiotinTyramide_Plus1 [Y5]	8.28	3.04963	4
Ywhaq	14-3-3 protein theta	P68255	[194-212]	[K].TAFDEAIAELDTLNEDSYK.[D]	1xBiotinTyramide [Y18]	0.067	-3.8997	1
Synrg	Synergin gamma	Q9JKC9	[615-639]	[K].GISAEKPSENPASFGESGDKYSAFR.[E]	1xBiotinTyramide [Y21]	9.704	3.27858	1
Tppp3	Tubulin polymerization-promoting protein family member 3	Q5PPN5	[152-173]	[R].QDILDDSGYVSAYKNAGTYDAK.[V]	1xDeamidated [N15]; 1xBiotinTyramide_Plus1 [Y13]	10.243	3.35657	1
Mapt	Microtubule-associated protein tau	P19332	[6-33]	[R].QEFDTMEDQAGDYTMLQDQEGDMDHGLK.[E]	1xBiotinTyramide [Y13]; 1xGln->pyro-Glu [Q1]	0.12	-3.05889	1
Map1b	Microtubule-associated protein 1B	P15205	[2027-2040]	[R].SPDTSAYCYETMEK.[I]	1xCarbamidomethyl [C8]; 1xBiotinTyramide [Y]	9.192	3.20038	4
Dlg2	Disks large homolog 2	Q63622	[726-745]	[K].FIEAGQYNDNLYGTSVQSVR.[F]	1xBiotinTyramide [Y]	0.109	-3.1976	3
Kiaa1107	AP2-interacting clathrin-endocytosis protein	D4A0X3	[936-948]	[K].ENEATTAEHKYSR.[G]	1xBiotinTyramide [Y11]	0.073	-3.77596	1
Smg9	Protein SMG9	Q5PQS6	[138-152]	[K].EGQRPTQPVYQIQNR.[G]	1xBiotinTyramide [Y10]	9.195	3.20085	4
Wbp2	WW domain-binding protein 2	Q8R478	[224-259]	[K].AAEAAASAYYNPGNPHNVYMPTSQPPPPPYYPPEDK.[K]	1xBiotinTyramide_Plus1 [Y]	0.142	-2.81604	6
Fyn	Tyrosine-protein kinase Fyn	Q62844	[14-29]	[K].LTEERDGSLNQSSGYR.[Y]	1xBiotinTyramide [Y15]	0.103	-3.27928	1
Tmem30a	Cell cycle control protein 50A	Q6AY41	[2-24]	[M].AMNYSAKDEVDGGPTGPPGGAAK.[T]	1xAcetyl [N-Term]; 1xBiotinTyramide_Plus1 [Y4]	8.116	3.02077	2
Map2	Microtubule-associated protein 2	P15146	[982-1005]	[K].ESEEVGDKVELFGLGVTYEQTSAK.[E]	1xBiotinTyramide [Y18]	6.32	2.65992	2
Clip2	CAP-Gly domain-containing linker protein 2	O55156	[732-743]	[R].VQELEGLDVEYR.[G]	1xBiotinTyramide [Y11]	8.555	3.09677	1
Cyp51a1	Lanosterol 14-alpha demethylase	Q64654	[142-156]	[K].GVAYDVPNAVFLEQK.[K]	1xBiotinTyramide [Y4]	9.494	3.24702	2
Map1b	Microtubule-associated protein 1B	P15205	[846-873]	[K].DIKPQLELIEDEEKLKETEPGEAYVIQK.[E]	1xBiotinTyramide [Y24]	0.226	-2.14561	1
Rps17	40S ribosomal protein S17	P04644	[82-103]	[R].DNYVPEVSALDQEIIEVDPDTK.[E]	1xBiotinTyramide [Y3]	0.098	-3.35107	2
Nedd4	E3 ubiquitin-protein ligase NEDD4	Q62940	[359-379]	[R].LTMYGNPATSQPVTSSNHSSR.[G]	1xBiotinTyramide_Plus1 [Y4]	8.175	3.03122	5
Nedd4	E3 ubiquitin-protein ligase NEDD4	Q62940	[359-379]	[R].LTMYGNPATSQPVTSSNHSSR.[G]	1xDeamidated [N/Q]; 1xBiotinTyramide [Y4]	8.175	3.03122	3
Map1b	Microtubule-associated protein 1B	P15205	[1159-1191]	[K].YESSLYSQEYSKPVVASFNGLSDGSKTDATDGR.[D]	1xBiotinTyramide [Y]	0.163	-2.61706	5
Calb2	Calretinin	P47728	[234-245]	[K].EMNIQQLTTYRK.[S]	1xBiotinTyramide [Y10]	4.41	2.14078	10
Calb2	Calretinin	P47728	[234-245]	[K].EMNIQQLTTYRK.[S]	1xOxidation [M2]; 1xBiotinTyramide [Y10]	5.118	2.35558	8
Rock2	Rho-associated protein kinase 2	Q62868	[449-463]	[K].LYALEEHLSSEVQAK.[E]	1xBiotinTyramide [Y2]	6.933	2.79348	1
Crmp1	Dihydropyrimidinase-related protein 1	Q62950	[497-511]	[R].GMYDGPVYEVPATPK.[H]	1xOxidation [M2]; 1xBiotinTyramide_Plus1 [Y]	0.197	-2.34373	22
Hsph1	Heat shock protein 105 kDa	Q66HA8	[637-647]	[K].NAVEECVYEFR.[D]	1xCarbamidomethyl [C6]; 1xBiotinTyramide [Y8]	0.137	-2.86775	5
Calm2	Calmodulin-2	P0DP30	[128-149]	[R].EADIDGDGQVNYEEFVQMMTAK.[-]	1xOxidation [M]; 1xBiotinTyramide_Plus1 [Y12]	7.759	2.95587	2
Mapt	Microtubule-associated protein tau	P19332	[6-33]	[R].QEFDTMEDQAGDYTMLQDQEGDMDHGLK.[E]	1xAcetyl [N-Term]; 1xOxidation [M6]; 1xBiotinTyramide [Y13]	0.132	-2.92139	3
Camk2b	Calcium/calmodulin-dependent protein kinase type II subunit beta	P08413	[417-435]	[K].TTEQLIEAVNNGDFEAYAK.[I]	1xBiotinTyramide [Y17]	0.137	-2.86775	2
Pclo	Protein piccolo	Q9JKS6	[4157-4179]	[R].DLEPDYPTYMSSGTSSIGGISSR.[A]	1xBiotinTyramide_Plus1 [Y9]	7.027	2.81291	4
Dnm1	Dynamin-1	P21575	[344-361]	[R].IEGSGDQIDTYELSGGAR.[I]	1xBiotinTyramide_Plus1 [Y11]	0.145	-2.78588	33
Map1b	Microtubule-associated protein 1B	P15205	[1159-1191]	[K].YESSLYSQEYSKPVVASFNGLSDGSKTDATDGR.[D]	1xDeamidated [N19]; 1xBiotinTyramide [Y10]	6.858	2.77779	3
Mapt	Microtubule-associated protein tau	P19332	[6-33]	[R].QEFDTMEDQAGDYTMLQDQEGDMDHGLK.[E]	1xBiotinTyramide [Y13]	0.252	-1.9885	4
Crmp1	Dihydropyrimidinase-related protein 1	Q62950	[427-451]	[K].STVEYNIFEGMECHGSPLVVISQGK.[I]	1xCarbamidomethyl [C13]; 1xBiotinTyramide [Y5]	0.134	-2.8997	1
Eif4a2	Eukaryotic initiation factor 4A-II	Q5RKI1	[47-62]	[R].GIYAYGFEKPSAIQQR.[A]	1xBiotinTyramide [Y]	3.996	1.99856	10
Sirpa	Tyrosine-protein phosphatase non-receptor type substrate 1	P97710	[488-508]	[R].AQPTPKPEPSFSEYASVQVQR.[K]	1xBiotinTyramide_Plus1 [Y14]	6.419	2.68235	8
Neo1	Neogenin (Fragment)	P97603	[1221-1276]	[R].NTPSTDTMPASSSQTCCTDHQDPEGATSSSYLASSQEEDSGQSLPTAHVRPSHPLK.[S]	2xCarbamidomethyl [C16; C17]; 1xBiotinTyramide [Y31]	6.231	2.63946	1
Tuba1a	Tubulin alpha-1A chain	P68370	[85-105]	[R].QLFHPEQLITGKEDAANNYAR.[G]	1xBiotinTyramide [Y19]; 1xGln->pyro-Glu [Q1]	0.154	-2.699	5
Necap1	Adaptin ear-binding coat-associated protein 1	P69682	[2-21]	[M].AAELEYESVLCVKPDVSVYR.[I]	1xAcetyl [N-Term]; 1xCarbamidomethyl [C11]; 1xBiotinTyramide [Y6]	0.264	-1.92139	10
Csnk2b	Casein kinase II subunit beta	P67874	[101-111]	[K].YQQGDFGYCPR.[V]	1xCarbamidomethyl [C9]; 1xBiotinTyramide [Y8]	4.201	2.07073	4
Snap91	Clathrin coat assembly protein AP180	Q05140	[232-239]	[K].DALEIYKR.[F]	1xBiotinTyramide [Y6]	0.177	-2.49818	3
Psmc3	26S proteasome regulatory subunit 6A	Q63569	[156-171]	[K].DSYLILETLPTEYDSR.[V]	1xBiotinTyramide [Y3]	7.27	2.86196	1
Calr	Calreticulin	P18418	[279-286]	[R].QIDNPDYK.[G]	1xBiotinTyramide [Y7]	0.171	-2.54793	6
Cxadr	Coxsackievirus and adenovirus receptor homolog	Q9R066	[293-315]	[R].SYIGSNHSSLGSMSPSNMEGYSK.[T]	1xDeamidated [N6]; 1xBiotinTyramide [Y]	0.285	-1.81097	8
Gapdh	Glyceraldehyde-3-phosphate dehydrogenase	P04797	[247-258]	[R].LEKPAKYDDIKK.[V]	1xBiotinTyramide [Y7]	0.264	-1.92139	12
Mapt	Microtubule-associated protein tau	P19332	[6-33]	[R].QEFDTMEDQAGDYTMLQDQEGDMDHGLK.[E]	1xOxidation [M6]; 1xBiotinTyramide [Y13]; 1xGln->pyro-Glu [Q1]	0.181	-2.46594	1
Hspa1b	Heat shock 70 kDa protein 1B	P0DMW1	[602-628]	[R].VCNPIISGLYQGAGAPGAGGFGAQAPK.[G]	1xCarbamidomethyl [C2]; 1xBiotinTyramide [Y10]	0.208	-2.26534	2
Uba1	Ubiquitin-like modifier-activating enzyme 1	Q5U300	[44-57]	[K].NGSEADIDESLYSR.[Q]	1xBiotinTyramide [Y12]	3.586	1.84238	13
Pitpnb	Phosphatidylinositol transfer protein beta isoform	P53812	[32-60]	[K].NETGGGEGIEVLKNEPYENDGEKGQYTHK.[I]	1xBiotinTyramide [Y26]	0.157	-2.67116	1
Lasp1	LIM and SH3 domain protein 1	Q99MZ8	[154-189]	[R].RPTEQQQPQPHHIPTSAPVYQQPQQQQVTPSYGGYK.[E]	1xDeamidated [Q]; 1xBiotinTyramide [Y]	5.761	2.52632	3
Tuba1a	Tubulin alpha-1A chain	P68370	[281-304]	[K].AYHEQLSVAEITNACFEPANQMVK.[C]	1xCarbamidomethyl [C15]; 1xOxidation [M22]; 1xBiotinTyramide [Y2]	3.511	1.81188	42
Tuba1c	Tubulin alpha-1C chain	Q6AYZ1	[281-304]	[K].AYHEQLTVAEITNACFEPANQMVK.[C]	1xCarbamidomethyl [C15]; 1xDeamidated [Q/N]; 1xOxidation [M22]; 1xBiotinTyramide_Plus1 [Y2]	3.513	1.8127	10
Rasgrf1	Ras-specific guanine nucleotide-releasing factor 1	P28818	[362-372]	[K].QYEAKPDCEER.[T]	1xCarbamidomethyl [C8]; 1xBiotinTyramide [Y2]	0.189	-2.40354	5
Pdlim1	PDZ and LIM domain protein 1	P52944	[311-327]	[R].ERVTPPEGYDVVTVFPK.[-]	1xBiotinTyramide [Y9]	0.216	-2.2109	9
Prkcg	Protein kinase C gamma type	P63319	[302-314]	[K].FEACNYPLELYER.[V]	1xCarbamidomethyl [C4]; 1xBiotinTyramide [Y11]	6.377	2.67288	1
Map1a	Microtubule-associated protein 1A	P34926	[766-798]	[R].FPTSTYDLSGPEGPGPFEASQAADSAVPASSSK.[T]	1xBiotinTyramide_Plus1 [Y6]	5.688	2.50792	3
Atp1a3	Sodium/potassium-transporting ATPase subunit alpha-3	P06687	[467-492]	[K].VAEIPFNSTNKYQLSIHETEDPNDNR.[Y]	1xBiotinTyramide [Y12]	0.229	-2.12658	6
Gstm3	Glutathione S-transferase Yb-3	P08009	[114-122]	[R].LCYNPDFEK.[L]	1xCarbamidomethyl [C2]; 1xBiotinTyramide_Plus1 [Y3]	0.197	-2.34373	3
Prkca	Protein kinase C alpha type	P05696	[277-302]	[K].LLNQEEGEYYNVPIPEGDEEGNVELR.[Q]	1xBiotinTyramide [Y]	5.626	2.49211	2
Hspa5	Endoplasmic reticulum chaperone BiP	P06761	[634-654]	[K].LYGSGGPPPTGEEDTSEKDEL.[-]	1xBiotinTyramide [Y2]	0.312	-1.68038	11
Cdip1	Cell death-inducing p53-target protein 1	Q5U2U6	[2-21]	[M].SNEPPPPYPGGPTAPLLEEK.[S]	1xAcetyl [N-Term]; 1xBiotinTyramide_Plus1 [Y8]	6.415	2.68145	9
Pclo	Protein piccolo	Q9JKS6	[1830-1851]	[K].VYKLPAAVSLYSPTDEQSVMQK.[E]	1xBiotinTyramide_Plus1 [Y2]	0.195	-2.35845	1
Eif3e	Eukaryotic translation initiation factor 3 subunit E	Q641X8	[280-310]	[K].VIQQESYTYKDPITEFVECLYVNFDFDGAQK.[K]	1xCarbamidomethyl [C19]; 1xBiotinTyramide_Plus1 [Y]	0.314	-1.67116	2
Calm2	Calmodulin-2	P0DP30	[92-107]	[R].VFDKDGNGYISAAELR.[H]	1xBiotinTyramide_Plus1 [Y9]	0.315	-1.66658	10
Chmp5	Charged multivesicular body protein 5	Q4QQV8	[80-100]	[R].DNLAQQSFNMEQANYTIQSLK.[D]	1xBiotinTyramide [Y15]	0.184	-2.44222	2
Lasp1	LIM and SH3 domain protein 1	Q99MZ8	[145-153]	[R].EAQDSSSYR.[R]	1xDeamidated [Q3]; 1xBiotinTyramide [Y8]	4.719	2.23848	3
Clasp2	CLIP-associating protein 2	Q99JD4	[401-430]	[R].LGAGALNPGSYASLEDTSDKMDGTASEDGR.[V]	1xBiotinTyramide [Y11]	0.239	-2.06492	2
Pdlim1	PDZ and LIM domain protein 1	P52944	[137-164]	[R].VITNQYNSPTGLYSSENISNFNNAVESK.[T]	1xBiotinTyramide [Y]	0.323	-1.63039	8
Map6	Microtubule-associated protein 6	Q63560	[33-59]	[K].YSEATEHPGAPPQPPAPPQPGLAPPSR.[A]	1xBiotinTyramide_Plus1 [Y1]	5.115	2.35473	12
Lasp1	LIM and SH3 domain protein 1	Q99MZ8	[154-199]	[R].RPTEQQQPQPHHIPTSAPVYQQPQQQQVTPSYGGYKEPAAPVSIQR.[S]	1xBiotinTyramide [Y]	0.329	-1.60384	24
Stx12	Syntaxin-12	G3V7P1	[2-20]	[M].SYGPLDMYRNPGPSGPQPR.[D]	1xAcetyl [N-Term]; 1xOxidation [M7]; 1xBiotinTyramide [Y8]	4.884	2.28806	1
Sirpa	Tyrosine-protein phosphatase non-receptor type substrate 1	P97710	[421-443]	[R].EITQIQDTNDINDITYADLNLPK.[E]	1xBiotinTyramide [Y16]	0.336	-1.57347	10
Capza2	F-actin-capping protein subunit alpha-2	Q3T1K5	[67-86]	[K].IEGYEDQVLITEHGDLGNGK.[F]	1xBiotinTyramide [Y4]	0.255	-1.97143	4
Arhgdia	Rho GDP-dissociation inhibitor 1	Q5XI73	[50-58]	[R].KYKEALLGR.[V]	1xBiotinTyramide [Y2]	0.224	-2.15843	2
Tagln3	Transgelin-3	P37805	[183-196]	[K].GASQAGMTGYGMPR.[Q]	1xBiotinTyramide [Y10]	0.337	-1.56918	9
Map2	Microtubule-associated protein 2	P15146	[52-71]	[R].EEEEGAFGEHGSQGTYSDTK.[E]	1xBiotinTyramide [Y16]	3.059	1.61306	13
Adh5	Alcohol dehydrogenase class-3	P12711	[83-101]	[K].LKAGDTVIPLYIPQCGECK.[F]	2xCarbamidomethyl [C15; C18]; 1xBiotinTyramide [Y11]	0.214	-2.22432	1
Ampd2	AMP deaminase 2	Q02356	[133-143]	[K].TDSDSDLQLYK.[E]	1xBiotinTyramide_Plus1 [Y10]	0.34	-1.55639	1
Crip2	Cysteine-rich protein 2	P36201	[66-97]	[K].GVNIGGAGSYIYEKPPTEAPQVTGPIEVPVVR.[T]	1xBiotinTyramide_Plus1 [Y]	4.525	2.17792	10
Cadm2	Cell adhesion molecule 2	Q1WIM2	[406-435]	[K].GAEDAPDADTAIINAEGSQVNAEEKKEYFI.[-]	1xBiotinTyramide [Y28]	0.261	-1.93788	2
Tuba1a	Tubulin alpha-1A chain	P68370	[281-304]	[K].AYHEQLSVAEITNACFEPANQMVK.[C]	1xCarbamidomethyl [C15]; 1xOxidation [M22]; 1xBiotinTyramide_Plus1 [Y2]	0.168	-2.57347	6
Hspa4	Heat shock 70 kDa protein 4	O88600	[20-33]	[R].AGGIETIANEYSDR.[C]	1xBiotinTyramide_Plus1 [Y11]	0.239	-2.06492	2
Bcar1	Breast cancer anti-estrogen resistance protein 1	Q63767	[354-373]	[R].GLLPNQYGQEVYDTPPMAVK.[G]	1xBiotinTyramide [Y7]	0.233	-2.1016	1
Erp29	Endoplasmic reticulum resident protein 29	P52555	[60-75]	[K].FDTQYPYGEKQDEFKR.[L]	1xBiotinTyramide [Y]	0.262	-1.93236	5
Stip1	Stress-induced-phosphoprotein 1	O35814	[51-56]	[K].KGDYQK.[A]	1xBiotinTyramide [Y4]	0.235	-2.08927	5
Tubb2b	Tubulin beta-2B chain	Q3KRE8	[277-282]	[R].GSQQYR.[A]	1xDeamidated [Q]; 1xBiotinTyramide [Y5]	4.779	2.25671	8
P4hb	Protein disulfide-isomerase	P04785	[84-99]	[K].VDATEESDLAQQYGVR.[G]	1xBiotinTyramide [Y13]	0.351	-1.51046	15
Epb41l1	Band 4.1-like protein 1	Q9WTP0	[67-77]	[K].DYCEADGLSER.[T]	1xCarbamidomethyl [C3]; 1xBiotinTyramide [Y2]	0.232	-2.1078	7
Calm2	Calmodulin-2	P0DP30	[92-107]	[R].VFDKDGNGYISAAELR.[H]	1xBiotinTyramide [Y9]	0.355	-1.49411	74
Hspa8	Heat shock cognate 71 kDa protein	P63018	[138-155]	[K].TVTNAVVTVPAYFNDSQR.[Q]	1xBiotinTyramide [Y12]	0.236	-2.08314	6
Ctnnb1	Catenin beta-1	Q9WU82	[662-672]	[R].MSEDKPQDYKK.[R]	1xBiotinTyramide [Y9]	0.217	-2.20423	4
Tuba1a	Tubulin alpha-1A chain	P68370	[281-304]	[K].AYHEQLSVAEITNACFEPANQMVK.[C]	1xCarbamidomethyl [C15]; 1xBiotinTyramide [Y2]	2.885	1.52857	24
Rcn2	Reticulocalbin-2	Q62703	[45-59]	[R].ETLLGVQEDVDEYVK.[L]	1xBiotinTyramide [Y13]	0.227	-2.13924	3
Atp1a3	Sodium/potassium-transporting ATPase subunit alpha-3	P06687	[542-557]	[R].VLGFCHYYLPEEQFPK.[G]	1xCarbamidomethyl [C5]; 1xBiotinTyramide [Y8]	2.878	1.52507	10
Map2	Microtubule-associated protein 2	P15146	[585-612]	[R].STGLGSDYYELSDSRGNAQESLDTVSPK.[N]	1xBiotinTyramide [Y]	0.276	-1.85726	3
Aldoa	Fructose-bisphosphate aldolase A	P05065	[343-364]	[K].YTPSGQSGAAASESLFISNHAY.[-]	1xDeamidated [Q/N]; 1xBiotinTyramide [Y22]	0.26	-1.94342	7
Hspa8	Heat shock cognate 71 kDa protein	P63018	[138-155]	[K].TVTNAVVTVPAYFNDSQR.[Q]	1xBiotinTyramide_Plus1 [Y12]	4.404	2.13881	3
Hsp90ab1	Heat shock protein HSP 90-beta	P34058	[584-604]	[R].LVSSPCCIVTSTYGWTANMER.[I]	2xCarbamidomethyl [C6; C7]; 1xBiotinTyramide [Y13]	0.279	-1.84166	3
Map1b	Microtubule-associated protein 1B	P15205	[1159-1184]	[K].YESSLYSQEYSKPVVASFNGLSDGSK.[T]	1xDeamidated [N/Q]; 1xBiotinTyramide [Y]	4.142	2.05033	6
Tubb2b	Tubulin beta-2B chain	Q3KRE8	[337-350]	[K].NSSYFVEWIPNNVK.[T]	1xDeamidated [N1]; 1xBiotinTyramide [Y4]	0.236	-2.08314	2
Cadm3	Cell adhesion molecule 3	Q1WIM3	[367-396]	[K].GSDDAPDADTAIINAEGGQSGGDDKKEYFI.[-]	1xBiotinTyramide [Y28]	0.316	-1.662	4
Dbnl	Drebrin-like protein	Q9JHL4	[135-144]	[K].ASGANYSFHK.[E]	1xBiotinTyramide [Y6]	4.078	2.02786	1
Actg1	Actin, cytoplasmic 2	P63259	[85-95]	[K].IWHHTFYNELR.[V]	1xBiotinTyramide [Y7]	3.829	1.93697	2
Hspa8	Heat shock cognate 71 kDa protein	P63018	[424-447]	[K].QTQTFTTYSDNQPGVLIQVYEGER.[A]	1xBiotinTyramide [Y8]	0.265	-1.91594	7
Snca	Alpha-synuclein	P37377	[103-140]	[K].GEEGYPQEGILEDMPVDPSSEAYEMPSEEGYQDYEPEA.[-]	1xOxidation [M25]; 1xBiotinTyramide [Y23]	0.177	-2.49818	1
Myo5a	Unconventional myosin-Va	Q9QYF3	[935-944]	[R].KVDEQNKDYK.[C]	1xBiotinTyramide [Y9]	0.373	-1.42275	20
Sirpa	Tyrosine-protein phosphatase non-receptor type substrate 1	P97710	[488-508]	[R].AQPTPKPEPSFSEYASVQVQR.[K]	1xBiotinTyramide [Y14]	0.374	-1.41889	15
Stxbp1	Syntaxin-binding protein 1	P61765	[519-524]	[R].YGHWHK.[N]	1xBiotinTyramide [Y1]	0.377	-1.40736	20
Dnajc5	DnaJ homolog subfamily C member 5	P60905	[165-198]	[R].EATDTPIVIQPASATETTQLTADSHPSYHTDGFN.[-]	1xBiotinTyramide [Y28]	0.377	-1.40736	49
Hnrnpl	Heterogeneous nuclear ribonucleoprotein L	F1LQ48	[47-56]	[R].YYGGGNEGGR.[A]	1xBiotinTyramide [Y1]	4.16	2.05658	4
Ppia	Peptidyl-prolyl cis-trans isomerase A	P10111	[77-91]	[K].SIYGEKFEDENFILK.[H]	1xBiotinTyramide [Y3]	0.232	-2.1078	2
Hsp90b1	Endoplasmin	Q66HD0	[672-683]	[K].DISTNYYASQKK.[T]	1xBiotinTyramide [Y]	0.381	-1.39214	18
Pdia6	Protein disulfide-isomerase A6	Q63081	[143-150]	[R].SGGYSSGK.[Q]	1xBiotinTyramide [Y4]	0.385	-1.37707	55
Pclo	Protein piccolo	Q9JKS6	[3210-3220]	[K].QHLLYQQEEER.[Q]	1xBiotinTyramide [Y5]; 1xGln->pyro-Glu [Q1]	3.742	1.90381	4
Rab7a	Ras-related protein Rab-7a	P09527	[176-197]	[K].QETEVELYNEFPEPIKLDKNER.[A]	1xBiotinTyramide [Y8]	0.295	-1.76121	1
Ywhae	14-3-3 protein epsilon	P62260	[1-12]	[-].MDDREDLVYQAK.[L]	1xAcetyl [N-Term]; 1xBiotinTyramide [Y9]	0.387	-1.36959	32
Cltb	Clathrin light chain B	P08082	[160-181]	[K].AFYQQPDADTIGYVASEEAFVK.[E]	1xBiotinTyramide [Y]	0.329	-1.60384	7
Caskin1	Caskin-1	Q8VHK2	[1155-1179]	[K].AKEPDIGPEPPPPLSVYQNGTATIR.[R]	1xDeamidated [N19]; 1xBiotinTyramide_Plus1 [Y17]	0.213	-2.23107	2
Tagln3	Transgelin-3	P37805	[2-12]	[M].ANRGPSYGLSR.[E]	1xAcetyl [N-Term]; 1xBiotinTyramide [Y7]	0.389	-1.36216	4
Tppp3	Tubulin polymerization-promoting protein family member 3	Q5PPN5	[152-165]	[R].QDILDDSGYVSAYK.[N]	1xBiotinTyramide [Y]; 1xGln->pyro-Glu [Q1]	0.382	-1.38836	12
Pclo	Protein piccolo	Q9JKS6	[3641-3652]	[R].APFQYSEGFTTK.[G]	1xBiotinTyramide_Plus1 [Y5]	0.276	-1.85726	6
Hsp90b1	Endoplasmin	Q66HD0	[664-671]	[K].AQAYQTGK.[D]	1xBiotinTyramide [Y4]	0.396	-1.33643	33
Hk1	Hexokinase-1	P05708	[728-738]	[K].VVDEYSLNSGK.[Q]	1xBiotinTyramide [Y5]	2.609	1.3835	14
Basp1	Brain acid soluble protein 1	Q05175	[11-20]	[K].GYNVNDEKAK.[D]	1xBiotinTyramide [Y2]	0.345	-1.53533	1
Sv2c	Synaptic vesicle glycoprotein 2C	Q9Z2I6	[1-8]	[-].MEDSYKDR.[T]	1xAcetyl [N-Term]; 1xOxidation [M1]; 1xBiotinTyramide [Y5]	0.265	-1.91594	6
Map2	Microtubule-associated protein 2	P15146	[1680-1691]	[K].IGSTDNIKYQPK.[G]	1xBiotinTyramide [Y9]	2.582	1.36849	4
Actg1	Actin, cytoplasmic 2	P63259	[239-254]	[K].SYELPDGQVITIGNER.[F]	1xBiotinTyramide [Y2]	0.364	-1.45799	15
Psmc3	26S proteasome regulatory subunit 6A	Q63569	[174-193]	[K].AMEVDERPTEQYSDIGGLDK.[Q]	1xBiotinTyramide [Y12]	3.714	1.89297	6
Map1a	Microtubule-associated protein 1A	P34926	[105-125]	[R].KVAELEEEQSQGSSSYSDWVK.[N]	1xDeamidated [Q11]; 1xBiotinTyramide [Y16]	3.989	1.99603	1
Pacsin1	Protein kinase C and casein kinase substrate in neurons protein 1	Q9Z0W5	[389-404]	[R].ALYDYDGQEQDELSFK.[A]	1xBiotinTyramide [Y3]	0.343	-1.54372	4
Calm2	Calmodulin-2	P0DP30	[96-107]	[K].DGNGYISAAELR.[H]	1xBiotinTyramide [Y5]	0.407	-1.2969	26
Tppp3	Tubulin polymerization-promoting protein family member 3	Q5PPN5	[125-136]	[R].LTDTSKYTGSHK.[E]	1xBiotinTyramide [Y7]	0.37	-1.4344	13
Add2	Beta-adducin	Q05764	[479-499]	[R].IENPNQFVPLYTDPQEVLDMR.[N]	1xOxidation [M20]; 1xBiotinTyramide [Y11]	3.074	1.62012	2
Hsp90aa1	Heat shock protein HSP 90-alpha	P82995	[281-293]	[K].IKEKYIDQEELNK.[T]	1xBiotinTyramide [Y5]	0.262	-1.93236	1
Rims1	Regulating synaptic membrane exocytosis protein 1	Q9JIR4	[1411-1432]	[R].ESTDGSINSYSSEGNLIFPGVR.[V]	1xBiotinTyramide [Y10]	3.536	1.82212	3
Atp6v1c1	V-type proton ATPase subunit C 1	Q5FVI6	[140-147]	[R].ASAYNNLK.[G]	1xBiotinTyramide [Y4]	0.418	-1.25843	12
Map1b	Microtubule-associated protein 1B	P15205	[487-504]	[R].VLFPGNSTQYNILEGLEK.[L]	1xBiotinTyramide [Y10]	0.258	-1.95456	1
Myo5a	Unconventional myosin-Va	Q9QYF3	[936-944]	[K].VDEQNKDYK.[C]	1xBiotinTyramide [Y8]	0.243	-2.04097	1
Sirpa	Tyrosine-protein phosphatase non-receptor type substrate 1	P97710	[488-509]	[R].AQPTPKPEPSFSEYASVQVQRK.[-]	1xBiotinTyramide [Y14]	0.299	-1.74178	1
Sh3gl2	Endophilin-A1	O35179	[254-260]	[R].EYQPKPR.[M]	1xBiotinTyramide [Y2]	0.328	-1.60823	4
Stxbp1	Syntaxin-binding protein 1	P61765	[357-367]	[K].HYQGTVDKLCR.[V]	1xCarbamidomethyl [C10]; 1xBiotinTyramide [Y2]	0.427	-1.22769	12
P4hb	Protein disulfide-isomerase	P04785	[100-105]	[R].GYPTIK.[F]	1xBiotinTyramide [Y2]	0.264	-1.92139	1
Map1b	Microtubule-associated protein 1B	P15205	[1159-1184]	[K].YESSLYSQEYSKPVVASFNGLSDGSK.[T]	1xBiotinTyramide [Y]	0.43	-1.21759	14
Syngr1	Synaptogyrin-1	Q62876	[1-10]	[-].MEGGAYGAGK.[A]	1xAcetyl [N-Term]; 1xBiotinTyramide [Y6]	0.432	-1.2109	46
Lrrfip2	Leucine-rich repeat flightless-interacting protein 2	Q4V7E8	[101-115]	[K].SDKQYAENYTRPSSR.[N]	1xBiotinTyramide [Y]	0.305	-1.71312	4
Map1b	Microtubule-associated protein 1B	P15205	[1857-1887]	[K].TPGDFNYAYQKPESTTESPDEEDYDYESHEK.[T]	1xBiotinTyramide [Y]	2.38	1.25096	13
Camk4	Calcium/calmodulin-dependent protein kinase type IV	P13234	[452-474]	[K].AEEEAAAVGLGVPPQQDAILPEY.[-]	1xBiotinTyramide [Y23]	0.424	-1.23786	22
Map1b	Microtubule-associated protein 1B	P15205	[1159-1191]	[K].YESSLYSQEYSKPVVASFNGLSDGSKTDATDGR.[D]	1xDeamidated [N19]; 1xBiotinTyramide_Plus1 [Y6]	0.314	-1.67116	1
Cplx1	Complexin-1	P63041	[68-74]	[R].DKYGIKK.[K]	1xBiotinTyramide [Y3]	0.444	-1.17137	15
Prkcb	Protein kinase C beta type	P68403	[277-302]	[K].LLSQEEGEYFNVPVPPEGSEGNEELR.[Q]	1xBiotinTyramide_Plus1 [Y9]	0.277	-1.85204	1
Basp1	Brain acid soluble protein 1	Q05175	[10-20]	[K].KGYNVNDEKAK.[D]	1xBiotinTyramide [Y3]	0.337	-1.56918	4
Camk4	Calcium/calmodulin-dependent protein kinase type IV	P13234	[130-135]	[K].GYYSER.[D]	1xBiotinTyramide [Y2]	3.143	1.65214	4
Pdia3	Protein disulfide-isomerase A3	P11598	[95-104]	[K].YGVSGYPTLK.[I]	1xBiotinTyramide [Y6]	0.318	-1.6529	1
Ppp3cb	Serine/threonine-protein phosphatase 2B catalytic subunit beta isoform	P20651	[289-298]	[R].AHEAQDAGYR.[M]	1xBiotinTyramide [Y9]	0.448	-1.15843	9
Syngap1	Ras/Rap GTPase-activating protein SynGAP	Q9QUH6	[1215-1222]	[R].KLEEYERR.[L]	1xBiotinTyramide [Y5]	0.269	-1.89432	1
Hyou1	Hypoxia up-regulated protein 1	Q63617	[901-908]	[R].EVQYLLNK.[A]	1xBiotinTyramide [Y4]	0.408	-1.29336	3
Ank3	Ankyrin-3	O70511	[2024-2041]	[R].VIDYLTNDIGSSSLTNLK.[Y]	1xBiotinTyramide [Y4]	0.303	-1.72261	1
Rab7a	Ras-related protein Rab-7a	P09527	[176-194]	[K].QETEVELYNEFPEPIKLDK.[N]	1xBiotinTyramide [Y8]	0.311	-1.68501	2
Arl6ip5	PRA1 family protein 3	Q9ES40	[179-185]	[K].FADYISK.[A]	1xBiotinTyramide [Y4]	3.11	1.63691	4
Txndc12	Thioredoxin domain-containing protein 12	Q498E0	[122-136]	[K].VRPEIINESGNPSYK.[Y]	1xBiotinTyramide [Y14]	0.464	-1.1078	12
Gnaq	Guanine nucleotide-binding protein G(q) subunit alpha	P82471	[61-73]	[R].IIHGSGYSDEDKR.[G]	1xBiotinTyramide [Y7]	0.428	-1.22432	6
Hspa8	Heat shock cognate 71 kDa protein	P63018	[540-550]	[K].NSLESYAFNMK.[A]	1xBiotinTyramide [Y6]	0.466	-1.1016	20
Map6	Microtubule-associated protein 6	Q63560	[537-548]	[R].SLYSEPFKESPK.[V]	1xBiotinTyramide [Y3]	2.74	1.45418	7
Sv2c	Synaptic vesicle glycoprotein 2C	Q9Z2I6	[114-121]	[K].GDEYKDRR.[E]	1xBiotinTyramide [Y4]	0.342	-1.54793	5
Bsn	Protein bassoon	O88778	[3410-3416]	[K].NVYEQQR.[Y]	1xBiotinTyramide [Y3]	0.449	-1.15521	5
Synj1	Synaptojanin-1	Q62910	[1048-1070]	[R].TSPCQSPTAPEYSAPSLPIRPSR.[A]	1xCarbamidomethyl [C4]; 1xBiotinTyramide [Y12]	3.076	1.62106	1
Tkt	Transketolase	P50137	[1-11]	[-].MEGYHKPDQQK.[L]	1xAcetyl [N-Term]; 1xOxidation [M1]; 1xBiotinTyramide [Y4]	0.47	-1.08927	12
Otub1	Ubiquitin thioesterase OTUB1	B2RYG6	[11-36]	[K].QEPLGSDSEGVNCLAYDEAIMAQQDR.[I]	1xCarbamidomethyl [C13]; 1xBiotinTyramide [Y16]	0.375	-1.41504	2
Sptan1	Spectrin alpha chain, non-erythrocytic 1	P16086	[908-930]	[R].EKEPIVGSTDYGKDEDSAEALLK.[K]	1xBiotinTyramide [Y11]	0.471	-1.0862	3
Add2	Beta-adducin	Q05764	[479-499]	[R].IENPNQFVPLYTDPQEVLDMR.[N]	1xBiotinTyramide [Y11]	0.325	-1.62149	3
Hspa8	Heat shock cognate 71 kDa protein	P63018	[610-646]	[K].LYQSAGGMPGGMPGGFPGGGAPPSGGASSGPTIEEVD.[-]	1xBiotinTyramide [Y2]	0.428	-1.22432	4
Hyou1	Hypoxia up-regulated protein 1	Q63617	[754-774]	[K].LYQPEYQEVSTEEQREEISGK.[L]	1xBiotinTyramide [Y2]	0.34	-1.55639	2
Emd	Emerin	Q63190	[105-116]	[R].TYGEPESVGMSK.[S]	1xOxidation [M10]; 1xBiotinTyramide [Y2]	2.867	1.51954	1
Ywhaz	14-3-3 protein zeta/delta	P63102	[42-49]	[R].NLLSVAYK.[N]	1xBiotinTyramide [Y7]	0.477	-1.06794	8
Mapt	Microtubule-associated protein tau	P19332	[6-33]	[R].QEFDTMEDQAGDYTMLQDQEGDMDHGLK.[E]	1xOxidation [M]; 1xBiotinTyramide [Y13]	0.479	-1.0619	12
Calm2	Calmodulin-2	P0DP30	[128-149]	[R].EADIDGDGQVNYEEFVQMMTAK.[-]	1xBiotinTyramide [Y12]	0.46	-1.12029	5
Pdlim1	PDZ and LIM domain protein 1	P52944	[165-196]	[K].TSASGEEANSRPSAQPHPSGGLIIDKESEVYK.[M]	1xDeamidated [Q15]; 1xBiotinTyramide [Y31]	2.829	1.50029	1
Pak3	Serine/threonine-protein kinase PAK 3	Q62829	[219-235]	[K].EATPPSAENANSSTLYR.[N]	1xDeamidated [N]; 1xBiotinTyramide [Y16]	2.902	1.53705	3
Rab7a	Ras-related protein Rab-7a	P09527	[172-191]	[R].NALKQETEVELYNEFPEPIK.[L]	1xBiotinTyramide [Y12]	0.352	-1.50635	4
Map1b	Microtubule-associated protein 1B	P15205	[1025-1045]	[R].EEDHEPDKTEAEDYVMAVVDK.[A]	1xOxidation [M16]; 1xBiotinTyramide [Y14]	2.632	1.39616	7
Prkar2a	cAMP-dependent protein kinase type II-alpha regulatory subunit	P12368	[345-355]	[R].AASAYAVGDVK.[C]	1xBiotinTyramide [Y5]	0.322	-1.63487	2
Pgam1	Phosphoglycerate mutase 1	P25113	[118-138]	[R].SYDVPPPPMEPDHPFYSNISK.[D]	1xBiotinTyramide_Plus1 [Y16]	0.392	-1.35107	1
Bsn	Protein bassoon	O88778	[1116-1140]	[R].SSCSEYSPSPSLDSEAETLDGGPTR.[L]	1xCarbamidomethyl [C3]; 1xBiotinTyramide_Plus1 [Y6]	0.343	-1.54372	1
Gdi2	Rab GDP dissociation inhibitor beta	P50399	[439-445]	[K].NDIYGED.[-]	1xBiotinTyramide [Y4]	2.859	1.51551	4
Rasgrf2	Ras-specific guanine nucleotide-releasing factor 2	Q99JE4	[365-375]	[K].QYEGNPACEGR.[M]	1xCarbamidomethyl [C8]; 1xBiotinTyramide [Y2]; 1xGln->pyro-Glu [Q1]	0.356	-1.49005	1
Dnajc5	DnaJ homolog subfamily C member 5	P60905	[165-198]	[R].EATDTPIVIQPASATETTQLTADSHPSYHTDGFN.[-]	1xDeamidated [Q10]; 1xBiotinTyramide [Y28]	0.49	-1.02915	10
Erp29	Endoplasmic reticulum resident protein 29	P52555	[37-48]	[K].GALPLDTVTFYK.[V]	1xBiotinTyramide [Y11]	0.311	-1.68501	1
Lamtor1	Ragulator complex protein LAMTOR1	Q6P791	[32-47]	[K].ALNGAEPSYHSLPSAR.[T]	1xDeamidated [N3]; 1xBiotinTyramide_Plus1 [Y9]	2.698	1.43189	1
Cltc	Clathrin heavy chain 1	P11442	[1622-1675]	[K].EEEQATETQPIVYGQPQLMLTAGPSVAVPPQAPFGYGYTAPPYGQPQPGFGYSM.[-]	1xOxidation [M54]; 1xBiotinTyramide_Plus1 [Y]	2.189	1.13027	4
Scamp1	Secretory carrier-associated membrane protein 1	P56603	[29-44]	[R].NVPPGLDEYNPFSDSR.[T]	1xBiotinTyramide [Y9]	2.757	1.4631	5
Exoc4	Exocyst complex component 4	Q62824	[241-257]	[R].KFLDATQYSAAGSSSVR.[E]	1xBiotinTyramide [Y8]	0.344	-1.53952	3
Otub1	Ubiquitin thioesterase OTUB1	B2RYG6	[60-71]	[K].EYAEDDNIYQQK.[I]	1xBiotinTyramide_Plus1 [Y2]	0.337	-1.56918	5
Ybx1	Nuclease-sensitive element-binding protein 1	P62961	[203-232]	[R].RPQYSNPPVQGEVMEGADNQGAGEQGRPVR.[Q]	1xDeamidated [Q10]; 1xOxidation [M14]; 1xBiotinTyramide [Y4]	2.639	1.39999	1
Stip1	Stress-induced-phosphoprotein 1	O35814	[352-364]	[R].LAYINPDLALEEK.[N]	1xBiotinTyramide [Y3]	0.453	-1.14242	16
Add1	Alpha-adducin	Q63028	[407-434]	[K].YSDVEVPASVTGHSFASDGDSGTCSPLR.[H]	1xCarbamidomethyl [C24]; 1xBiotinTyramide [Y1]	0.454	-1.13924	4
Nsfl1c	NSFL1 cofactor p47	O35987	[140-156]	[K].SPGETSKPRPFAGGGYR.[L]	1xBiotinTyramide [Y16]	0.482	-1.05289	3
Sept7	Septin-7	Q9WVC0	[313-325]	[K].LAAVTYNGVDNNK.[N]	1xDeamidated [N7]; 1xBiotinTyramide [Y6]	2.337	1.22466	7
Gapdh	Glyceraldehyde-3-phosphate dehydrogenase	P04797	[247-257]	[R].LEKPAKYDDIK.[K]	1xBiotinTyramide [Y7]	0.427	-1.22769	4
Srcin1	SRC kinase signaling inhibitor 1	Q9QXY2	[489-511]	[K].AGAGGPLYGDGYGFRLPPSSPQK.[L]	1xBiotinTyramide [Y12]	0.368	-1.44222	4
Nefl	Neurofilament light polypeptide	P19527	[2-15]	[M].SSFSYEPYFSTSYK.[R]	1xAcetyl [N-Term]; 1xBiotinTyramide [Y]	2.459	1.29807	10
Tubb3	Tubulin beta-3 chain	Q4QRB4	[155-162]	[K].VREEYPDR.[I]	1xBiotinTyramide_Plus1 [Y5]	2.848	1.50995	2
Uba1	Ubiquitin-like modifier-activating enzyme 1	Q5U300	[44-57]	[K].NGSEADIDESLYSR.[Q]	1xDeamidated [N1]; 1xBiotinTyramide [Y12]	2.21	1.14405	11
Hgs	Hepatocyte growth factor-regulated tyrosine kinase substrate	Q9JJ50	[292-328]	[K].SEPAPLASSAPPAGSLYSSPVNSSAPLAEDIDPELAR.[Y]	1xBiotinTyramide [Y17]	0.358	-1.48197	6
Dbn1	Drebrin	Q07266	[346-355]	[R].TPFPYITCHR.[T]	1xCarbamidomethyl [C8]; 1xBiotinTyramide [Y5]	0.375	-1.41504	2
Map1b	Microtubule-associated protein 1B	P15205	[1925-1938]	[K].TPEDGGYSCEITEK.[T]	1xCarbamidomethyl [C9]; 1xBiotinTyramide_Plus1 [Y7]	2.573	1.36345	1
Sptan1	Spectrin alpha chain, non-erythrocytic 1	P16086	[1253-1273]	[K].NQALNTDNYGHDLASVQALQR.[K]	1xBiotinTyramide [Y9]	0.461	-1.11716	9
Apba1	Amyloid-beta A4 precursor protein-binding family A member 1	O35430	[253-261]	[K].EAEFAPYPR.[M]	1xBiotinTyramide [Y7]	2.757	1.4631	4
Rapgef2	Rap guanine nucleotide exchange factor 2	F1M386	[1212-1235]	[R].GLYAAATVISSPSTEELSHDQGDR.[A]	1xBiotinTyramide [Y3]	2.533	1.34085	2
Sv2b	Synaptic vesicle glycoprotein 2B	Q63564	[8-21]	[R].DNYEGYAPNDGYYR.[G]	1xBiotinTyramide [Y]	2.204	1.14012	9
Copb2	Coatomer subunit beta'	O35142	[784-802]	[K].AAESLADPTEYENLFPGLK.[E]	1xBiotinTyramide [Y11]	0.334	-1.58208	4
Arl8b	ADP-ribosylation factor-like protein 8B	Q66HA6	[156-165]	[R].EICCYSISCK.[E]	3xCarbamidomethyl [C3; C4; C9]; 1xBiotinTyramide [Y5]	2.213	1.146	3
Rac1	Ras-related C3 botulinum toxin substrate 1	Q6RUV5	[133-147]	[K].KLTPITYPQGLAMAK.[E]	1xOxidation [M13]; 1xBiotinTyramide_Plus1 [Y7]	2.665	1.41414	4
Dclk1	Serine/threonine-protein kinase DCLK1	O08875	[404-427]	[K].AQPAPPELNSESEDYSPSSSETVR.[S]	1xBiotinTyramide_Plus1 [Y15]	2.765	1.46728	11
Map1b	Microtubule-associated protein 1B	P15205	[1393-1412]	[R].SPPLIGSESAYEDFLSADDK.[A]	1xBiotinTyramide [Y11]	0.386	-1.37333	3
Slc6a17	Sodium-dependent neutral amino acid transporter SLC6A17	P31662	[713-727]	[R].YGSGYLLASTPESEL.[-]	1xBiotinTyramide [Y1]	1.994	0.995665	15
Sptan1	Spectrin alpha chain, non-erythrocytic 1	P16086	[931-950]	[K].KHEALMSDLSAYGSSIQALR.[E]	1xBiotinTyramide [Y12]	0.468	-1.09542	4
Pdlim1	PDZ and LIM domain protein 1	P52944	[313-327]	[R].VTPPEGYDVVTVFPK.[-]	1xBiotinTyramide [Y7]	1.987	0.990592	25
Calb2	Calretinin	P47728	[234-245]	[K].EMNIQQLTTYRK.[S]	1xOxidation [M2]; 1xBiotinTyramide_Plus1 [Y10]	2.487	1.31441	4
Snca	Alpha-synuclein	P37377	[103-140]	[K].GEEGYPQEGILEDMPVDPSSEAYEMPSEEGYQDYEPEA.[-]	1xBiotinTyramide [Y31]	2.412	1.27023	1
Nudt3	Diphosphoinositol polyphosphate phosphohydrolase 1	Q566C7	[145-168]	[R].QGYSANNGTPVLPTTYSSSMSGIR.[-]	1xOxidation [M20]; 1xBiotinTyramide [Y16]; 1xGln->pyro-Glu [Q1]	2.466	1.30217	2
Atat1	Alpha-tubulin N-acetyltransferase 1	Q6MG11	[227-240]	[K].RAEGDIKPYSSSDR.[E]	1xBiotinTyramide [Y9]	1.979	0.984772	12
Chmp5	Charged multivesicular body protein 5	Q4QQV8	[118-124]	[K].KAYKEVK.[I]	1xBiotinTyramide [Y3]	0.408	-1.29336	9
Map6	Microtubule-associated protein 6	Q63560	[466-477]	[R].EEVTSTVSSSYR.[N]	1xBiotinTyramide [Y11]	2.509	1.32711	2
Gapdh	Glyceraldehyde-3-phosphate dehydrogenase	P04797	[253-258]	[K].YDDIKK.[V]	1xBiotinTyramide [Y1]	0.38	-1.39593	6
Syngr1	Synaptogyrin-1	Q62876	[11-22]	[K].AGGAFDPYTLVR.[Q]	1xBiotinTyramide [Y8]	0.402	-1.31473	7
Caskin1	Caskin-1	Q8VHK2	[887-913]	[R].YAASDSEPERDELLVPAAAGPYATVQR.[R]	1xBiotinTyramide [Y]	2.701	1.43349	5
Arhgdia	Rho GDP-dissociation inhibitor 1	Q5XI73	[139-152]	[K].IDKTDYMVGSYGPR.[A]	1xBiotinTyramide [Y11]	0.408	-1.29336	1
Slc24a2	Sodium/potassium/calcium exchanger 2	O54701	[403-416]	[R].QNGAANHVDYAAEK.[I]	1xBiotinTyramide [Y10]; 1xGln->pyro-Glu [Q1]	2.483	1.31208	1
Bsn	Protein bassoon	O88778	[809-830]	[R].HDYVEDSSEGGLSPLPPQPPAR.[A]	1xBiotinTyramide [Y3]	2.348	1.23143	8
Camsap2	Calmodulin-regulated spectrin-associated protein 2	D4AEC2	[384-398]	[R].YTRPQTHSSVSGGIR.[R]	1xBiotinTyramide [Y1]	0.405	-1.30401	1
Rtn4	Reticulon-4	Q9JK11	[629-646]	[K].LEPENPPPYEEAMNVALK.[A]	1xOxidation [M13]; 1xBiotinTyramide [Y9]	2.314	1.21039	12
Tagln3	Transgelin-3	P37805	[183-196]	[K].GASQAGMTGYGMPR.[Q]	1xOxidation [M]; 1xBiotinTyramide [Y10]	0.4	-1.32193	12
Nedd4	E3 ubiquitin-protein ligase NEDD4	Q62940	[359-379]	[R].LTMYGNPATSQPVTSSNHSSR.[G]	1xBiotinTyramide [Y4]	0.455	-1.13606	8
Numbl	Numb-like protein	A1L1I3	[53-74]	[R].KPAYVPEASRPHQWQADEDAVR.[K]	1xBiotinTyramide [Y4]	0.375	-1.41504	2
Nudt3	Diphosphoinositol polyphosphate phosphohydrolase 1	Q566C7	[145-168]	[R].QGYSANNGTPVLPTTYSSSMSGIR.[-]	1xBiotinTyramide [Y]; 1xGln->pyro-Glu [Q1]	0.399	-1.32554	3
Tppp3	Tubulin polymerization-promoting protein family member 3	Q5PPN5	[69-77]	[R].VINYEEFKK.[A]	1xBiotinTyramide [Y4]	0.342	-1.54793	2
Plcg1	1-phosphatidylinositol 4,5-bisphosphate phosphodiesterase gamma-1	P10686	[764-778]	[K].IGTAEPDYGALYEGR.[N]	1xBiotinTyramide [Y]	2.357	1.23695	6
Cxadr	Coxsackievirus and adenovirus receptor homolog	Q9R066	[316-339]	[K].TQYNQVPSEDFERAPQSPTLAPAK.[V]	1xDeamidated [Q2]; 1xBiotinTyramide_Plus1 [Y3]	0.403	-1.31115	1
Map1b	Microtubule-associated protein 1B	P15205	[1310-1337]	[K].TLEVVSPSQSVTGSAGHTPYYQSPTDEK.[S]	1xDeamidated [Q9]; 1xBiotinTyramide [Y20]	2.511	1.32826	2
P4hb	Protein disulfide-isomerase	P04785	[266-273]	[K].SVSDYDGK.[L]	1xBiotinTyramide [Y5]	0.422	-1.24469	5
Caskin1	Caskin-1	Q8VHK2	[887-913]	[R].YAASDSEPERDELLVPAAAGPYATVQR.[R]	1xBiotinTyramide_Plus1 [Y1]	0.402	-1.31473	3
Map2	Microtubule-associated protein 2	P15146	[1619-1630]	[R].TPGTPGTPSYPR.[T]	1xBiotinTyramide [Y10]	1.927	0.946357	54
Tppp3	Tubulin polymerization-promoting protein family member 3	Q5PPN5	[152-165]	[R].QDILDDSGYVSAYK.[N]	1xBiotinTyramide [Y]	0.537	-0.897006	33
Magi2	Membrane-associated guanylate kinase, WW and PDZ domain-containing protein 2	O88382	[1095-1101]	[R].QPPLDYR.[Q]	1xBiotinTyramide [Y6]	2.55	1.3505	1
Map2	Microtubule-associated protein 2	P15146	[44-51]	[R].SANGFPYR.[E]	1xDeamidated [N3]; 1xBiotinTyramide [Y7]	2.488	1.31499	5
Bsn	Protein bassoon	O88778	[2070-2089]	[R].GDAVGFQEASLAQYSATTAR.[E]	1xBiotinTyramide [Y14]	0.393	-1.3474	1
Myo5a	Unconventional myosin-Va	Q9QYF3	[950-965]	[K].LTNLEGVYNSETEKLR.[N]	1xBiotinTyramide [Y8]	0.391	-1.35476	1
Sept7	Septin-7	Q9WVC0	[313-325]	[K].LAAVTYNGVDNNK.[N]	1xBiotinTyramide [Y6]	1.905	0.929791	19
Map1b	Microtubule-associated protein 1B	P15205	[1429-1453]	[K].QGFSDKESPVSDLTSDLYQDKQEEK.[S]	1xBiotinTyramide [Y18]; 1xGln->pyro-Glu [Q1]	0.423	-1.24127	1
Dpysl2	Dihydropyrimidinase-related protein 2	P47942	[424-440]	[K].THNSALEYNIFEGMECR.[G]	1xCarbamidomethyl [C16]; 1xBiotinTyramide [Y8]	0.423	-1.24127	5
Dlg4	Disks large homolog 4	P31016	[572-578]	[R].EYEIDGR.[D]	1xBiotinTyramide [Y2]	0.397	-1.33279	5
Faim2	Protein lifeguard 2	O88407	[27-48]	[K].DAPAVPSAPPSYEEATSGEGLK.[A]	1xBiotinTyramide [Y12]	1.901	0.926759	18
Syp	Synaptophysin	P07825	[238-307]	[K].QPAPGDAYGDAGYGQGPGGYGPQDSYGPQGGYQPDYGQPASGGGGYGPQGDYGQQGYGQQGAPTSFSNQM.[-]	1xDeamidated [Q]; 1xOxidation [M70]; 1xBiotinTyramide_Plus1 [Y]	2.361	1.2394	6
Caprin1	Caprin-1	Q5M9G3	[639-658]	[R].SSFSNTPNSGYTQSQFNAPR.[D]	1xBiotinTyramide [Y11]	1.897	0.92372	12
Ppp1r7	Protein phosphatase 1 regulatory subunit 7	Q5HZV9	[322-335]	[R].SLETVYLERNPLQK.[D]	1xBiotinTyramide [Y6]	0.396	-1.33643	3
Gripap1	GRIP1-associated protein 1	Q9JHZ4	[22-33]	[R].TNNYQLSDELRK.[N]	1xBiotinTyramide_Plus1 [Y4]	1.888	0.916859	2
Hyou1	Hypoxia up-regulated protein 1	Q63617	[754-768]	[K].LYQPEYQEVSTEEQR.[E]	1xBiotinTyramide [Y2]	0.549	-0.865122	17
Tuba1a	Tubulin alpha-1A chain	P68370	[353-370]	[K].VGINYQPPTVVPGGDLAK.[V]	1xBiotinTyramide [Y5]	1.883	0.913033	243
Pitpna	Phosphatidylinositol transfer protein alpha isoform	P16446	[56-61]	[K].GQYTHK.[I]	1xBiotinTyramide [Y3]	0.428	-1.22432	6
Bsn	Protein bassoon	O88778	[970-1008]	[R].SRGEHSSTLPASTPSYTSGTSPTSLSSLEEDSDSSPSRR.[Q]	1xBiotinTyramide [Y16]	0.476	-1.07097	6
Rtn4	Reticulon-4	Q9JK11	[491-514]	[K].TSNPFLVAVQDSEADYVTTDTLSK.[V]	1xBiotinTyramide [Y16]	2.272	1.18396	9
Add1	Alpha-adducin	Q63028	[28-37]	[R].VDENNPEYLR.[E]	1xBiotinTyramide [Y8]	2.486	1.31383	4
Ywhae	14-3-3 protein epsilon	P62260	[197-215]	[K].AAFDDAIAELDTLSEESYK.[D]	1xBiotinTyramide [Y18]	0.421	-1.24811	4
Rtn4	Reticulon-4	Q9JK11	[684-700]	[K].LSTEPSPDFSNYSEIAK.[F]	1xBiotinTyramide_Plus1 [Y12]	2.388	1.2558	7
Nsf	Vesicle-fusing ATPase	Q9QUL6	[284-303]	[K].VVNGPEILNKYVGESEANIR.[K]	1xBiotinTyramide [Y11]	0.43	-1.21759	5
Camk2a	Calcium/calmodulin-dependent protein kinase type II subunit alpha	P11275	[227-245]	[K].AGAYDFPSPEWDTVTPEAK.[D]	1xBiotinTyramide [Y4]	0.553	-0.854649	36
Tubb5	Tubulin beta-5 chain	P69897	[47-62]	[R].ISVYYNEATGGKYVPR.[A]	1xBiotinTyramide [Y13]	0.434	-1.20423	4
Calb2	Calretinin	P47728	[143-151]	[K].ANRPYDEPK.[L]	1xBiotinTyramide [Y5]	0.555	-0.84944	21
Rab3a	Ras-related protein Rab-3A	P63012	[2-12]	[M].ASATDSRYGQK.[E]	1xAcetyl [N-Term]; 1xBiotinTyramide [Y8]	0.556	-0.846843	86
Atp6v1e1	V-type proton ATPase subunit E 1	Q6PCU2	[53-59]	[K].IMEYYEK.[K]	1xBiotinTyramide [Y5]	0.488	-1.03505	1
Adh5	Alcohol dehydrogenase class-3	P12711	[85-101]	[K].AGDTVIPLYIPQCGECK.[F]	2xCarbamidomethyl [C13; C16]; 1xBiotinTyramide [Y9]	0.486	-1.04097	6
Basp1	Brain acid soluble protein 1	Q05175	[11-20]	[K].GYNVNDEKAK.[D]	1xDeamidated [N5]; 1xBiotinTyramide [Y2]	0.484	-1.04692	3
Ybx1	Nuclease-sensitive element-binding protein 1	P62961	[155-183]	[R].NYQQNYQNSESGEKNEGSESAPEGQAQQR.[R]	1xBiotinTyramide [Y]	1.84	0.879706	15
Map1b	Microtubule-associated protein 1B	P15205	[1192-1213]	[R].DYNASASTISPPSSMEEDKFSK.[S]	1xOxidation [M15]; 1xBiotinTyramide [Y2]	2.187	1.12895	2
Tuba1a	Tubulin alpha-1A chain	P68370	[391-402]	[R].LDHKFDLMYAKR.[A]	1xOxidation [M8]; 1xBiotinTyramide [Y9]	0.384	-1.38082	1
Cadps	Calcium-dependent secretion activator 1	Q62717	[945-953]	[R].TDYNLCNGK.[F]	1xCarbamidomethyl [C6]; 1xBiotinTyramide [Y3]	2.276	1.1865	2
Psmc1	26S proteasome regulatory subunit 4	P62193	[424-429]	[K].ENVLYK.[K]	1xBiotinTyramide [Y5]	0.397	-1.33279	1
Hk1	Hexokinase-1	P05708	[54-62]	[R].DYNPTASVK.[M]	1xBiotinTyramide [Y2]	2.066	1.04684	11
Prph	Peripherin	P21807	[463-468]	[K].SSIHSY.[-]	1xBiotinTyramide [Y6]	1.824	0.867106	5
Rtn4	Reticulon-4	Q9JK11	[861-870]	[K].EYTDLEVSDK.[S]	1xBiotinTyramide [Y2]	1.824	0.867106	6
Map2	Microtubule-associated protein 2	P15146	[44-71]	[R].SANGFPYREEEEGAFGEHGSQGTYSDTK.[E]	1xBiotinTyramide [Y]	2.127	1.08882	7
Dnaja2	DnaJ homolog subfamily A member 2	O35824	[49-63]	[K].EISFAYEVLSNPEKR.[E]	1xBiotinTyramide [Y6]	2.351	1.23327	3
Pclo	Protein piccolo	Q9JKS6	[4157-4179]	[R].DLEPDYPTYMSSGTSSIGGISSR.[A]	1xBiotinTyramide [Y]	0.441	-1.18115	2
Actg1	Actin, cytoplasmic 2	P63259	[197-206]	[R].GYSFTTTAER.[E]	1xBiotinTyramide [Y2]	1.813	0.858379	31
Dlg4	Disks large homolog 4	P31016	[293-299]	[R].RYSPVAK.[D]	1xBiotinTyramide [Y2]	0.507	-0.979942	8
Arhgef11	Rho guanine nucleotide exchange factor 11	Q9ES67	[1120-1135]	[R].VEINDSEVYHTEKEPK.[K]	1xBiotinTyramide [Y9]	2.241	1.16414	3
Tmem30a	Cell cycle control protein 50A	Q6AY41	[2-24]	[M].AMNYSAKDEVDGGPTGPPGGAAK.[T]	1xAcetyl [N-Term]; 1xOxidation [M2]; 1xBiotinTyramide [Y4]	1.899	0.92524	22
Tuba1c	Tubulin alpha-1C chain	Q6AYZ1	[281-304]	[K].AYHEQLTVAEITNACFEPANQMVK.[C]	1xCarbamidomethyl [C15]; 1xDeamidated [Q5]; 1xBiotinTyramide_Plus1 [Y2]	2.185	1.12763	3
Cdv3	Protein CDV3 homolog	Q5XIM5	[204-226]	[R].KTPQGPPEIYSDTQFPSLQSTAK.[H]	1xBiotinTyramide [Y10]	0.574	-0.800877	17
Pclo	Protein piccolo	Q9JKS6	[3991-4003]	[R].NYVLIDDIGDITK.[G]	1xBiotinTyramide [Y2]	0.416	-1.26534	2
Pkm	Pyruvate kinase PKM	P11980	[368-376]	[K].GDYPLEAVR.[M]	1xBiotinTyramide [Y3]	1.795	0.843984	12
Abi1	Abl interactor 1	Q9QZM5	[195-214]	[K].TLEPVKPPTVPNDYMTSPAR.[L]	1xOxidation [M15]; 1xBiotinTyramide [Y14]	0.473	-1.08009	1
Calm2	Calmodulin-2	P0DP30	[92-107]	[R].VFDKDGNGYISAAELR.[H]	1xDeamidated [N7]; 1xBiotinTyramide [Y9]	0.521	-0.940645	7
Tppp3	Tubulin polymerization-promoting protein family member 3	Q5PPN5	[131-136]	[K].YTGSHK.[E]	1xBiotinTyramide [Y1]	0.468	-1.09542	7
Rtn4	Reticulon-4	Q9JK11	[548-553]	[K].IAYETK.[V]	1xBiotinTyramide [Y3]	1.784	0.835116	21
Syn1	Synapsin-1	P09951	[257-269]	[K].EMLSSTTYPVVVK.[M]	1xOxidation [M2]; 1xBiotinTyramide [Y8]	0.467	-1.09851	5
Pitpnb	Phosphatidylinositol transfer protein beta isoform	P53812	[45-60]	[K].NEPYENDGEKGQYTHK.[I]	1xBiotinTyramide [Y13]	0.522	-0.937878	6
Nap1l5	Nucleosome assembly protein 1-like 5	Q5PPG6	[95-106]	[K].KYNDIYKPLLAK.[I]	1xBiotinTyramide [Y2]	0.47	-1.08927	3
Tpm1	Tropomyosin alpha-1 chain	P04692	[161-167]	[R].KYEEVAR.[K]	1xBiotinTyramide [Y2]	0.582	-0.780909	20
Map1b	Microtubule-associated protein 1B	P15205	[2027-2040]	[R].SPDTSAYCYETMEK.[I]	1xCarbamidomethyl [C8]; 1xOxidation [M12]; 1xBiotinTyramide [Y7]	2.131	1.09153	2
Bsn	Protein bassoon	O88778	[1116-1140]	[R].SSCSEYSPSPSLDSEAETLDGGPTR.[L]	1xCarbamidomethyl [C3]; 1xBiotinTyramide [Y6]	0.431	-1.21424	2
Eif3c	Eukaryotic translation initiation factor 3 subunit C	B5DFC8	[904-911]	[R].QQQSQTAY.[-]	1xBiotinTyramide [Y8]	1.774	0.827006	21
Sv2a	Synaptic vesicle glycoprotein 2A	Q02563	[37-44]	[R].VQDEYSRR.[S]	1xBiotinTyramide [Y5]	0.583	-0.778432	83
Gga3	ADP-ribosylation factor-binding protein GGA3	A0A0G2JV04	[496-511]	[K].AEPEGPEYPSSSISHR.[L]	1xBiotinTyramide_Plus1 [Y8]	2.113	1.07929	6
Dpysl5	Dihydropyrimidinase-related protein 5	Q9JHU0	[490-505]	[R].TPYLGDVAVVVNPGKK.[E]	1xBiotinTyramide [Y3]	0.586	-0.771027	7
Ywhae	14-3-3 protein epsilon	P62260	[131-142]	[R].YLAEFATGNDRK.[E]	1xBiotinTyramide [Y1]	0.461	-1.11716	3
Erp29	Endoplasmic reticulum resident protein 29	P52555	[60-69]	[K].FDTQYPYGEK.[Q]	1xBiotinTyramide [Y]	0.48	-1.05889	5
Tuba1a	Tubulin alpha-1A chain	P68370	[391-402]	[R].LDHKFDLMYAKR.[A]	1xBiotinTyramide [Y9]	0.437	-1.19429	2
Rtn1	Reticulon-1	Q64548	[194-204]	[K].YIDITRPQEAK.[G]	1xBiotinTyramide [Y1]	2.055	1.03914	9
Slc6a17	Sodium-dependent neutral amino acid transporter SLC6A17	P31662	[693-712]	[R].SYLGPGSTSPLESSSHPNGR.[Y]	1xBiotinTyramide [Y2]	0.588	-0.766112	11
Hnrnpa3	Heterogeneous nuclear ribonucleoprotein A3	Q6URK4	[188-199]	[K].YHTINGHNCEVK.[K]	1xCarbamidomethyl [C9]; 1xBiotinTyramide [Y1]	2.16	1.11103	1
Map1b	Microtubule-associated protein 1B	P15205	[1925-1938]	[K].TPEDGGYSCEITEK.[T]	1xCarbamidomethyl [C9]; 1xBiotinTyramide [Y7]	1.757	0.813114	25
Add1	Alpha-adducin	Q63028	[549-570]	[K].EYQPHVIVSTTGPNPFNTLTDR.[E]	1xBiotinTyramide [Y2]	0.472	-1.08314	3
Pak5	Serine/threonine-protein kinase PAK 5	D4A280	[364-378]	[K].VGYSSSSHQYPGYHK.[A]	1xBiotinTyramide [Y3]	2.209	1.14339	2
Ppfia3	Liprin-alpha-3	Q91Z79	[517-538]	[R].YSQAPTLPSGAPLDPYGAGSGR.[A]	1xBiotinTyramide_Plus1 [Y]	0.48	-1.05889	3
Srcin1	SRC kinase signaling inhibitor 1	Q9QXY2	[469-488]	[R].SLSTYSAAALQSDLEDSLYK.[A]	1xBiotinTyramide [Y5]	0.434	-1.20423	3
Nrxn2	Neurexin-2	Q63374	[1710-1715]	[K].DKEYYV.[-]	1xBiotinTyramide [Y4]	1.745	0.803227	7
Wasl	Neural Wiskott-Aldrich syndrome protein	O08816	[171-183]	[R].FYSSQVNNISHTK.[E]	1xBiotinTyramide [Y2]	1.808	0.854395	5
Pkm	Pyruvate kinase PKM	P11980	[189-206]	[K].GADYLVTEVENGGSLGSK.[K]	1xBiotinTyramide [Y4]	0.416	-1.26534	2
Cdc42bpb	Serine/threonine-protein kinase MRCK beta	Q7TT49	[1637-1658]	[R].NKPYVSWPSSGGSEPGVPVPLR.[S]	1xBiotinTyramide [Y4]	0.486	-1.04097	4
Ywhah	14-3-3 protein eta	P68511	[199-217]	[K].QAFDDAIAELDTLNEDSYK.[D]	1xBiotinTyramide [Y18]	0.481	-1.05589	2
Pde2a	cGMP-dependent 3',5'-cyclic phosphodiesterase	Q01062	[869-875]	[K].AAELYER.[V]	1xAcetyl [N-Term]; 1xBiotinTyramide [Y5]	1.889	0.917623	5
Atp6v1b2	V-type proton ATPase subunit B, brain isoform	P62815	[461-471]	[K].NFITQGPYENR.[T]	1xBiotinTyramide [Y8]	1.738	0.797428	17
Wbp2	WW domain-binding protein 2	Q8R478	[224-260]	[K].AAEAAASAYYNPGNPHNVYMPTSQPPPPPYYPPEDKK.[T]	1xDeamidated [N11]; 1xBiotinTyramide [Y10]	0.492	-1.02327	1
Mapk10	Mitogen-activated protein kinase 10	P49187	[296-303]	[R].NYVENRPK.[Y]	1xBiotinTyramide [Y2]	0.47	-1.08927	6
Tcp1	T-complex protein 1 subunit alpha	P28480	[542-556]	[K].HGGYENAVHSGALDD.[-]	1xBiotinTyramide [Y4]	1.731	0.791606	26
Gnaz	Guanine nucleotide-binding protein G(z) subunit alpha	P19627	[101-117]	[R].AYDAVQLFALTGPAESK.[G]	1xBiotinTyramide [Y2]	0.396	-1.33643	1
Rtn4	Reticulon-4	Q9JK11	[380-386]	[K].DTYEGSR.[D]	1xBiotinTyramide [Y3]	1.726	0.787432	31
Caskin1	Caskin-1	Q8VHK2	[727-743]	[R].SQEYLLDEGPAPGTPPK.[E]	1xBiotinTyramide [Y4]	2.197	1.13553	6
Map1b	Microtubule-associated protein 1B	P15205	[1751-1762]	[R].DMSLYASLASEK.[V]	1xOxidation [M2]; 1xBiotinTyramide [Y5]	2.01	1.0072	6
Afdn	Afadin	O35889	[1194-1203]	[K].SPYTSGTAAK.[I]	1xBiotinTyramide [Y3]	1.855	0.891419	10
Prkar2b	cAMP-dependent protein kinase type II-beta regulatory subunit	P12369	[110-130]	[R].RASVCAEAYNPDEEEDDAESR.[I]	1xCarbamidomethyl [C5]; 1xBiotinTyramide [Y9]	0.489	-1.03209	4
Rab7a	Ras-related protein Rab-7a	P09527	[32-38]	[K].KFSNQYK.[A]	1xBiotinTyramide [Y6]	2.08	1.05658	2
Qdpr	Dihydropteridine reductase	P11348	[234-241]	[K].TELTPAYF.[-]	1xBiotinTyramide [Y7]	1.846	0.884403	19
Map1b	Microtubule-associated protein 1B	P15205	[860-873]	[K].LKETEPGEAYVIQK.[E]	1xBiotinTyramide [Y10]	1.71	0.773996	15
Ppp2cb	Serine/threonine-protein phosphatase 2A catalytic subunit beta isoform	P62716	[255-268]	[R].NVVTIFSAPNYCYR.[C]	1xCarbamidomethyl [C12]; 1xBiotinTyramide [Y13]	2.112	1.07861	5
Purb	Transcriptional activator protein Pur-beta	Q68A21	[250-258]	[R].VSEVKPSYR.[N]	1xBiotinTyramide [Y8]	1.857	0.892974	3
Hspa4	Heat shock 70 kDa protein 4	O88600	[592-603]	[R].EMLGLYTENEGK.[M]	1xBiotinTyramide [Y6]	0.449	-1.15521	2
Ank3	Ankyrin-3	O70511	[1779-1793]	[R].SYVSAAAPSAFQSLR.[A]	1xBiotinTyramide [Y2]	2.149	1.10367	1
Mapk1	Mitogen-activated protein kinase 1	P63086	[171-189]	[R].VADPDHDHTGFLTEYVATR.[W]	1xBiotinTyramide [Y15]	2.214	1.14666	5
Pfkp	ATP-dependent 6-phosphofructokinase, platelet type	P47860	[2-25]	[M].SDQDSSTSSTSFPKYLEHLSGDGK.[A]	1xAcetyl [N-Term]; 1xDeamidated [Q3]; 1xBiotinTyramide_Plus1 [Y15]	0.608	-0.717857	1
Bin1	Myc box-dependent-interacting protein 1	O08839	[520-537]	[K].VQAQHDYTATDTDELQLK.[A]	1xBiotinTyramide [Y7]	0.522	-0.937878	4
Prkar2b	cAMP-dependent protein kinase type II-beta regulatory subunit	P12369	[111-130]	[R].ASVCAEAYNPDEEEDDAESR.[I]	1xCarbamidomethyl [C4]; 1xBiotinTyramide [Y8]	0.482	-1.05289	1
Hsp90b1	Endoplasmin	Q66HD0	[396-405]	[R].GLFDEYGSKK.[S]	1xBiotinTyramide [Y6]	0.468	-1.09542	1
Rph3a	Rabphilin-3A	P47709	[304-336]	[R].AAPGPGRFPEQSTEAPPSDPGYPGAVAPAREER.[T]	1xBiotinTyramide_Plus1 [Y22]	0.5	-1	3
Syt1	Synaptotagmin-1	P21707	[201-222]	[K].TLNPVFNEQFTFKVPYSELGGK.[T]	1xBiotinTyramide [Y16]	0.61	-0.713119	5
Bsn	Protein bassoon	O88778	[3375-3395]	[K].DVESDLASYPPPTVSSSLTSR.[S]	1xBiotinTyramide [Y9]	0.549	-0.865122	12
Plcb1	1-phosphatidylinositol 4,5-bisphosphate phosphodiesterase beta-1	P10687	[1021-1028]	[R].QEQYYSEK.[Y]	1xBiotinTyramide [Y5]	0.611	-0.710756	24
Dync1h1	Cytoplasmic dynein 1 heavy chain 1	P38650	[601-609]	[R].EYQTQLIQR.[V]	1xBiotinTyramide [Y2]	2.071	1.05033	3
Prkca	Protein kinase C alpha type	P05696	[497-517]	[R].TFCGTPDYIAPEIIAYQPYGK.[S]	1xCarbamidomethyl [C3]; 1xBiotinTyramide [Y16]	0.612	-0.708396	13
Tagln3	Transgelin-3	P37805	[5-12]	[R].GPSYGLSR.[E]	1xBiotinTyramide [Y4]	0.612	-0.708396	18
Eno1	Alpha-enolase	P04764	[33-50]	[R].AAVPSGASTGIYEALELR.[D]	1xBiotinTyramide [Y12]	0.553	-0.854649	8
Rab3a	Ras-related protein Rab-3A	P63012	[63-69]	[K].TIYRNDK.[R]	1xBiotinTyramide [Y3]	0.504	-0.988504	7
Csde1	Cold shock domain-containing protein E1	P18395	[2-25]	[M].SFDPNLLHNNGHNGYPNGTSAALR.[E]	1xAcetyl [N-Term]; 1xBiotinTyramide [Y15]	0.512	-0.965784	4
Rph3a	Rabphilin-3A	P47709	[311-336]	[R].FPEQSTEAPPSDPGYPGAVAPAREER.[T]	1xBiotinTyramide_Plus1 [Y15]	0.473	-1.08009	1
Rhob	Rho-related GTP-binding protein RhoB	P62747	[52-68]	[K].QVELALWDTAGQEDYDR.[L]	1xBiotinTyramide [Y15]	0.507	-0.979942	1
Pitpna	Phosphatidylinositol transfer protein alpha isoform	P16446	[51-61]	[K].DDGEKGQYTHK.[I]	1xBiotinTyramide [Y8]	0.616	-0.698998	23
Pak3	Serine/threonine-protein kinase PAK 3	Q62829	[146-159]	[K].SAHGYIAAHQSNTK.[T]	1xBiotinTyramide [Y5]	0.616	-0.698998	33
Ppp1r9b	Neurabin-2	O35274	[21-43]	[R].SAYEAGIQALKPPDAPGPDEAPK.[A]	1xBiotinTyramide [Y3]	0.617	-0.696658	21
Csnk2a1	Casein kinase II subunit alpha	P19139	[317-329]	[R].EAMEHPYFYTVVK.[D]	1xBiotinTyramide [Y9]	0.415	-1.26882	1
Rps9	40S ribosomal protein S9	P29314	[163-172]	[R].SPYGGGRPGR.[V]	1xBiotinTyramide [Y3]	0.619	-0.691989	13
Becn1	Beclin-1	Q91XJ1	[254-261]	[R].YAQMQLDK.[L]	1xBiotinTyramide [Y1]	0.618	-0.694321	18
Aldoa	Fructose-bisphosphate aldolase A	P05065	[135-140]	[R].CAQYKK.[D]	1xCarbamidomethyl [C1]; 1xBiotinTyramide [Y4]	0.423	-1.24127	1
Rgs7	Regulator of G-protein signaling 7	P49803	[2-25]	[M].AQGNNYGQTSNGVAEESPNMLVYR.[K]	1xAcetyl [N-Term]; 1xBiotinTyramide [Y6]	0.49	-1.02915	2
Sept7	Septin-7	Q9WVC0	[312-325]	[R].KLAAVTYNGVDNNK.[N]	1xBiotinTyramide [Y7]	1.777	0.829444	5
Ywhah	14-3-3 protein eta	P68511	[111-120]	[K].NCNDFQYESK.[V]	1xCarbamidomethyl [C2]; 1xBiotinTyramide [Y7]	1.901	0.926759	3
Nefl	Neurofilament light polypeptide	P19527	[31-37]	[R].SGYSTAR.[S]	1xBiotinTyramide [Y3]	1.67	0.739848	18
Syngr1	Synaptogyrin-1	Q62876	[1-10]	[-].MEGGAYGAGK.[A]	1xAcetyl [N-Term]; 1xOxidation [M1]; 1xBiotinTyramide_Plus1 [Y6]	0.563	-0.828793	11
Tmem35a	Transmembrane protein 35A	Q6JAM9	[143-158]	[K].KALPESAEEQPSLYEK.[A]	1xBiotinTyramide [Y14]	2.046	1.03281	9
Maoa	Amine oxidase [flavin-containing] A	P21396	[380-395]	[K].VLGSQEALYPVHYEEK.[N]	1xBiotinTyramide [Y9]	1.963	0.97306	3
Myh10	Myosin-10	Q9JLT0	[19-34]	[R].AVIYNPATQADWTAKK.[L]	1xBiotinTyramide [Y4]	0.521	-0.940645	2
Lrrc4b	Leucine-rich repeat-containing protein 4B	P0CC10	[670-683]	[K].AHYGGNPGGGCGAK.[G]	1xCarbamidomethyl [C11]; 1xBiotinTyramide [Y3]	0.51	-0.971431	6
Rab3a	Ras-related protein Rab-3A	P63012	[63-70]	[K].TIYRNDKR.[I]	1xBiotinTyramide [Y3]	0.516	-0.954557	8
Macf1	Microtubule-actin cross-linking factor 1	D3ZHV2	[4647-4655]	[K].QPVYDTTIR.[T]	1xBiotinTyramide [Y4]	2.09	1.0635	5
Wbp2	WW domain-binding protein 2	Q8R478	[48-56]	[K].GTVYLTPYR.[V]	1xBiotinTyramide [Y8]	0.503	-0.99137	1
Dnm1	Dynamin-1	P21575	[272-279]	[R].MGTPYLQK.[V]	1xBiotinTyramide [Y5]	0.627	-0.673463	6
Ywhag	14-3-3 protein gamma	P61983	[199-217]	[K].TAFDDAIAELDTLNEDSYK.[D]	1xBiotinTyramide [Y18]	0.523	-0.935117	3
Ldhb	L-lactate dehydrogenase B chain	P42123	[78-91]	[K].IVADKDYSVTANSK.[I]	1xBiotinTyramide [Y7]	0.627	-0.673463	10
Calu	Calumenin	O35783	[272-284]	[R].HLVYESDQDKDGK.[L]	1xBiotinTyramide [Y4]	0.562	-0.831358	9
Atg3	Ubiquitin-like-conjugating enzyme ATG3	Q6AZ50	[12-24]	[K].ALEVAEYLTPVLK.[E]	1xBiotinTyramide [Y7]	0.522	-0.937878	10
Rapgef2	Rap guanine nucleotide exchange factor 2	F1M386	[1049-1065]	[K].VSQGLQVPAVSLYPSRK.[K]	1xBiotinTyramide [Y13]	1.889	0.917623	1
Rtn4	Reticulon-4	Q9JK11	[684-703]	[K].LSTEPSPDFSNYSEIAKFEK.[S]	1xBiotinTyramide [Y12]	0.529	-0.91866	3
Apc	Adenomatous polyposis coli protein	P70478	[1145-1163]	[R].YSEEEQHEEEERPTNYSIK.[Y]	1xBiotinTyramide [Y16]	0.51	-0.971431	3
Sptan1	Spectrin alpha chain, non-erythrocytic 1	P16086	[2001-2017]	[K].TDDYGRDLSSVQTLLTK.[Q]	1xBiotinTyramide [Y4]	0.511	-0.968605	2
Hspa4	Heat shock 70 kDa protein 4	O88600	[652-668]	[K].LEDTENWLYEDGEDQPK.[Q]	1xBiotinTyramide [Y9]	0.533	-0.907793	8
Rac1	Ras-related C3 botulinum toxin substrate 1	Q6RUV5	[134-147]	[K].LTPITYPQGLAMAK.[E]	1xBiotinTyramide [Y6]	0.614	-0.703689	14
Arfip2	Arfaptin-2	Q6AY65	[175-190]	[K].SPELQEEFGYNAETQK.[L]	1xBiotinTyramide [Y10]	0.52	-0.943416	3
Hnrnpk	Heterogeneous nuclear ribonucleoprotein K	P61980	[378-396]	[R].GSYGDLGGPIITTQVTIPK.[D]	1xBiotinTyramide [Y3]	0.494	-1.01742	5
Cttn	Src substrate cortactin	Q66HL2	[98-107]	[K].SAVGHEYQSK.[L]	1xBiotinTyramide [Y7]	0.634	-0.657445	18
Map2	Microtubule-associated protein 2	P15146	[1594-1618]	[K].SGTSTPTTPGSTAITPGTPPSYSSR.[T]	1xBiotinTyramide [Y22]	1.63	0.704872	15
Aasdhppt	L-aminoadipate-semialdehyde dehydrogenase-phosphopantetheinyl transferase	B2RYJ4	[253-267]	[R].HQNVSYQDDSKPSQR.[Q]	1xBiotinTyramide [Y6]	0.527	-0.924125	7
Shank2	SH3 and multiple ankyrin repeat domains protein 2	Q9QX74	[84-93]	[K].SLGSYAPGPR.[S]	1xBiotinTyramide [Y5]	0.53	-0.915936	3
Clasp2	CLIP-associating protein 2	Q99JD4	[401-430]	[R].LGAGALNPGSYASLEDTSDKMDGTASEDGR.[V]	1xOxidation [M21]; 1xBiotinTyramide [Y11]; 1xAcetyl [K20(100)]	0.528	-0.92139	1
Gstp1	Glutathione S-transferase P	P04906	[104-121]	[K].YGTLIYTNYENGKDDYVK.[A]	1xBiotinTyramide_Plus1 [Y6]	0.522	-0.937878	1
Cxadr	Coxsackievirus and adenovirus receptor homolog	Q9R066	[293-315]	[R].SYIGSNHSSLGSMSPSNMEGYSK.[T]	1xAcetyl [N-Term]; 1xOxidation [M13]; 1xBiotinTyramide [Y]	0.513	-0.962969	5
Kpnb1	Importin subunit beta-1	P52296	[73-78]	[K].AQYQQR.[W]	1xBiotinTyramide [Y3]	0.638	-0.648372	29
Scamp1	Secretory carrier-associated membrane protein 1	P56603	[53-78]	[K].MPNVPNTQPAIMKPTEEHPAYTQITK.[E]	1xDeamidated [Q/N]; 1xOxidation [M]; 1xBiotinTyramide [Y21]	1.968	0.97673	9
Slc8a1	Sodium/calcium exchanger 1	Q01728	[666-689]	[R].DHPIPSTVISISEEYDDKQPLTSK.[E]	1xBiotinTyramide [Y15]	0.514	-0.96016	3
Eif4a2	Eukaryotic initiation factor 4A-II	Q5RKI1	[170-175]	[R].RYLSPK.[W]	1xBiotinTyramide [Y2]	1.839	0.878921	2
Pkia	cAMP-dependent protein kinase inhibitor alpha	P63249	[2-16]	[M].TDVETTYADFIASGR.[T]	1xAcetyl [N-Term]; 1xBiotinTyramide [Y7]	0.481	-1.05589	2
Grm5	Metabotropic glutamate receptor 5	P31424	[995-1013]	[K].ALYDVAEAEESFPAAARPR.[S]	1xBiotinTyramide [Y3]	0.541	-0.8863	1
Ppp1r14b	Protein phosphatase 1 regulatory subunit 14B	Q8K3F3	[28-51]	[R].VYFQSPPGAAGEGPGGADDDGPVR.[R]	1xBiotinTyramide [Y2]	1.858	0.893751	1
Rims1	Regulating synaptic membrane exocytosis protein 1	Q9JIR4	[370-376]	[K].EEEYQTR.[Y]	1xBiotinTyramide [Y4]	0.577	-0.793357	1
Snd1	Staphylococcal nuclease domain-containing protein 1	Q66X93	[899-909]	[R].ADDADEFGYSR.[-]	1xBiotinTyramide [Y9]	1.61	0.687061	17
Bsn	Protein bassoon	O88778	[1402-1440]	[R].SPSTSSTIHSYGQPPTTANYGSQTEELPHAPSGPAGSGR.[A]	1xBiotinTyramide_Plus1 [Y]	0.643	-0.637109	5
Map1b	Microtubule-associated protein 1B	P15205	[862-873]	[K].ETEPGEAYVIQK.[E]	1xBiotinTyramide [Y8]	1.607	0.68437	69
Sptan1	Spectrin alpha chain, non-erythrocytic 1	P16086	[419-439]	[K].SADESGQALLAAGHYASDEVR.[E]	1xBiotinTyramide [Y15]	0.644	-0.634867	14
Rtn1	Reticulon-1	Q64548	[363-383]	[K].GLSYETTESPRPVGQAADRPK.[V]	1xBiotinTyramide [Y4]	1.605	0.682573	26
Cxadr	Coxsackievirus and adenovirus receptor homolog	Q9R066	[293-315]	[R].SYIGSNHSSLGSMSPSNMEGYSK.[T]	1xOxidation [M]; 1xBiotinTyramide [Y]	0.645	-0.632629	31
Dnm1	Dynamin-1	P21575	[446-451]	[K].LQQYPR.[L]	1xBiotinTyramide [Y4]	0.645	-0.632629	17
Vti1a	Vesicle transport through interaction with t-SNAREs homolog 1A	Q9JI51	[93-100]	[R].IAYSDEVR.[N]	1xBiotinTyramide [Y3]	1.604	0.681674	9
Txnrd1	Thioredoxin reductase 1, cytoplasmic	O89049	[124-133]	[K].KVVYENAYGK.[F]	1xBiotinTyramide [Y8]	0.496	-1.01159	2
Hspa8	Heat shock cognate 71 kDa protein	P63018	[518-531]	[R].MVQEAEKYKAEDEK.[Q]	1xOxidation [M1]; 1xBiotinTyramide_Plus1 [Y8]	1.939	0.955313	2
Map1b	Microtubule-associated protein 1B	P15205	[1046-1064]	[K].AAEAGVTEDQYGFLGTPAK.[Q]	1xBiotinTyramide [Y11]	1.598	0.676267	27
Ppp1r9b	Neurabin-2	O35274	[50-56]	[K].YGSNVHR.[I]	1xBiotinTyramide [Y1]	0.454	-1.13924	1
Cyld	Ubiquitin carboxyl-terminal hydrolase CYLD	Q66H62	[173-184]	[R].GQGFTDGVYQGK.[Q]	1xBiotinTyramide [Y9]	0.473	-1.08009	1
Dclk1	Serine/threonine-protein kinase DCLK1	O08875	[402-427]	[R].YKAQPAPPELNSESEDYSPSSSETVR.[S]	1xBiotinTyramide [Y]	0.574	-0.800877	11
Spata2	Spermatogenesis-associated protein 2	Q66HP6	[319-337]	[R].STYFPTQDDVDLYTDSEPR.[A]	1xBiotinTyramide_Plus1 [Y13]	0.501	-0.997117	1
Hspa8	Heat shock cognate 71 kDa protein	P63018	[540-550]	[K].NSLESYAFNMK.[A]	1xOxidation [M10]; 1xBiotinTyramide [Y6]	0.649	-0.62371	15
Wdr7	WD repeat-containing protein 7	Q9ERH3	[1150-1171]	[R].SSSQIPEGFGLTSGGSNYSLAR.[H]	1xBiotinTyramide [Y18]	0.512	-0.965784	3
Rph3a	Rabphilin-3A	P47709	[304-336]	[R].AAPGPGRFPEQSTEAPPSDPGYPGAVAPAREER.[T]	1xBiotinTyramide [Y22]	0.652	-0.617056	10
Rtn4	Reticulon-4	Q9JK11	[684-700]	[K].LSTEPSPDFSNYSEIAK.[F]	1xBiotinTyramide [Y12]	1.585	0.664483	47
Sirpa	Tyrosine-protein phosphatase non-receptor type substrate 1	P97710	[451-467]	[R].VPEPNNHTEYASIETGK.[L]	1xBiotinTyramide_Plus1 [Y10]	1.901	0.926759	1
Dynll2	Dynein light chain 2, cytoplasmic	Q78P75	[37-43]	[K].DIAAYIK.[K]	1xBiotinTyramide [Y5]	1.948	0.961994	3
Atp1a1	Sodium/potassium-transporting ATPase subunit alpha-1	P06685	[8-22]	[R].DKYEPAAVSEHGDKK.[S]	1xBiotinTyramide [Y3]	0.655	-0.610433	35
Eif4a2	Eukaryotic initiation factor 4A-II	Q5RKI1	[2-10]	[M].SGGSADYNR.[E]	1xAcetyl [N-Term]; 1xBiotinTyramide [Y7]	1.578	0.658097	23
Sh3glb2	Endophilin-B2	Q5PPJ9	[395-404]	[K].VPVTYLELLS.[-]	1xBiotinTyramide [Y5]	0.455	-1.13606	1
Gria3	Glutamate receptor 3	P19492	[856-875]	[K].NTQNFKPAPATNTQNYATYR.[E]	1xBiotinTyramide [Y]	0.612	-0.708396	12
Sirpa	Tyrosine-protein phosphatase non-receptor type substrate 1	P97710	[451-467]	[R].VPEPNNHTEYASIETGK.[L]	1xBiotinTyramide [Y10]	1.905	0.929791	2
Kif5a	Kinesin heavy chain isoform 5A	Q6QLM7	[893-899]	[R].YQQEVDR.[I]	1xBiotinTyramide [Y1]	1.617	0.69332	11
Ensa	Alpha-endosulfine	P60841	[64-74]	[K].YFDSGDYNMAK.[A]	1xBiotinTyramide [Y7]	0.66	-0.599462	6
Cltc	Clathrin heavy chain 1	P11442	[1622-1675]	[K].EEEQATETQPIVYGQPQLMLTAGPSVAVPPQAPFGYGYTAPPYGQPQPGFGYSM.[-]	1xBiotinTyramide_Plus1 [Y]	1.738	0.797428	4
Atp6v0a1	V-type proton ATPase 116 kDa subunit a isoform 1	P25286	[199-217]	[R].QAEIENPLEDPVTGDYVHK.[S]	1xBiotinTyramide [Y16]	0.661	-0.597278	9
Sec31a	Protein transport protein Sec31A	Q9Z2Q1	[802-811]	[R].SSYEGQPLPK.[G]	1xBiotinTyramide [Y3]	1.564	0.645241	24
Camsap2	Calmodulin-regulated spectrin-associated protein 2	D4AEC2	[1333-1340]	[K].LYKEPSAK.[S]	1xBiotinTyramide [Y2]	1.563	0.644318	13
Pabpc1	Polyadenylate-binding protein 1	Q9EPH8	[507-512]	[R].TVPQYK.[Y]	1xBiotinTyramide [Y5]	1.562	0.643394	22
Grip1	Glutamate receptor-interacting protein 1	P97879	[942-953]	[R].SNSRPHYSQTTR.[S]	1xBiotinTyramide [Y7]	0.568	-0.816037	8
Hsp90b1	Endoplasmin	Q66HD0	[672-682]	[K].DISTNYYASQK.[K]	1xBiotinTyramide [Y]	0.663	-0.592919	21
Rtn3	Reticulon-3	Q6RJR6	[382-388]	[K].GYLSSTK.[E]	1xBiotinTyramide [Y2]	1.628	0.703101	2
Cacybp	Calcyclin-binding protein	Q6AYK6	[178-197]	[K].EKPSYDTEADPSEGLMNVLK.[K]	1xOxidation [M16]; 1xBiotinTyramide [Y5]	1.734	0.794104	1
Cct3	T-complex protein 1 subunit gamma	Q6P502	[232-237]	[R].YIKNPR.[I]	1xBiotinTyramide [Y1]	0.666	-0.586406	20
Map2	Microtubule-associated protein 2	P15146	[545-566]	[K].SKLEGAGSATVAEVEMPFYEDK.[S]	1xBiotinTyramide [Y19]	0.567	-0.818579	2
Atp1a1	Sodium/potassium-transporting ATPase subunit alpha-1	P06685	[10-22]	[K].YEPAAVSEHGDKK.[S]	1xBiotinTyramide [Y1]	1.731	0.791606	3
Gstm1	Glutathione S-transferase Mu 1	P04905	[33-43]	[R].YAMGDAPDYDR.[S]	1xBiotinTyramide [Y9]	1.833	0.874207	1
Map2	Microtubule-associated protein 2	P15146	[1619-1636]	[R].TPGTPGTPSYPRTPGTPK.[S]	1xBiotinTyramide_Plus1 [Y10]	1.74	0.799087	1
Plcb1	1-phosphatidylinositol 4,5-bisphosphate phosphodiesterase beta-1	P10687	[1021-1031]	[R].QEQYYSEKYQK.[R]	1xBiotinTyramide [Y9]	1.603	0.680774	11
Prep	Prolyl endopeptidase	O70196	[506-516]	[R].GGGEYGETWHK.[G]	1xBiotinTyramide [Y5]	1.545	0.627607	15
Camk2b	Calcium/calmodulin-dependent protein kinase type II subunit beta	P08413	[34-43]	[K].LCTGHEYAAK.[I]	1xCarbamidomethyl [C2]; 1xBiotinTyramide [Y7]	1.543	0.625738	18
Map6	Microtubule-associated protein 6	Q63560	[494-504]	[K].AKPQYKPPDDK.[M]	1xBiotinTyramide [Y5]	1.542	0.624803	23
Tagln3	Transgelin-3	P37805	[183-196]	[K].GASQAGMTGYGMPR.[Q]	1xDeamidated [Q4]; 1xOxidation [M7]; 1xBiotinTyramide [Y10]	0.579	-0.788365	1
Cyp51a1	Lanosterol 14-alpha demethylase	Q64654	[122-133]	[K].NEDLNAEEVYGR.[L]	1xBiotinTyramide [Y10]	1.74	0.799087	8
Dync1h1	Cytoplasmic dynein 1 heavy chain 1	P38650	[1982-2002]	[R].EHSNPNYDKTSAPITCELLNK.[Q]	1xCarbamidomethyl [C16]; 1xBiotinTyramide [Y7]	1.788	0.838347	6
Nefl	Neurofilament light polypeptide	P19527	[38-54]	[R].SAYSSYSAPVSSSLSVR.[R]	1xBiotinTyramide [Y]	1.54	0.62293	22
Arfgef1	Brefeldin A-inhibited guanine nucleotide-exchange protein 1	D4A631	[906-920]	[R].LLYNLEMEQMAKTAK.[A]	1xOxidation [M7]; 1xBiotinTyramide_Plus1 [Y3]	0.672	-0.573467	1
Bsn	Protein bassoon	O88778	[3459-3464]	[R].SKGYER.[E]	1xBiotinTyramide [Y4]	0.571	-0.808437	5
Ywhaz	14-3-3 protein zeta/delta	P63102	[121-127]	[K].MKGDYYR.[Y]	1xBiotinTyramide [Y6]	0.673	-0.571322	19
Gnao1	Guanine nucleotide-binding protein G(o) subunit alpha	P59215	[163-177]	[R].IGAADYQPTEQDILR.[T]	1xBiotinTyramide [Y6]	0.482	-1.05289	2
Ppp1r12a	Protein phosphatase 1 regulatory subunit 12A	Q10728	[524-530]	[R].TSSSYTR.[R]	1xBiotinTyramide [Y5]	0.595	-0.749038	9
Caprin1	Caprin-1	Q5M9G3	[659-665]	[R].DYSGYQR.[D]	1xBiotinTyramide [Y]	1.53	0.613532	20
Mpp2	MAGUK p55 subfamily member 2	D3ZAA9	[416-430]	[R].YLEHGEYEGNLYGTR.[I]	1xBiotinTyramide [Y]	0.566	-0.821126	5
Atp2b1	Plasma membrane calcium-transporting ATPase 1	P11505	[2-15]	[M].GDMANNSVAYSGVK.[N]	1xAcetyl [N-Term]; 1xBiotinTyramide [Y10]	0.676	-0.564905	5
Shank1	SH3 and multiple ankyrin repeat domains protein 1	Q9WV48	[1099-1109]	[R].AASAAMYVPAR.[S]	1xBiotinTyramide [Y7]	0.566	-0.821126	2
Sptan1	Spectrin alpha chain, non-erythrocytic 1	P16086	[357-362]	[R].LDDSYR.[L]	1xBiotinTyramide [Y5]	1.614	0.690641	8
Cttn	Src substrate cortactin	Q66HL2	[182-193]	[K].TEKHESQKDYSK.[G]	1xBiotinTyramide [Y10]	0.578	-0.790859	6
Uba1	Ubiquitin-like modifier-activating enzyme 1	Q5U300	[538-551]	[R].QMNPYIQVTSHQNR.[V]	1xOxidation [M2]; 1xBiotinTyramide [Y5]	1.813	0.858379	6
Dlg4	Disks large homolog 4	P31016	[234-242]	[K].NTYDVVYLK.[V]	1xBiotinTyramide [Y7]	0.579	-0.788365	4
Aldoa	Fructose-bisphosphate aldolase A	P05065	[343-364]	[K].YTPSGQSGAAASESLFISNHAY.[-]	1xBiotinTyramide [Y22]	0.677	-0.562772	33
Bcar1	Breast cancer anti-estrogen resistance protein 1	Q63767	[492-516]	[R].VLPPEVADGSVIDDGVYAVPPPAER.[E]	1xBiotinTyramide [Y17]	0.569	-0.813499	1
Dpysl3	Dihydropyrimidinase-related protein 3	Q62952	[2-7]	[M].SYQGKK.[N]	1xAcetyl [N-Term]; 1xDeamidated [Q3]; 1xBiotinTyramide [Y2]	1.893	0.920674	1
Tmem35a	Transmembrane protein 35A	Q6JAM9	[144-158]	[K].ALPESAEEQPSLYEK.[A]	1xBiotinTyramide [Y13]	1.627	0.702214	25
Faf2	FAS-associated factor 2	Q5BK32	[192-203]	[R].QQQDEAYLASLR.[A]	1xBiotinTyramide [Y7]	1.762	0.817214	1
Shc3	SHC-transforming protein 3	O70143	[400-412]	[R].QGSLDIYSTPEGK.[A]	1xBiotinTyramide [Y7]; 1xGln->pyro-Glu [Q1]	1.712	0.775683	1
Otub1	Ubiquitin thioesterase OTUB1	B2RYG6	[60-71]	[K].EYAEDDNIYQQK.[I]	1xBiotinTyramide [Y]	0.679	-0.558517	15
Map1b	Microtubule-associated protein 1B	P15205	[1046-1073]	[K].AAEAGVTEDQYGFLGTPAKQPGVQSPSR.[E]	1xBiotinTyramide [Y11]	1.64	0.713696	8
Dnm1l	Dynamin-1-like protein	O35303	[455-469]	[R].IIQHCSNYSTQELLR.[F]	1xCarbamidomethyl [C5]; 1xBiotinTyramide [Y8]	1.737	0.796598	5
Calb2	Calretinin	P47728	[142-151]	[K].KANRPYDEPK.[L]	1xBiotinTyramide [Y6]	0.669	-0.579922	23
Cxadr	Coxsackievirus and adenovirus receptor homolog	Q9R066	[293-315]	[R].SYIGSNHSSLGSMSPSNMEGYSK.[T]	1xDeamidated [N6]; 1xOxidation [M]; 1xBiotinTyramide [Y]	1.518	0.602172	15
Celf2	CUGBP Elav-like family member 2	Q792H5	[503-508]	[K].NDSKPY.[-]	1xBiotinTyramide [Y6]	1.518	0.602172	23
Dclk1	Serine/threonine-protein kinase DCLK1	O08875	[204-220]	[R].DIKPENLLVYEHQDGSK.[S]	1xBiotinTyramide [Y10]	1.515	0.599318	9
Tpm1	Tropomyosin alpha-1 chain	P04692	[206-217]	[K].SLEAQAEKYSQK.[E]	1xBiotinTyramide [Y9]	0.542	-0.883635	4
Mapre2	Microtubule-associated protein RP/EB family member 2	Q3B8Q0	[292-326]	[R].LMEVLYASDEQEGQTEEPEVEEQTHDQQPQQQEEY.[-]	1xBiotinTyramide [Y35]	0.582	-0.780909	1
Hcn1	Potassium/sodium hyperpolarization-activated cyclic nucleotide-gated channel 1	Q9JKB0	[15-24]	[R].DDGNSVYPSK.[A]	1xBiotinTyramide [Y7]	1.748	0.805705	3
Ywhaz	14-3-3 protein zeta/delta	P63102	[128-139]	[R].YLAEVAAGDDKK.[G]	1xBiotinTyramide [Y1]	0.686	-0.54372	23
Abi1	Abl interactor 1	Q9QZM5	[289-303]	[R].HNSTTSSTSSGGYRR.[T]	1xDeamidated [N2]; 1xBiotinTyramide [Y13]	0.532	-0.910502	1
Cfl1	Cofilin-1	P45592	[128-146]	[K].LTGIKHELQANCYEEVKDR.[C]	1xCarbamidomethyl [C12]; 1xBiotinTyramide [Y13]	0.578	-0.790859	3
Gstp1	Glutathione S-transferase P	P04906	[104-121]	[K].YGTLIYTNYENGKDDYVK.[A]	1xBiotinTyramide [Y]	0.672	-0.573467	8
Syn1	Synapsin-1	P09951	[257-269]	[K].EMLSSTTYPVVVK.[M]	1xBiotinTyramide [Y8]	0.585	-0.773491	1
Syp	Synaptophysin	P07825	[230-307]	[R].APPGAPEKQPAPGDAYGDAGYGQGPGGYGPQDSYGPQGGYQPDYGQPASGGGGYGPQGDYGQQGYGQQGAPTSFSNQM.[-]	1xOxidation [M78]; 1xBiotinTyramide_Plus1 [Y]	0.685	-0.545824	10
Vcp	Transitional endoplasmic reticulum ATPase	P46462	[773-806]	[R].FPSGNQGGAGPSQGSGGGTGGNVYTEDNDDDLYG.[-]	1xBiotinTyramide [Y]	0.686	-0.54372	25
Vps36	Vacuolar protein-sorting-associated protein 36	P0C0A2	[233-247]	[R].ETYGSGTQYHMQLAK.[Q]	1xBiotinTyramide [Y3]	0.555	-0.84944	1
Abi1	Abl interactor 1	Q9QZM5	[289-303]	[R].HNSTTSSTSSGGYRR.[T]	1xBiotinTyramide [Y13]	0.638	-0.648372	4
Rims1	Regulating synaptic membrane exocytosis protein 1	Q9JIR4	[127-144]	[R].RYQGEHKDDAPTCGICHK.[T]	2xCarbamidomethyl [C13; C16]; 1xBiotinTyramide [Y2]	0.592	-0.756331	4
Tuba1a	Tubulin alpha-1A chain	P68370	[395-401]	[K].FDLMYAK.[R]	1xBiotinTyramide [Y5]	1.786	0.836732	5
Ahcy	Adenosylhomocysteinase	P10760	[152-166]	[R].GISEETTTGVHNLYK.[M]	1xBiotinTyramide [Y14]	1.731	0.791606	6
Dnm1	Dynamin-1	P21575	[310-324]	[K].EVDEYKNFRPDDPAR.[K]	1xBiotinTyramide [Y5]	0.586	-0.771027	3
Hspa4	Heat shock 70 kDa protein 4	O88600	[20-33]	[R].AGGIETIANEYSDR.[C]	1xBiotinTyramide [Y11]	0.687	-0.541618	12
Eif4a2	Eukaryotic initiation factor 4A-II	Q5RKI1	[70-83]	[K].GYDVIAQAQSGTGK.[T]	1xBiotinTyramide [Y2]	1.504	0.588805	19
Rtn4	Reticulon-4	Q9JK11	[629-646]	[K].LEPENPPPYEEAMNVALK.[A]	1xOxidation [M13]; 1xBiotinTyramide_Plus1 [Y9]	0.582	-0.780909	3
Stxbp1	Syntaxin-binding protein 1	P61765	[357-364]	[K].HYQGTVDK.[L]	1xBiotinTyramide [Y2]	0.688	-0.53952	33
Rph3a	Rabphilin-3A	P47709	[337-360]	[R].TGPTGGFQAAPHTAGPYSQAAPAR.[Q]	1xBiotinTyramide_Plus1 [Y17]	1.757	0.813114	8
Rps12	40S ribosomal protein S12	P63324	[122-129]	[K].DVIEEYFK.[C]	1xBiotinTyramide [Y6]	1.496	0.58111	7
Prkar2b	cAMP-dependent protein kinase type II-beta regulatory subunit	P12369	[209-216]	[R].CVGNYDNR.[G]	1xCarbamidomethyl [C1]; 1xBiotinTyramide_Plus1 [Y5]	0.502	-0.994241	1
Cfl1	Cofilin-1	P45592	[133-144]	[K].HELQANCYEEVK.[D]	1xCarbamidomethyl [C7]; 1xBiotinTyramide [Y8]	1.5	0.584963	40
Aldoc	Fructose-bisphosphate aldolase C	P09117	[2-14]	[M].PHSYPALSAEQKK.[E]	1xBiotinTyramide [Y4]	0.607	-0.720232	4
Hbs1l	HBS1-like protein	Q6AXM7	[185-209]	[R].APYKGPPGDDVSIASPNVPETGTPK.[S]	1xBiotinTyramide_Plus1 [Y3]	0.598	-0.741783	1
Ide	Insulin-degrading enzyme	P35559	[218-238]	[K].FGTGNKYTLETRPNQEGIDVR.[E]	1xBiotinTyramide [Y7]	0.556	-0.846843	1
Kif5a	Kinesin heavy chain isoform 5A	Q6QLM7	[892-899]	[R].RYQQEVDR.[I]	1xBiotinTyramide [Y2]	0.603	-0.72977	6
Mapre1	Microtubule-associated protein RP/EB family member 1	Q66HR2	[2-17]	[M].AVNVYSTSVTSDNLSR.[H]	1xAcetyl [N-Term]; 1xBiotinTyramide [Y5]	0.692	-0.531156	13
Atp2b1	Plasma membrane calcium-transporting ATPase 1	P11505	[220-237]	[K].YGDLLPADGILIQGNDLK.[I]	1xBiotinTyramide [Y1]	0.593	-0.753896	4
Pabpc1	Polyadenylate-binding protein 1	Q9EPH8	[513-518]	[K].YAAGVR.[N]	1xBiotinTyramide [Y1]	1.498	0.583038	17
Sugt1	Protein SGT1 homolog	B0BN85	[86-93]	[K].GICEYYEK.[D]	1xCarbamidomethyl [C3]; 1xBiotinTyramide [Y6]	1.587	0.666302	11
Sipa1l1	Signal-induced proliferation-associated 1-like protein 1	O35412	[602-612]; [641-651]	[K].LDEQGLNYQQK.[V]	1xBiotinTyramide [Y8]	1.498	0.583038	9
Scn2a	Sodium channel protein type 2 subunit alpha	P04775	[546-551]	[R].LTYEKR.[F]	1xBiotinTyramide [Y3]	1.686	0.753605	2
Srcin1	SRC kinase signaling inhibitor 1	Q9QXY2	[954-962]	[R].AALTQYSAK.[D]	1xBiotinTyramide [Y6]	1.495	0.580145	10
Slc32a1	Vesicular inhibitory amino acid transporter	O35458	[65-87]	[K].SEGEPCGDEGAEPPVEGDIHYQR.[G]	1xCarbamidomethyl [C6]; 1xBiotinTyramide_Plus1 [Y21]	1.704	0.768925	12
Pclo	Protein piccolo	Q9JKS6	[3641-3652]	[R].APFQYSEGFTTK.[G]	1xBiotinTyramide [Y5]	0.693	-0.529073	9
Gabrb3	Gamma-aminobutyric acid receptor subunit beta-3	P63079	[390-403]	[R].NSAISFDNSGIQYR.[K]	1xBiotinTyramide [Y13]	0.644	-0.634867	6
Wdr1	WD repeat-containing protein 1	Q5RKI0	[96-104]	[K].YEYQPFAGK.[I]	1xBiotinTyramide [Y1]	0.676	-0.564905	6
Camkv	CaM kinase-like vesicle-associated protein	Q63092	[13-31]	[K].NYNQPSEVTDRYDLGQVVK.[T]	1xBiotinTyramide [Y2]	0.625	-0.678072	1
Wdr7	WD repeat-containing protein 7	Q9ERH3	[774-781]	[R].EESDPEYR.[A]	1xBiotinTyramide [Y7]	0.693	-0.529073	5
Rps3a	40S ribosomal protein S3a	P49242	[253-264]	[R].ADGYEPPVQESV.[-]	1xBiotinTyramide [Y4]	1.487	0.572405	45
Actg1	Actin, cytoplasmic 2	P63259	[184-191]	[R].DLTDYLMK.[I]	1xBiotinTyramide [Y5]	0.633	-0.659723	7
Arhgap35	Rho GTPase-activating protein 35	P81128	[1099-1115]	[R].NEEENIYSVPHDSTQGK.[I]	1xBiotinTyramide [Y7]	1.487	0.572405	14
Rph3a	Rabphilin-3A	P47709	[523-534]	[R].GMALYEEEQVER.[I]	1xOxidation [M2]; 1xBiotinTyramide [Y5]	0.579	-0.788365	8
Fyn	Tyrosine-protein kinase Fyn	Q62844	[19-29]	[R].DGSLNQSSGYR.[Y]	1xBiotinTyramide [Y10]	0.696	-0.522841	26
Map1b	Microtubule-associated protein 1B	P15205	[862-873]	[K].ETEPGEAYVIQK.[E]	1xBiotinTyramide_Plus1 [Y8]	0.601	-0.734563	5
Arhgdia	Rho GDP-dissociation inhibitor 1	Q5XI73	[2-33]	[M].AEQEPTAEQLAQIAAENEEDEHSVNYKPPAQK.[S]	1xAcetyl [N-Term]; 1xDeamidated [Q9]; 1xBiotinTyramide [Y26]	0.606	-0.72261	5
Scn2a	Sodium channel protein type 2 subunit alpha	P04775	[1963-1983]	[K].TDVTPSTTSPPSYDSVTKPEK.[E]	1xBiotinTyramide [Y13]	1.717	0.77989	6
Rab1A	Ras-related protein Rab-1A	Q6NYB7	[132-140]	[K].KVVDYTTAK.[E]	1xBiotinTyramide [Y5]	0.699	-0.516636	17
Syt1	Synaptotagmin-1	P21707	[376-388]	[K].VFVGYNSTGAELR.[H]	1xBiotinTyramide [Y5]	0.7	-0.514573	12
Wdr7	WD repeat-containing protein 7	Q9ERH3	[773-781]	[R].REESDPEYR.[A]	1xBiotinTyramide [Y8]	0.614	-0.703689	6
Abi1	Abl interactor 1	Q9QZM5	[289-302]	[R].HNSTTSSTSSGGYR.[R]	1xBiotinTyramide [Y13]	0.653	-0.614845	12
Cltc	Clathrin heavy chain 1	P11442	[1435-1441]	[R].AVNYFSK.[V]	1xBiotinTyramide [Y4]	0.702	-0.510457	20
Zdhhc5	Palmitoyltransferase ZDHHC5	Q2THW7	[448-457]	[R].SEGTTSTSYK.[S]	1xBiotinTyramide [Y9]	1.735	0.794936	6
Syngr1	Synaptogyrin-1	Q62876	[1-10]	[-].MEGGAYGAGK.[A]	1xAcetyl [N-Term]; 1xOxidation [M1]; 1xBiotinTyramide [Y6]	0.701	-0.512514	221
Actg1	Actin, cytoplasmic 2	P63259	[51-62]	[K].DSYVGDEAQSKR.[G]	1xBiotinTyramide [Y3]	0.702	-0.510457	31
Cfap36	Cilia- and flagella-associated protein 36	Q4V8E4	[185-197]	[K].MEEPPIYTSETAK.[L]	1xBiotinTyramide [Y7]	0.615	-0.701342	2
Dlg3	Disks large homolog 3	Q62936	[318-326]	[K].NTSDMVYLK.[V]	1xOxidation [M5]; 1xBiotinTyramide [Y7]	0.604	-0.72738	4
Gripap1	GRIP1-associated protein 1	Q9JHZ4	[655-669]	[R].TQTGDSSSVSSFSYR.[E]	1xBiotinTyramide [Y14]	1.786	0.836732	3
Srcin1	SRC kinase signaling inhibitor 1	Q9QXY2	[489-503]	[K].AGAGGPLYGDGYGFR.[L]	1xBiotinTyramide [Y]	1.468	0.553852	18
Map1a	Microtubule-associated protein 1A	P34926	[935-948]	[K].AVGKEEKYVVTSEK.[L]	1xBiotinTyramide [Y8]	1.625	0.70044	3
Mapk1	Mitogen-activated protein kinase 1	P63086	[352-358]	[R].FQPGYRS.[-]	1xBiotinTyramide [Y5]	0.664	-0.590745	3
Homer1	Homer protein homolog 1	Q9Z214	[225-236]	[K].QQLAAYQEEAER.[L]	1xBiotinTyramide [Y6]	0.568	-0.816037	4
Brsk2	Serine/threonine-protein kinase BRSK2	D3ZML2	[7-21]	[K].DGGGAQHAQYVGPYR.[L]	1xBiotinTyramide [Y10]	1.628	0.703101	5
Akap5	A-kinase anchor protein 5	P24587	[138-146]	[K].LTEDSGYVR.[V]	1xBiotinTyramide [Y7]	0.679	-0.558517	9
Kiaa1107	AP2-interacting clathrin-endocytosis protein	D4A0X3	[511-525]	[R].SELTSIEQSHTPAYK.[V]	1xBiotinTyramide [Y14]	1.458	0.543991	10
Basp1	Brain acid soluble protein 1	Q05175	[10-18]	[K].KGYNVNDEK.[A]	1xAcetyl [N-Term]; 1xBiotinTyramide [Y3]	0.558	-0.841663	2
Hspa4	Heat shock 70 kDa protein 4	O88600	[705-711]	[K].QIQQYMK.[V]	1xBiotinTyramide [Y5]	0.617	-0.696658	5
Ldha	L-lactate dehydrogenase A chain	P04642	[82-90]	[K].DYSVTANSK.[L]	1xBiotinTyramide [Y2]	0.707	-0.500218	25
Pitpnm1	Membrane-associated phosphatidylinositol transfer protein 1	Q5U2N3	[1188-1201]	[K].SSYAVAAPVDFLRK.[Q]	1xBiotinTyramide [Y3]	1.645	0.718088	1
Map1a	Microtubule-associated protein 1A	P34926	[675-681]	[K].AESFYQK.[H]	1xBiotinTyramide [Y5]	1.461	0.546956	9
Map1b	Microtubule-associated protein 1B	P15205	[1159-1184]	[K].YESSLYSQEYSKPVVASFNGLSDGSK.[T]	1xDeamidated [N/Q]; 1xBiotinTyramide_Plus1 [Y]	0.611	-0.710756	5
Map1b	Microtubule-associated protein 1B	P15205	[2424-2432]	[R].EWYQETHEK.[Q]	1xBiotinTyramide [Y3]	1.46	0.545968	14
Plppr3	Phospholipid phosphatase-related protein type 3	Q7TMB0	[308-317]	[R].GHESMYQQNK.[S]	1xBiotinTyramide [Y6]	0.667	-0.584241	8
Pclo	Protein piccolo	Q9JKS6	[3537-3551]	[K].RPTPLEIGYSSSHLR.[A]	1xBiotinTyramide [Y9]	0.556	-0.846843	4
Synpr	Synaptoporin	P22831	[210-217]	[R].YLSDPMEK.[H]	1xBiotinTyramide [Y1]	0.708	-0.498179	15
Tppp3	Tubulin polymerization-promoting protein family member 3	Q5PPN5	[166-173]	[K].NAGTYDAK.[V]	1xBiotinTyramide [Y5]	0.709	-0.496142	55
Vps45	Vacuolar protein sorting-associated protein 45	O08700	[313-322]	[K].AFVENYPQFK.[K]	1xBiotinTyramide [Y6]	0.56	-0.836501	3
Dclk2	Serine/threonine-protein kinase DCLK2	Q5MPA9	[323-333]	[R].AGHSSAYSTAK.[S]	1xBiotinTyramide [Y7]	0.628	-0.671164	11
Plcb1	1-phosphatidylinositol 4,5-bisphosphate phosphodiesterase beta-1	P10687	[1021-1032]	[R].QEQYYSEKYQKR.[E]	1xBiotinTyramide [Y9]; 1xGln->pyro-Glu [Q1]	1.588	0.667211	3
Hspa8	Heat shock cognate 71 kDa protein	P63018	[610-646]	[K].LYQSAGGMPGGMPGGFPGGGAPPSGGASSGPTIEEVD.[-]	1xOxidation [M]; 1xBiotinTyramide [Y2]	1.456	0.54201	13
Lasp1	LIM and SH3 domain protein 1	Q99MZ8	[154-189]	[R].RPTEQQQPQPHHIPTSAPVYQQPQQQQVTPSYGGYK.[E]	1xBiotinTyramide [Y]	0.672	-0.573467	10
Dbnl	Drebrin-like protein	Q9JHL4	[224-229]	[R].YQEQHR.[S]	1xBiotinTyramide [Y1]	0.712	-0.490051	33
Rplp0	60S acidic ribosomal protein P0	P19945	[17-26]	[K].IIQLLDDYPK.[C]	1xBiotinTyramide [Y8]	1.597	0.675364	3
Dbnl	Drebrin-like protein	Q9JHL4	[145-164]	[K].ESSCFQDVGPQAPVGSVYQK.[T]	1xCarbamidomethyl [C4]; 1xBiotinTyramide [Y18]	1.452	0.538041	11
Prrc2a	Protein PRRC2A	Q6MG48	[627-637]	[R].QPPSQGLGYPK.[Y]	1xBiotinTyramide [Y9]	0.614	-0.703689	1
Pcdha4	Protocadherin alpha-4	Q767I8	[868-874]	[K].YGPGNPK.[Q]	1xBiotinTyramide [Y1]	1.591	0.669934	12
Map2	Microtubule-associated protein 2	P15146	[52-84]	[R].EEEEGAFGEHGSQGTYSDTKENGINGELTSADR.[E]	1xBiotinTyramide [Y16]	1.607	0.68437	2
Myh10	Myosin-10	Q9JLT0	[5-18]	[R].TGLEDPERYLFVDR.[A]	1xBiotinTyramide [Y9]	0.544	-0.878321	2
Rac1	Ras-related C3 botulinum toxin substrate 1	Q6RUV5	[133-147]	[K].KLTPITYPQGLAMAK.[E]	1xBiotinTyramide [Y7]	0.628	-0.671164	8
Cltc	Clathrin heavy chain 1	P11442	[882-892]	[K].IYIDSNNNPER.[F]	1xBiotinTyramide [Y2]	0.715	-0.483985	90
Map1a	Microtubule-associated protein 1A	P34926	[2181-2191]	[R].TRHDEYLEVTK.[A]	1xBiotinTyramide [Y6]	1.626	0.701327	6
Synj1	Synaptojanin-1	Q62910	[1172-1198]	[R].NQPSPQAGLAGPGPSGYGAARPTIPAR.[A]	1xBiotinTyramide [Y17]	1.446	0.532068	20
Tubb2b	Tubulin beta-2B chain	Q3KRE8	[157-162]	[R].EEYPDR.[I]	1xBiotinTyramide [Y3]	1.446	0.532068	60
Arhgap44	Rho GTPase-activating protein 44	F1LQX4	[388-396]	[K].LSEYQDVNK.[M]	1xBiotinTyramide [Y4]	1.679	0.747602	3
Dlg3	Disks large homolog 3	Q62936	[385-390]	[R].YSPIPR.[H]	1xBiotinTyramide [Y1]	0.71	-0.494109	4
Plcb1	1-phosphatidylinositol 4,5-bisphosphate phosphodiesterase beta-1	P10687	[1021-1031]	[R].QEQYYSEKYQK.[R]	1xBiotinTyramide [Y9]; 1xGln->pyro-Glu [Q1]	1.608	0.685267	1
Idh1	Isocitrate dehydrogenase [NADP] cytoplasmic	P41562	[133-140]	[R].HAYGDQYR.[A]	1xBiotinTyramide [Y3]	1.662	0.73292	7
Myo5a	Unconventional myosin-Va	Q9QYF3	[950-963]	[K].LTNLEGVYNSETEK.[L]	1xBiotinTyramide [Y8]	1.437	0.52306	20
Stxbp1	Syntaxin-binding protein 1	P61765	[466-477]	[K].ERISEQTYQLSR.[W]	1xBiotinTyramide [Y8]	0.72	-0.473931	18
Mapt	Microtubule-associated protein tau	P19332	[695-706]	[K].AKTDHGAEIVYK.[S]	1xBiotinTyramide [Y11]	0.721	-0.471929	108
Snca	Alpha-synuclein	P37377	[35-43]	[K].EGVLYVGSK.[T]	1xBiotinTyramide [Y5]	0.722	-0.469929	96
Map1a	Microtubule-associated protein 1A	P34926	[942-948]	[K].YVVTSEK.[L]	1xBiotinTyramide [Y1]	1.648	0.720716	4
Bsn	Protein bassoon	O88778	[809-830]	[R].HDYVEDSSEGGLSPLPPQPPAR.[A]	1xBiotinTyramide_Plus1 [Y3]	1.596	0.674461	5
Tagln3	Transgelin-3	P37805	[22-29]	[K].YDADLENK.[L]	1xBiotinTyramide [Y1]	0.722	-0.469929	1
Cnbp	Cellular nucleic acid-binding protein	P62634	[95-109]	[R].EQCCYNCGKPGHLAR.[D]	3xCarbamidomethyl [C3; C4; C7]; 1xBiotinTyramide [Y5]	0.713	-0.488026	7
Sptan1	Spectrin alpha chain, non-erythrocytic 1	P16086	[64-81]	[K].LQVASDENYKDPTNLQGK.[L]	1xBiotinTyramide [Y9]	0.647	-0.628162	1
Grb2	Growth factor receptor-bound protein 2	P62994	[208-215]	[R].NYVTPVNR.[N]	1xBiotinTyramide [Y2]	0.686	-0.54372	10
Dpysl3	Dihydropyrimidinase-related protein 3	Q62952	[497-511]	[R].GMYDGPVFDLTTTPK.[G]	1xBiotinTyramide [Y3]	0.636	-0.652901	8
Dpp3	Dipeptidyl peptidase 3	O55096	[2-20]	[M].ADTQYILPNDIGVSSLDCR.[E]	1xAcetyl [N-Term]; 1xCarbamidomethyl [C18]; 1xBiotinTyramide [Y5]	0.6	-0.736966	3
Map1b	Microtubule-associated protein 1B	P15205	[1908-1921]	[K].SPCDSGYSYETIEK.[T]	1xCarbamidomethyl [C3]; 1xBiotinTyramide [Y]	1.428	0.513996	43
Map1b	Microtubule-associated protein 1B	P15205	[1888-1904]	[K].TIQAHDVGGYYYEKTER.[T]	1xBiotinTyramide [Y]	1.431	0.517024	9
Map2	Microtubule-associated protein 2	P15146	[44-71]	[R].SANGFPYREEEEGAFGEHGSQGTYSDTK.[E]	1xDeamidated [N3]; 1xBiotinTyramide_Plus1 [Y]	0.644	-0.634867	6
Map2	Microtubule-associated protein 2	P15146	[1619-1636]	[R].TPGTPGTPSYPRTPGTPK.[S]	1xBiotinTyramide [Y10]	1.578	0.658097	3
Mustn1	Musculoskeletal embryonic nuclear protein 1	Q80XX4	[46-60]	[R].DYEQAGSAAPSIFSR.[N]	1xBiotinTyramide [Y2]	1.666	0.736388	8
Nefl	Neurofilament light polypeptide	P19527	[18-23]	[R].YVETPR.[V]	1xBiotinTyramide [Y1]	1.456	0.54201	7
Pdcd6ip	Programmed cell death 6-interacting protein	Q9QZA2	[721-749]	[R].EPSAPSIPPPAYQSSPAGGHATAPTPAPR.[T]	1xBiotinTyramide [Y12]	0.725	-0.463947	19
Sorbs2	Sorbin and SH3 domain-containing protein 2	O35413	[243-251]	[K].TQTYRPLSK.[S]	1xBiotinTyramide [Y4]	0.64	-0.643856	2
Uba1	Ubiquitin-like modifier-activating enzyme 1	Q5U300	[538-551]	[R].QMNPYIQVTSHQNR.[V]	1xBiotinTyramide [Y5]	0.687	-0.541618	12
Arf3	ADP-ribosylation factor 3	P61206	[31-36]	[K].TTILYK.[L]	1xBiotinTyramide [Y5]	1.423	0.508936	11
Nap1l1	Nucleosome assembly protein 1-like 1	Q9Z2G8	[56-72]	[R].LDGLVDTPTGYIESLPK.[V]	1xBiotinTyramide [Y11]	0.664	-0.590745	10
Bsn	Protein bassoon	O88778	[3198-3223]	[R].SSVSQSPAPTYPSDSHYTSLEQNVPR.[N]	1xBiotinTyramide_Plus1 [Y]	1.602	0.679874	6
Clip2	CAP-Gly domain-containing linker protein 2	O55156	[589-597]	[K].YAQEVADLK.[A]	1xBiotinTyramide [Y1]	0.552	-0.85726	1
Dlg3	Disks large homolog 3	Q62936	[790-797]	[R].QTYEQANK.[I]	1xBiotinTyramide [Y3]	0.64	-0.643856	1
Hsp90aa1	Heat shock protein HSP 90-alpha	P82995	[622-632]	[R].DNSTMGYMAAK.[K]	1xOxidation [M]; 1xBiotinTyramide [Y7]	1.415	0.500802	40
Hsp90aa1	Heat shock protein HSP 90-alpha	P82995	[283-293]	[K].EKYIDQEELNK.[T]	1xBiotinTyramide [Y3]	1.527	0.6107	1
Lysmd1	LysM and putative peptidoglycan-binding domain-containing protein 1	Q5HZA4	[178-196]	[R].KGESGVPEEDTGLYPSSPR.[M]	1xBiotinTyramide [Y14]	1.419	0.504875	20
Ybx1	Nuclease-sensitive element-binding protein 1	P62961	[203-232]	[R].RPQYSNPPVQGEVMEGADNQGAGEQGRPVR.[Q]	1xBiotinTyramide [Y4]	0.691	-0.533242	4
Atp2a1	Sarcoplasmic/endoplasmic reticulum calcium ATPase 1	Q64578	[121-128]	[K].EYEPEMGK.[V]	1xBiotinTyramide [Y2]	1.574	0.654436	10
Atp2a1	Sarcoplasmic/endoplasmic reticulum calcium ATPase 1	Q64578	[121-128]	[K].EYEPEMGK.[V]	1xOxidation [M6]; 1xBiotinTyramide [Y2]	1.646	0.718964	6
Shank1	SH3 and multiple ankyrin repeat domains protein 1	Q9WV48	[1305-1322]	[R].LESGGSSGGYGAYAAGSR.[A]	1xBiotinTyramide [Y]	0.728	-0.45799	17
Scn2a	Sodium channel protein type 2 subunit alpha	P04775	[1064-1069]	[K].DLNYLK.[D]	1xBiotinTyramide [Y4]	1.483	0.568519	6
Slc24a2	Sodium/potassium/calcium exchanger 2	O54701	[403-416]	[R].QNGAANHVDYAAEK.[I]	1xBiotinTyramide [Y10]	1.638	0.711935	10
Vcp	Transitional endoplasmic reticulum ATPase	P46462	[488-502]	[R].ELQELVQYPVEHPDK.[F]	1xBiotinTyramide [Y8]	0.624	-0.680382	2
Lasp1	LIM and SH3 domain protein 1	Q99MZ8	[50-59]	[K].KPYCNAHYPK.[Q]	1xCarbamidomethyl [C4]; 1xBiotinTyramide [Y]	0.646	-0.630394	9
Stx7	Syntaxin-7	O70257	[227-232]	[R].AANYQR.[K]	1xBiotinTyramide [Y4]	0.732	-0.450084	8
Vcp	Transitional endoplasmic reticulum ATPase	P46462	[488-502]	[R].ELQELVQYPVEHPDK.[F]	1xBiotinTyramide_Plus1 [Y8]	0.554	-0.852042	1
Hsp90b1	Endoplasmin	Q66HD0	[396-404]	[R].GLFDEYGSK.[K]	1xBiotinTyramide [Y6]	0.681	-0.554273	5
Map1b	Microtubule-associated protein 1B	P15205	[1784-1801]	[R].ESSPTYSPGFSDSTSGAK.[E]	1xBiotinTyramide [Y6]	1.41	0.495695	22
Map6	Microtubule-associated protein 6	Q63560	[537-544]	[R].SLYSEPFK.[E]	1xBiotinTyramide [Y3]	1.596	0.674461	3
Ndel1	Nuclear distribution protein nudE-like 1	Q78PB6	[83-92]	[K].LEHQYAQSYK.[Q]	1xBiotinTyramide [Y9]	1.411	0.496718	13
Cnbp	Cellular nucleic acid-binding protein	P62634	[153-160]	[K].TSEVNCYR.[C]	1xCarbamidomethyl [C6]; 1xBiotinTyramide [Y7]	1.409	0.494672	11
Hgs	Hepatocyte growth factor-regulated tyrosine kinase substrate	Q9JJ50	[284-291]	[K].STYTAHPK.[S]	1xBiotinTyramide [Y3]	1.507	0.591679	13
Stxbp1	Syntaxin-binding protein 1	P61765	[333-339]	[K].KMPQYQK.[E]	1xOxidation [M2]; 1xBiotinTyramide [Y5]	0.564	-0.826233	3
Tsg101	Tumor susceptibility gene 101 protein	Q6IRE4	[383-391]	[R].KTAGLSDLY.[-]	1xBiotinTyramide [Y9]	0.733	-0.448115	7
Cltc	Clathrin heavy chain 1	P11442	[1482-1498]	[R].TSIDAYDNFDNISLAQR.[L]	1xBiotinTyramide [Y6]	0.735	-0.444184	23
Mapk1	Mitogen-activated protein kinase 1	P63086	[352-357]	[R].FQPGYR.[S]	1xBiotinTyramide [Y5]	0.736	-0.442222	18
Map2	Microtubule-associated protein 2	P15146	[44-71]	[R].SANGFPYREEEEGAFGEHGSQGTYSDTK.[E]	1xDeamidated [N3]; 1xBiotinTyramide [Y]	1.602	0.679874	7
Akr1a1	Aldo-keto reductase family 1 member A1	P51635	[313-325]	[R].DAGHPLYPFNDPY.[-]	1xBiotinTyramide [Y13]	0.595	-0.749038	4
Tubb2b	Tubulin beta-2B chain	Q3KRE8	[47-62]	[R].INVYYNEATGNKYVPR.[A]	1xBiotinTyramide [Y13]	0.737	-0.440263	23
Rps2	40S ribosomal protein S2	P27952	[264-275]	[K].SPYQEFTDHLVK.[T]	1xBiotinTyramide [Y3]	0.6	-0.736966	3
Rpl3	60S ribosomal protein L3	P21531	[301-312]	[K].NNASTDYDLSDK.[S]	1xBiotinTyramide [Y7]	1.546	0.62854	7
Calm2	Calmodulin-2	P0DP30	[128-149]	[R].EADIDGDGQVNYEEFVQMMTAK.[-]	1xOxidation [M]; 1xBiotinTyramide [Y12]	0.697	-0.520769	10
Clasp2	CLIP-associating protein 2	Q99JD4	[1010-1025]	[R].DYNPYNYSDSISPFNK.[S]	1xBiotinTyramide [Y]	0.677	-0.562772	9
Dpysl3	Dihydropyrimidinase-related protein 3	Q62952	[497-511]	[R].GMYDGPVFDLTTTPK.[G]	1xOxidation [M2]; 1xBiotinTyramide [Y3]	0.741	-0.432455	14
Fasn	Fatty acid synthase	P12785	[1836-1841]	[R].YMAQGK.[H]	1xBiotinTyramide [Y1]	1.568	0.648926	2
Lrfn1	Leucine-rich repeat and fibronectin type III domain-containing protein 1	P0C7J6	[580-608]	[R].VSHVCSQTNGSSAQQASAPPAPDRYEALR.[E]	1xCarbamidomethyl [C5]; 1xDeamidated [N9]; 1xBiotinTyramide [Y25]	1.494	0.57918	1
Lrrc7	Leucine-rich repeat-containing protein 7	P70587	[1172-1183]	[R].YEDEHPSYQEVK.[A]	1xBiotinTyramide [Y8]	0.655	-0.610433	2
Pgrmc1	Membrane-associated progesterone receptor component 1	P70580	[80-88]	[R].RYDGVQDPR.[I]	1xBiotinTyramide [Y2]	1.466	0.551885	4
Nsfl1c	NSFL1 cofactor p47	O35987	[157-173]	[R].LGAAPEEESAYVAGERR.[R]	1xBiotinTyramide [Y11]	0.709	-0.496142	6
Bsn	Protein bassoon	O88778	[3417-3423]	[R].YYGVSSR.[D]	1xBiotinTyramide [Y1]	1.396	0.481299	16
Cdv3	Protein CDV3 homolog	Q5XIM5	[167-198]	[K].TALVQAPPAPVTVTETPEPAMPSGVYRPPGAR.[L]	1xBiotinTyramide [Y26]	0.676	-0.564905	4
Sept7	Septin-7	Q9WVC0	[313-327]	[K].LAAVTYNGVDNNKNK.[G]	1xDeamidated [N7]; 1xBiotinTyramide [Y6]	1.543	0.625738	10
Sv2b	Synaptic vesicle glycoprotein 2B	Q63564	[6-21]	[R].YRDNYEGYAPNDGYYR.[G]	1xBiotinTyramide [Y]	0.741	-0.432455	17
Tjp1	Tight junction protein ZO-1	A0A0G2K2P5	[1031-1048]	[R].LDKEPNPAYDPQLPYVEK.[Q]	1xBiotinTyramide_Plus1 [Y15]	1.45	0.536053	2
Tpp2	Tripeptidyl-peptidase 2	Q64560	[30-36]	[R].YPEYDGR.[G]	1xBiotinTyramide [Y]	1.395	0.480265	32
Slc17a6	Vesicular glutamate transporter 2	Q9JI12	[561-576]	[K].KEEFVQESAQDAYSYK.[D]	1xBiotinTyramide [Y]	1.397	0.482332	9
Actr1a	Alpha-centractin	P85515	[1-22]	[-].MESYDVIANQPVVIDNGSGVIK.[A]	1xAcetyl [N-Term]; 1xBiotinTyramide [Y4]	0.744	-0.426625	18
Map1b	Microtubule-associated protein 1B	P15205	[1942-1955]	[R].TPEEGGYSYEISEK.[T]	1xBiotinTyramide [Y]	1.392	0.477159	32
Map1b	Microtubule-associated protein 1B	P15205	[2044-2057]	[K].TPQASTYSYETSDR.[C]	1xBiotinTyramide [Y]	1.392	0.477159	47
Nefm	Neurofilament medium polypeptide	P12839	[44-54]	[R].GSPSTVSSSYK.[R]	1xBiotinTyramide [Y10]	1.548	0.630405	3
Rock2	Rho-associated protein kinase 2	Q62868	[721-729]	[K].IYESIEEAK.[S]	1xBiotinTyramide [Y2]	1.391	0.476122	7
Strap	Serine-threonine kinase receptor-associated protein	Q5XIG8	[105-122]	[K].TVDFTQDSNYLLTGGQDK.[L]	1xBiotinTyramide [Y10]	0.618	-0.694321	3
Tsg101	Tumor susceptibility gene 101 protein	Q6IRE4	[34-50]	[K].DLKPVLDSYVFNDGSSR.[E]	1xBiotinTyramide [Y9]	0.669	-0.579922	5
Cap1	Adenylyl cyclase-associated protein 1	Q08163	[18-37]	[R].LEAVSHTSDMHCGYGDSPSK.[G]	1xCarbamidomethyl [C12]; 1xBiotinTyramide [Y14]	0.744	-0.426625	34
Pde2a	cGMP-dependent 3',5'-cyclic phosphodiesterase	Q01062	[209-216]	[K].GYTAHDRK.[I]	1xBiotinTyramide [Y2]	0.647	-0.628162	4
Rpl5	60S ribosomal protein L5	P09895	[210-221]	[R].YLMEEDEDAYKK.[Q]	1xOxidation [M3]; 1xBiotinTyramide [Y1]	1.467	0.552869	1
Actn1	Alpha-actinin-1	Q9Z1P2	[677-684]	[K].SIVNYKPK.[I]	1xBiotinTyramide [Y5]	0.745	-0.424688	16
Pi4ka	Phosphatidylinositol 4-kinase alpha	O08662	[191-201]	[R].YSNSEESLLSK.[L]	1xBiotinTyramide [Y1]	1.433	0.519039	9
Scamp1	Secretory carrier-associated membrane protein 1	P56603	[53-78]	[K].MPNVPNTQPAIMKPTEEHPAYTQITK.[E]	1xOxidation [M]; 1xBiotinTyramide [Y21]	1.387	0.471968	26
Tubb2b	Tubulin beta-2B chain	Q3KRE8	[277-282]	[R].GSQQYR.[A]	1xBiotinTyramide [Y5]	1.387	0.471968	354
Rars	Arginine--tRNA ligase, cytoplasmic	P40329	[378-393]	[K].SDGGYTYDTSDLAAIK.[Q]	1xBiotinTyramide [Y]	1.569	0.649845	9
Cdc26	Anaphase-promoting complex subunit CDC26	Q6YDN7	[65-72]	[R].IGYKPQLK.[T]	1xBiotinTyramide [Y3]	0.663	-0.592919	3
Dlg3	Disks large homolog 3	Q62936	[610-622]	[R].DFPGLSDDYYGAK.[N]	1xBiotinTyramide [Y]	0.664	-0.590745	7
Chmp5	Charged multivesicular body protein 5	Q4QQV8	[119-124]	[K].AYKEVK.[I]	1xBiotinTyramide [Y2]	0.655	-0.610433	5
Tubb2b	Tubulin beta-2B chain	Q3KRE8	[337-350]	[K].NSSYFVEWIPNNVK.[T]	1xBiotinTyramide [Y4]	1.381	0.465713	34
Hspa8	Heat shock cognate 71 kDa protein	P63018	[518-531]	[R].MVQEAEKYKAEDEK.[Q]	1xBiotinTyramide [Y8]	0.749	-0.416962	19
Dnm1	Dynamin-1	P21575	[344-361]	[R].IEGSGDQIDTYELSGGAR.[I]	1xBiotinTyramide [Y11]	1.379	0.463622	64
Pgrmc1	Membrane-associated progesterone receptor component 1	P70580	[164-169]	[K].YHHVGK.[L]	1xBiotinTyramide_Plus1 [Y1]	0.603	-0.72977	1
Nsf	Vesicle-fusing ATPase	Q9QUL6	[294-303]	[K].YVGESEANIR.[K]	1xBiotinTyramide [Y1]	0.75	-0.415037	30
Afdn	Afadin	O35889	[198-204]	[R].LAAEVYK.[D]	1xBiotinTyramide [Y6]	1.562	0.643394	10
Aak1	AP2-associated protein kinase 1	P0C1X8	[227-237]	[R].APEMVNLYSGK.[I]	1xBiotinTyramide [Y8]	0.716	-0.481969	5
Dctn2	Dynactin subunit 2	Q6AYH5	[6-14]	[K].YADLPGIAR.[N]	1xBiotinTyramide [Y1]	0.752	-0.411195	10
Rac1	Ras-related C3 botulinum toxin substrate 1	Q6RUV5	[95-102]	[R].AKWYPEVR.[H]	1xBiotinTyramide [Y4]	0.738	-0.438307	5
Rtn4	Reticulon-4	Q9JK11	[629-646]	[K].LEPENPPPYEEAMNVALK.[A]	1xBiotinTyramide [Y9]	1.377	0.461529	13
Atp6v1e1	V-type proton ATPase subunit E 1	Q6PCU2	[53-60]	[K].IMEYYEKK.[E]	1xBiotinTyramide [Y4]	0.65	-0.621488	2
Tuba1a	Tubulin alpha-1A chain	P68370	[395-401]	[K].FDLMYAK.[R]	1xOxidation [M4]; 1xBiotinTyramide [Y5]	1.543	0.625738	8
Mtmr6	Myotubularin-related protein 6	A0A0G2JXT6	[639-652]	[K].SEPAVVSLEYGVAR.[M]	1xBiotinTyramide [Y10]	0.656	-0.608232	5
Neo1	Neogenin (Fragment)	P97603	[756-761]	[K].VDYKQR.[Y]	1xDeamidated [Q5]; 1xBiotinTyramide [Y3]	1.567	0.648005	3
Dpp3	Dipeptidyl peptidase 3	O55096	[249-257]	[R].GDYAPILQK.[V]	1xBiotinTyramide [Y3]	1.524	0.607863	1
Crmp1	Dihydropyrimidinase-related protein 1	Q62950	[497-511]	[R].GMYDGPVYEVPATPK.[H]	1xOxidation [M2]; 1xBiotinTyramide [Y]	1.37	0.454176	106
Pgd	6-phosphogluconate dehydrogenase, decarboxylating	P85968	[137-147]	[R].YGPSLMPGGNK.[E]	1xOxidation [M6]; 1xBiotinTyramide [Y1]	1.546	0.62854	14
Bsn	Protein bassoon	O88778	[1769-1780]	[K].QVEQAVQTAPYR.[G]	1xBiotinTyramide [Y11]; 1xGln->pyro-Glu [Q1]	0.674	-0.56918	3
Camk4	Calcium/calmodulin-dependent protein kinase type IV	P13234	[51-58]	[R].GATSIVYR.[C]	1xBiotinTyramide [Y7]	0.658	-0.603841	1
Eif1a	Eukaryotic translation initiation factor 1A	Q6VV72	[95-101]	[K].YNADEAR.[S]	1xBiotinTyramide [Y1]	1.542	0.624803	2
Hsp90aa1	Heat shock protein HSP 90-alpha	P82995	[61-69]	[R].YESLTDPSK.[L]	1xBiotinTyramide [Y1]	1.366	0.449957	36
Hsp90ab1	Heat shock protein HSP 90-beta	P34058	[613-623]	[R].DNSTMGYMMAK.[K]	1xBiotinTyramide [Y7]	0.716	-0.481969	6
Map1a	Microtubule-associated protein 1A	P34926	[1911-1929]	[R].DTEQTEPEQREPTPYPDER.[S]	1xBiotinTyramide_Plus1 [Y15]	0.603	-0.72977	4
Gpm6a	Neuronal membrane glycoprotein M6-a	Q812E9	[272-278]	[K].ERLNAYT.[-]	1xBiotinTyramide [Y6]	0.757	-0.401635	33
Coro1a	Coronin-1A	Q91ZN1	[394-400]	[K].DGYVPPK.[S]	1xBiotinTyramide [Y3]	1.384	0.468844	26
Canx	Calnexin	P35565	[509-516]	[K].QSNAMEYK.[K]	1xBiotinTyramide [Y7]	1.4	0.485427	12
Tbca	Tubulin-specific chaperone A	Q6PEC1	[42-52]	[K].AEDGENYAIKK.[Q]	1xBiotinTyramide [Y7]	0.68	-0.556393	5
Ckb	Creatine kinase B-type	P07335	[97-107]	[R].HGGYQPSDEHK.[T]	1xBiotinTyramide [Y4]	0.574	-0.800877	1
Fasn	Fatty acid synthase	P12785	[1053-1066]	[R].VTAIYIDPATHLQK.[V]	1xBiotinTyramide [Y5]	0.76	-0.395929	7
Sv2a	Synaptic vesicle glycoprotein 2A	Q02563	[49-67]	[R].FEEEEDDDDFPAPADGYYR.[G]	1xBiotinTyramide [Y]	0.76	-0.395929	15
Slc1a2	Excitatory amino acid transporter 2	P31596	[530-550]	[R].ESNSNQCVYAAHNSVVIDECK.[V]	2xCarbamidomethyl [C7; C20]; 1xBiotinTyramide [Y9]	1.585	0.664483	8
Camk2b	Calcium/calmodulin-dependent protein kinase type II subunit beta	P08413	[10-22]	[R].FTDEYQLYEDIGK.[G]	1xBiotinTyramide [Y8]	0.716	-0.481969	10
Fasn	Fatty acid synthase	P12785	[958-967]	[K].VYQWEDPDSK.[L]	1xBiotinTyramide [Y2]	1.546	0.62854	2
Prrt1	Proline-rich transmembrane protein 1	Q6MG82	[107-117]	[R].MPPDPYLQETR.[F]	1xBiotinTyramide [Y6]	0.747	-0.42082	12
Rph3a	Rabphilin-3A	P47709	[337-360]	[R].TGPTGGFQAAPHTAGPYSQAAPAR.[Q]	1xBiotinTyramide [Y17]	0.761	-0.394032	48
Atp6v0a1	V-type proton ATPase 116 kDa subunit a isoform 1	P25286	[199-217]	[R].QAEIENPLEDPVTGDYVHK.[S]	1xBiotinTyramide [Y16]; 1xGln->pyro-Glu [Q1]	0.686	-0.54372	11
Map6	Microtubule-associated protein 6	Q63560	[33-59]	[K].YSEATEHPGAPPQPPAPPQPGLAPPSR.[A]	1xBiotinTyramide [Y1]	1.357	0.440421	25
Ensa	Alpha-endosulfine	P60841	[61-74]	[K].GQKYFDSGDYNMAK.[A]	1xBiotinTyramide [Y4]	0.674	-0.56918	1
Sdc3	Syndecan-3	P33671	[426-442]	[K].QASVTYQKPDKQEEFYA.[-]	1xBiotinTyramide [Y]	0.763	-0.390245	12
Lasp1	LIM and SH3 domain protein 1	Q99MZ8	[112-128]	[K].KTQDQISNIKYHEEFEK.[S]	1xBiotinTyramide [Y11]	1.499	0.584	3
Nrxn2	Neurexin-2	Q63374	[1678-1692]	[R].NYISNSAQSNGAVVK.[E]	1xDeamidated [N/Q]; 1xBiotinTyramide [Y2]	0.709	-0.496142	13
Afdn	Afadin	O35889	[1291-1296]	[K].VYQLER.[H]	1xBiotinTyramide [Y2]	0.737	-0.440263	1
Psmc1	26S proteasome regulatory subunit 4	P62193	[295-303]	[R].YDSNSGGER.[E]	1xDeamidated [N4]; 1xBiotinTyramide [Y1]	0.752	-0.411195	2
Cxadr	Coxsackievirus and adenovirus receptor homolog	Q9R066	[293-315]	[R].SYIGSNHSSLGSMSPSNMEGYSK.[T]	1xOxidation [M18]; 1xBiotinTyramide_Plus1 [Y21]	1.531	0.614474	1
Gpm6a	Neuronal membrane glycoprotein M6-a	Q812E9	[248-255]	[R].MQKYEDIK.[S]	1xBiotinTyramide [Y4]	0.766	-0.384584	142
Ptk2b	Protein-tyrosine kinase 2-beta	P70600	[846-861]	[K].EAGYTEFTGPPQKPPR.[L]	1xBiotinTyramide [Y4]	1.53	0.613532	5
Sqstm1	Sequestosome-1	O08623	[378-392]	[K].EAALYPHLPPEADPR.[L]	1xBiotinTyramide [Y5]	1.528	0.611645	7
Slc6a17	Sodium-dependent neutral amino acid transporter SLC6A17	P31662	[693-712]	[R].SYLGPGSTSPLESSSHPNGR.[Y]	1xDeamidated [N18]; 1xBiotinTyramide [Y2]	1.474	0.559737	6
Snap29	Synaptosomal-associated protein 29	Q9Z2P6	[160-168]	[K].YQASHPNLR.[R]	1xBiotinTyramide [Y1]	0.727	-0.459973	10
Tubb2b	Tubulin beta-2B chain	Q3KRE8	[277-282]	[R].GSQQYR.[A]	1xAcetyl [N-Term]; 1xBiotinTyramide [Y5]	1.514	0.598365	5
Prune2	Protein prune homolog 2	Q5BJR4	[94-115]	[R].SSGQESESIPEYTAEEEREDNR.[L]	1xBiotinTyramide [Y12]	0.68	-0.556393	1
Slc17a7	Vesicular glutamate transporter 1	Q62634	[272-283]	[R].KYIEDAIGESAK.[L]	1xBiotinTyramide [Y2]	0.719	-0.475936	1
Nap1l4	Nucleosome assembly protein 1-like 4	Q5U2Z3	[45-61]	[R].LDNVSHTPSSYIETLPK.[A]	1xBiotinTyramide [Y11]	0.769	-0.378944	8
Srcin1	SRC kinase signaling inhibitor 1	Q9QXY2	[365-386]	[R].LSYAGGRPPSYAGSPVHHAAER.[L]	1xBiotinTyramide [Y]	0.77	-0.37707	17
Lrfn1	Leucine-rich repeat and fibronectin type III domain-containing protein 1	P0C7J6	[561-568]	[K].VYGDGDSR.[R]	1xBiotinTyramide [Y2]	1.535	0.618239	1
Ppp1r1b	Protein phosphatase 1 regulatory subunit 1B	Q6J4I0	[68-80]	[K].RPNPCAYTPPSLK.[A]	1xCarbamidomethyl [C5]; 1xBiotinTyramide [Y7]	0.661	-0.597278	1
Ablim2	Actin-binding LIM protein 2	Q6KC51	[435-440]	[R].KPPIYK.[Q]	1xBiotinTyramide [Y5]	1.465	0.550901	3
Rims2	Regulating synaptic membrane exocytosis protein 2	Q9JIS1	[417-427]	[R].EAQGQSSYPQR.[T]	1xBiotinTyramide [Y8]	1.552	0.634129	9
Ldha	L-lactate dehydrogenase A chain	P04642	[127-132]	[K].YSPQCK.[L]	1xCarbamidomethyl [C5]; 1xBiotinTyramide [Y1]	0.773	-0.37146	21
Plppr3	Phospholipid phosphatase-related protein type 3	Q7TMB0	[697-707]	[R].EVEAEAESYYR.[R]	1xBiotinTyramide [Y9]	1.449	0.535058	4
Rac1	Ras-related C3 botulinum toxin substrate 1	Q6RUV5	[134-147]	[K].LTPITYPQGLAMAK.[E]	1xOxidation [M12]; 1xBiotinTyramide [Y6]	1.337	0.418999	8
Synj1	Synaptojanin-1	Q62910	[439-449]	[K].IYAGTGALEGK.[A]	1xBiotinTyramide [Y2]	0.698	-0.518701	4
Maged1	Melanoma-associated antigen D1	Q9ES73	[92-100]	[K].GPNDYSQAR.[N]	1xBiotinTyramide [Y5]	1.47	0.555816	5
Rab4b	Ras-related protein Rab-4B	P51146	[183-195]	[R].MGSGIQYGDISLR.[Q]	1xBiotinTyramide [Y7]	0.66	-0.599462	3
Srcin1	SRC kinase signaling inhibitor 1	Q9QXY2	[315-321]	[R].EMVYASR.[E]	1xOxidation [M2]; 1xBiotinTyramide [Y4]	1.483	0.568519	3
Usp10	Ubiquitin carboxyl-terminal hydrolase 10	Q3KR59	[650-658]	[R].ESVQGYTTK.[T]	1xBiotinTyramide [Y6]	1.501	0.585924	4
Map1a	Microtubule-associated protein 1A	P34926	[939-948]	[K].EEKYVVTSEK.[L]	1xBiotinTyramide [Y4]	1.403	0.488515	1
Cacna1b	Voltage-dependent N-type calcium channel subunit alpha-1B	Q02294	[1944-1952]	[R].TQDVLYEAR.[A]	1xBiotinTyramide [Y6]	1.523	0.606916	5
Ywhaq	14-3-3 protein theta	P68255	[128-138]	[R].YLAEVACGDDR.[K]	1xCarbamidomethyl [C7]; 1xBiotinTyramide [Y1]	0.703	-0.508403	6
Cadps	Calcium-dependent secretion activator 1	Q62717	[1250-1255]	[K].TYETIR.[N]	1xBiotinTyramide [Y2]	0.777	-0.364013	9
Cnbp	Cellular nucleic acid-binding protein	P62634	[66-79]	[K].DCDLQEDACYNCGR.[G]	3xCarbamidomethyl [C2; C9; C12]; 1xBiotinTyramide [Y10]	1.442	0.528071	6
Snap91	Clathrin coat assembly protein AP180	Q05140	[10-24]	[R].IAAAQYSVTGSAVAR.[A]	1xBiotinTyramide_Plus1 [Y6]	0.694	-0.526992	4
Map2	Microtubule-associated protein 2	P15146	[44-51]	[R].SANGFPYR.[E]	1xBiotinTyramide [Y7]	1.464	0.549916	6
Rab7a	Ras-related protein Rab-7a	P09527	[138-146]	[K].RAQAWCYSK.[N]	1xCarbamidomethyl [C6]; 1xBiotinTyramide [Y7]	0.71	-0.494109	11
Dclk1	Serine/threonine-protein kinase DCLK1	O08875	[404-427]	[K].AQPAPPELNSESEDYSPSSSETVR.[S]	1xBiotinTyramide [Y15]	1.331	0.412511	35
Cttn	Src substrate cortactin	Q66HL2	[172-181]	[K].SAVGFDYQGK.[T]	1xBiotinTyramide [Y7]	1.482	0.567545	4
Pclo	Protein piccolo	Q9JKS6	[4668-4678]	[R].DNNGYSDPFVK.[V]	1xDeamidated [N3]; 1xBiotinTyramide [Y5]	1.442	0.528071	1
Dnm1	Dynamin-1	P21575	[386-393]	[R].REISYAIK.[N]	1xBiotinTyramide [Y5]	0.744	-0.426625	3
Cacybp	Calcyclin-binding protein	Q6AYK6	[176-197]	[K].EKEKPSYDTEADPSEGLMNVLK.[K]	1xBiotinTyramide [Y7]	0.712	-0.490051	1
Caskin1	Caskin-1	Q8VHK2	[291-304]	[K].DYCNNYDLTSLNVK.[A]	1xCarbamidomethyl [C3]; 1xBiotinTyramide [Y6]	1.537	0.620117	10
Basp1	Brain acid soluble protein 1	Q05175	[10-18]	[K].KGYNVNDEK.[A]	1xBiotinTyramide [Y3]	0.781	-0.356606	186
	DGK GFP APEX2	DGK001	[502-510]	[K].VGVAYVSVR.[V]	1xBiotinTyramide [Y5]	0.748	-0.41889	4
Actn1	Alpha-actinin-1	Q9Z1P2	[215-220]	[R].YLDIPK.[M]	1xBiotinTyramide [Y1]	0.777	-0.364013	6
Clasp2	CLIP-associating protein 2	Q99JD4	[309-315]	[K].SLQTYLK.[S]	1xBiotinTyramide [Y5]	1.416	0.501821	6
Cirbp	Cold-inducible RNA-binding protein	P60825	[140-145]	[R].DYYASR.[S]	1xBiotinTyramide [Y]	1.482	0.567545	5
Cplx1	Complexin-1	P63041	[68-73]	[R].DKYGIK.[K]	1xBiotinTyramide [Y3]	0.783	-0.352916	31
Elavl4	ELAV-like protein 4	O09032	[210-224]	[K].SSQALLSQLYQSPNR.[R]	1xBiotinTyramide [Y10]	1.432	0.518031	2
Atp2b2	Plasma membrane calcium-transporting ATPase 2	P11506	[2-12]	[M].GDMTNSDFYSK.[N]	1xAcetyl [N-Term]; 1xOxidation [M3]; 1xBiotinTyramide [Y9]	1.32	0.400538	19
Ppp1r14c	Protein phosphatase 1 regulatory subunit 14C	Q8R4R9	[128-144]	[K].LQEALVDCYKPTEEFIR.[E]	1xCarbamidomethyl [C8]; 1xBiotinTyramide [Y9]	0.702	-0.510457	2
Shank2	SH3 and multiple ankyrin repeat domains protein 2	Q9QX74	[84-93]	[K].SLGSYAPGPR.[S]	1xBiotinTyramide_Plus1 [Y5]	1.354	0.437228	2
Rps14	40S ribosomal protein S14	P13471	[64-84]	[K].ADRDESSPYAAMLAAQDVAQR.[C]	1xBiotinTyramide_Plus1 [Y9]	0.624	-0.680382	1
Adgrl1	Adhesion G protein-coupled receptor L1	O88917	[1372-1379]	[R].AEIELLYK.[A]	1xBiotinTyramide [Y7]	1.435	0.521051	1
Aldoc	Fructose-bisphosphate aldolase C	P09117	[343-363]	[K].YEGSGDGGAAAQSLYVANHAY.[-]	1xBiotinTyramide [Y]	0.785	-0.349235	49
Grip1	Glutamate receptor-interacting protein 1	P97879	[853-868]	[R].SQTYPDVGLSNEDWDR.[S]	1xBiotinTyramide [Y4]	0.701	-0.512514	4
Bsn	Protein bassoon	O88778	[1795-1806]	[R].YNLPNQVTPLAR.[R]	1xBiotinTyramide [Y1]	0.782	-0.354759	7
Srgap2	SLIT-ROBO Rho GTPase-activating protein 2	D4A208	[816-836]	[R].TGASCPSGGHVADIYLANINK.[Q]	1xCarbamidomethyl [C5]; 1xBiotinTyramide [Y15]	1.337	0.418999	5
Ptpn11	Tyrosine-protein phosphatase non-receptor type 11	P41499	[543-550]	[K].GHEYTNIK.[Y]	1xBiotinTyramide [Y4]	0.712	-0.490051	1
Ap2b1	AP-2 complex subunit beta	P62944	[6-11]	[K].YFTTNK.[K]	1xBiotinTyramide [Y1]	0.712	-0.490051	5
Sptan1	Spectrin alpha chain, non-erythrocytic 1	P16086	[931-950]	[K].KHEALMSDLSAYGSSIQALR.[E]	1xOxidation [M6]; 1xBiotinTyramide [Y12]	1.412	0.49774	6
Amph	Amphiphysin	O08838	[658-665]	[K].ESDWLQYR.[D]	1xBiotinTyramide [Y7]	0.787	-0.345564	9
Slc1a2	Excitatory amino acid transporter 2	P31596	[518-526]	[K].TQSVYDDTK.[N]	1xBiotinTyramide [Y5]	1.315	0.395063	23
Rph3a	Rabphilin-3A	P47709	[523-534]	[R].GMALYEEEQVER.[I]	1xBiotinTyramide [Y5]	0.627	-0.673463	1
Arhgef7	Rho guanine nucleotide exchange factor 7	O55043	[245-258]	[R].HMEDYHPDRQDIQK.[S]	1xBiotinTyramide [Y5]	0.715	-0.483985	4
Cct5	T-complex protein 1 subunit epsilon	Q68FQ0	[264-275]	[K].HKLDVTSVEDYK.[A]	1xBiotinTyramide [Y11]	1.402	0.487486	1
Stxbp1	Syntaxin-binding protein 1	P61765	[527-532]	[K].APGEYR.[S]	1xBiotinTyramide [Y5]	1.312	0.391768	76
Ap2m1	AP-2 complex subunit mu	P84092	[204-213]	[K].SYLSGMPECK.[F]	1xCarbamidomethyl [C9]; 1xOxidation [M6]; 1xBiotinTyramide [Y2]	1.349	0.43189	1
Tubb3	Tubulin beta-3 chain	Q4QRB4	[155-162]	[K].VREEYPDR.[I]	1xBiotinTyramide [Y5]	1.311	0.390668	144
Ywhaz	14-3-3 protein zeta/delta	P63102	[121-127]	[K].MKGDYYR.[Y]	1xOxidation [M1]; 1xBiotinTyramide [Y6]	0.719	-0.475936	2
Tjp1	Tight junction protein ZO-1	A0A0G2K2P5	[1170-1183]	[R].YRPEAQPYAPAGPK.[S]	1xBiotinTyramide [Y8]	0.654	-0.612637	5
Pclo	Protein piccolo	Q9JKS6	[4124-4133]	[K].QLPAAILYQK.[Q]	1xBiotinTyramide [Y8]; 1xGln->pyro-Glu [Q1]	1.39	0.475085	1
Shtn1	Shootin-1	A0MZ67	[18-28]	[K].EQAIGEYEDLR.[A]	1xBiotinTyramide [Y7]	1.431	0.517024	5
Actg1	Actin, cytoplasmic 2	P63259	[184-191]	[R].DLTDYLMK.[I]	1xOxidation [M7]; 1xBiotinTyramide [Y5]	0.771	-0.375197	7
Afdn	Afadin	O35889	[1656-1664]	[R].RQEEGYYSR.[L]	1xBiotinTyramide [Y7]	0.723	-0.467932	3
Snca	Alpha-synuclein	P37377	[35-43]	[K].EGVLYVGSK.[T]	1xAcetyl [N-Term]; 1xBiotinTyramide [Y5]	1.429	0.515006	8
Camk2a	Calcium/calmodulin-dependent protein kinase type II subunit alpha	P11275	[434-445]	[R].ITQYLDAGGIPR.[T]	1xBiotinTyramide [Y4]	0.794	-0.332789	26
Cacybp	Calcyclin-binding protein	Q6AYK6	[178-197]	[K].EKPSYDTEADPSEGLMNVLK.[K]	1xBiotinTyramide [Y5]	0.658	-0.603841	4
Aldoa	Fructose-bisphosphate aldolase A	P05065	[2-14]	[M].PHPYPALTPEQKK.[E]	1xBiotinTyramide_Plus1 [Y4]	1.453	0.539035	1
Hspa8	Heat shock cognate 71 kDa protein	P63018	[525-533]	[K].YKAEDEKQR.[D]	1xBiotinTyramide [Y1]	0.659	-0.60165	3
Hspa2	Heat shock-related 70 kDa protein 2	P14659	[528-536]	[R].YKSEDEANR.[D]	1xBiotinTyramide [Y1]	1.344	0.426533	1
Myh10	Myosin-10	Q9JLT0	[19-33]	[R].AVIYNPATQADWTAK.[K]	1xBiotinTyramide [Y4]	0.793	-0.334607	14
Bsn	Protein bassoon	O88778	[3326-3337]	[R].ADKYGPGPMGPK.[H]	1xBiotinTyramide [Y4]	0.721	-0.471929	7
Rapgef2	Rap guanine nucleotide exchange factor 2	F1M386	[1049-1064]	[K].VSQGLQVPAVSLYPSR.[K]	1xBiotinTyramide [Y13]	1.372	0.45628	2
Pak1	Serine/threonine-protein kinase PAK 1	P35465	[149-162]	[K].SAEDYNSSNTLNVK.[T]	1xBiotinTyramide [Y5]	1.303	0.381837	44
Tpm1	Tropomyosin alpha-1 chain	P04692	[214-226]	[K].YSQKEDKYEEEIK.[V]	1xBiotinTyramide [Y1]	1.303	0.381837	14
Vps4a	Vacuolar protein sorting-associated protein 4A	Q793F9	[289-299]	[R].IYIPLPEEAAR.[A]	1xBiotinTyramide [Y2]	0.636	-0.652901	3
Camk2a	Calcium/calmodulin-dependent protein kinase type II subunit alpha	P11275	[221-226]	[R].LYQQIK.[A]	1xBiotinTyramide [Y2]	1.299	0.377401	81
Cacna1e	Voltage-dependent R-type calcium channel subunit alpha-1E	Q07652	[1869-1884]	[K].ALPYLQQDPVSGLSGR.[S]	1xBiotinTyramide [Y4]	0.718	-0.477944	4
Acly	ATP-citrate synthase	P16638	[245-259]	[R].EAYPEEAYIADLDAK.[S]	1xBiotinTyramide [Y]	0.709	-0.496142	6
Coro1b	Coronin-1B	O89046	[410-422]	[R].NVLSDSKPAGYSR.[S]	1xBiotinTyramide [Y11]	1.298	0.37629	23
Sugt1	Protein SGT1 homolog	B0BN85	[246-256]	[K].NMYPSSSHYTR.[N]	1xBiotinTyramide_Plus1 [Y9]	1.384	0.468844	2
Slc1a2	Excitatory amino acid transporter 2	P31596	[518-529]	[K].TQSVYDDTKNHR.[E]	1xDeamidated [N10]; 1xBiotinTyramide [Y5]	1.443	0.529071	1
Map1b	Microtubule-associated protein 1B	P15205	[1888-1901]	[K].TIQAHDVGGYYYEK.[T]	1xBiotinTyramide [Y]	1.295	0.372952	115
Ppp1cb	Serine/threonine-protein phosphatase PP1-beta catalytic subunit	P62142	[304-319]	[K].YQYGGLNSGRPVTPPR.[T]	1xBiotinTyramide [Y]	0.799	-0.323733	14
Baiap2	Brain-specific angiogenesis inhibitor 1-associated protein 2	Q6GMN2	[334-345]	[K].LSDSYSNTLPVR.[K]	1xBiotinTyramide [Y5]	1.414	0.499782	6
Sh3gl2	Endophilin-A1	O35179	[166-171]	[R].LDFDYK.[K]	1xBiotinTyramide [Y5]	1.427	0.512985	1
Epha3	Ephrin type-A receptor 3	O08680	[771-783]	[R].VLEDDPEAAYTTR.[G]	1xBiotinTyramide [Y10]	1.294	0.371838	23
Cttn	Src substrate cortactin	Q66HL2	[132-147]	[R].VDQSAVGFEYQGKTEK.[H]	1xBiotinTyramide [Y10]	0.692	-0.531156	3
Cttn	Src substrate cortactin	Q66HL2	[199-208]	[K].YGIDKDKVDK.[S]	1xBiotinTyramide [Y1]	0.801	-0.320126	12
Purb	Transcriptional activator protein Pur-beta	Q68A21	[291-296]	[R].DKLYER.[R]	1xBiotinTyramide [Y4]	1.291	0.368489	2
Hbs1l	HBS1-like protein	Q6AXM7	[185-209]	[R].APYKGPPGDDVSIASPNVPETGTPK.[S]	1xBiotinTyramide [Y3]	0.726	-0.461959	1
Cand1	Cullin-associated NEDD8-dissociated protein 1	P97536	[2-14]	[M].ASASYHISNLLEK.[M]	1xAcetyl [N-Term]; 1xBiotinTyramide [Y5]	0.802	-0.318326	24
Elavl4	ELAV-like protein 4	O09032	[124-134]	[R].DANLYVSGLPK.[T]	1xBiotinTyramide [Y5]	1.427	0.512985	2
Sptan1	Spectrin alpha chain, non-erythrocytic 1	P16086	[638-646]	[K].LIDVNHYAK.[E]	1xBiotinTyramide [Y7]	0.74	-0.434403	2
Ppp1r12a	Protein phosphatase 1 regulatory subunit 12A	Q10728	[752-758]	[R].EDEYKQK.[Y]	1xBiotinTyramide [Y4]	0.637	-0.650635	2
Pitpna	Phosphatidylinositol transfer protein alpha isoform	P16446	[32-61]	[K].NETGGGEGVEVLVNEPYEKDDGEKGQYTHK.[I]	1xBiotinTyramide [Y]	0.803	-0.316528	18
Apba1	Amyloid-beta A4 precursor protein-binding family A member 1	O35430	[103-109]	[R].DGYEAER.[A]	1xBiotinTyramide [Y3]	1.285	0.361768	33
Caprin1	Caprin-1	Q5M9G3	[666-673]	[R].DGYQQNFK.[R]	1xBiotinTyramide [Y3]	1.286	0.362891	9
Dpysl2	Dihydropyrimidinase-related protein 2	P47942	[497-511]	[R].GLYDGPVCEVSVTPK.[T]	1xCarbamidomethyl [C8]; 1xBiotinTyramide [Y3]	0.805	-0.312939	61
Map1b	Microtubule-associated protein 1B	P15205	[1159-1191]	[K].YESSLYSQEYSKPVVASFNGLSDGSKTDATDGR.[D]	1xBiotinTyramide_Plus1 [Y]	0.765	-0.386468	7
Map1b	Microtubule-associated protein 1B	P15205	[1310-1337]	[K].TLEVVSPSQSVTGSAGHTPYYQSPTDEK.[S]	1xBiotinTyramide [Y20]	1.399	0.484396	5
Ybx1	Nuclease-sensitive element-binding protein 1	P62961	[203-232]	[R].RPQYSNPPVQGEVMEGADNQGAGEQGRPVR.[Q]	1xDeamidated [N6]; 1xBiotinTyramide_Plus1 [Y4]	1.363	0.446786	1
Synpo	Synaptopodin	Q9Z327	[753-762]	[K].YTTNAPGGFR.[V]	1xBiotinTyramide [Y1]	0.742	-0.430509	7
Vars	Valine--tRNA ligase	Q04462	[592-606]	[K].ITPAHDQNDYEVGQR.[H]	1xBiotinTyramide [Y10]	1.452	0.538041	7
Dbnl	Drebrin-like protein	Q9JHL4	[297-307]	[K].QFTQPEASYGR.[E]	1xBiotinTyramide [Y9]; 1xGln->pyro-Glu [Q1]	0.743	-0.428566	6
Rab1A	Ras-related protein Rab-1A	Q6NYB7	[133-140]	[K].VVDYTTAK.[E]	1xBiotinTyramide [Y4]	1.28	0.356144	17
Ripor1	Rho family-interacting cell polarization regulator 1	Q4FZU8	[162-171]	[R].AYSTGSPGSR.[E]	1xBiotinTyramide [Y2]	0.741	-0.432455	1
Sgip1	SH3-containing GRB2-like protein 3-interacting protein 1	P0DJJ3	[408-419]	[R].ATPPPPPPPTYR.[T]	1xBiotinTyramide [Y11]	1.281	0.35727	37
Apba1	Amyloid-beta A4 precursor protein-binding family A member 1	O35430	[220-228]	[R].ERDEAAAYR.[Q]	1xBiotinTyramide [Y8]	1.314	0.393965	7
Dclk2	Serine/threonine-protein kinase DCLK2	Q5MPA9	[79-85]	[R].NGDRYFK.[G]	1xBiotinTyramide [Y5]	0.732	-0.450084	1
Map2	Microtubule-associated protein 2	P15146	[547-566]	[K].LEGAGSATVAEVEMPFYEDK.[S]	1xBiotinTyramide [Y17]	0.74	-0.434403	1
Ampd2	AMP deaminase 2	Q02356	[133-152]	[K].TDSDSDLQLYKEQGEGQGDR.[G]	1xBiotinTyramide [Y10]	1.401	0.486457	1
Elavl2	ELAV-like protein 2	Q8CH84	[210-224]	[K].TNQAILSQLYQSPNR.[R]	1xBiotinTyramide [Y10]	1.309	0.388465	3
Camk2a	Calcium/calmodulin-dependent protein kinase type II subunit alpha	P11275	[221-226]	[R].LYQQIK.[A]	1xDeamidated [Q4]; 1xBiotinTyramide [Y2]	1.335	0.41684	1
Capns1	Calpain small subunit 1	Q64537	[87-101]	[R].SHYSNIEANESEEER.[Q]	1xBiotinTyramide [Y3]	1.354	0.437228	6
Sipa1l1	Signal-induced proliferation-associated 1-like protein 1	O35412	[1292-1320]	[K].QGHSDSHYSSHSSSNTLSSNASSAHSDEK.[W]	1xBiotinTyramide [Y8]; 1xGln->pyro-Glu [Q1]	1.364	0.447844	3
Dnm1	Dynamin-1	P21575	[272-279]	[R].MGTPYLQK.[V]	1xOxidation [M1]; 1xBiotinTyramide [Y5]	0.781	-0.356606	9
Palm	Paralemmin-1	Q920Q0	[41-46]	[R].QLQYLK.[S]	1xBiotinTyramide [Y4]	0.806	-0.311148	5
Sh3glb1	Endophilin-B1	Q6AYE2	[354-365]	[K].GKVPITYLELLN.[-]	1xBiotinTyramide [Y7]	0.648	-0.625934	2
Cct4	T-complex protein 1 subunit delta	Q7TPB1	[22-27]	[K].GAYQDR.[D]	1xBiotinTyramide [Y3]	1.271	0.345964	4
Dnaja1	DnaJ homolog subfamily A member 1	P63036	[47-59]	[K].QISQAYEVLADSK.[K]	1xBiotinTyramide [Y6]	1.37	0.454176	11
Tubb2b	Tubulin beta-2B chain	Q3KRE8	[47-58]	[R].INVYYNEATGNK.[Y]	1xBiotinTyramide [Y]	0.791	-0.33825	9
Baiap2	Brain-specific angiogenesis inhibitor 1-associated protein 2	Q6GMN2	[352-360]	[K].NSYATTENK.[T]	1xBiotinTyramide [Y3]	1.266	0.340277	42
Dstn	Destrin	Q7M0E3	[14-19]	[R].IFYDMK.[V]	1xBiotinTyramide [Y3]	0.786	-0.347399	4
Rab6a	Ras-related protein Rab-6A	Q9WVB1	[159-164]	[K].AGYNVK.[Q]	1xBiotinTyramide [Y3]	1.266	0.340277	11
Tuba1a	Tubulin alpha-1A chain	P68370	[157-164]	[R].LSVDYGKK.[S]	1xBiotinTyramide [Y5]	0.817	-0.291592	33
Pde2a	cGMP-dependent 3',5'-cyclic phosphodiesterase	Q01062	[432-446]	[K].VFDGGVVDDESYEIR.[I]	1xBiotinTyramide [Y12]	1.395	0.480265	3
Bsn	Protein bassoon	O88778	[3441-3449]	[R].VASAYSGEK.[L]	1xBiotinTyramide [Y5]	0.818	-0.289827	17
Pacsin1	Protein kinase C and casein kinase substrate in neurons protein 1	Q9Z0W5	[342-349]	[R].GSVSSYDR.[G]	1xBiotinTyramide_Plus1 [Y6]	1.331	0.412511	2
Pclo	Protein piccolo	Q9JKS6	[3911-3919]	[R].QTTLYLEPK.[I]	1xBiotinTyramide [Y5]; 1xGln->pyro-Glu [Q1]	1.394	0.479231	7
Bsn	Protein bassoon	O88778	[3706-3718]	[R].APSAYHHASDSKK.[G]	1xBiotinTyramide [Y5]	0.65	-0.621488	1
Hspa8	Heat shock cognate 71 kDa protein	P63018	[518-526]	[R].MVQEAEKYK.[A]	1xOxidation [M1]; 1xBiotinTyramide [Y8]	0.765	-0.386468	3
Ripor1	Rho family-interacting cell polarization regulator 1	Q4FZU8	[703-714]	[R].PCSHPTSTPYTK.[A]	1xCarbamidomethyl [C2]; 1xBiotinTyramide [Y10]	1.339	0.421156	3
Srr	Serine racemase	Q76EQ0	[206-221]	[K].VYAAEPSNADDCYQSK.[L]	1xCarbamidomethyl [C12]; 1xBiotinTyramide [Y13]	1.389	0.474047	9
Cfl1	Cofilin-1	P45592	[127-144]	[K].KLTGIKHELQANCYEEVK.[D]	1xCarbamidomethyl [C13]; 1xBiotinTyramide [Y14]	0.698	-0.518701	1
Cirbp	Cold-inducible RNA-binding protein	P60825	[146-154]	[R].SQGGSYGYR.[S]	1xBiotinTyramide [Y6]	1.4	0.485427	3
Atp2b1	Plasma membrane calcium-transporting ATPase 1	P11505	[49-62]	[K].IQESYGDVYGICTK.[L]	1xCarbamidomethyl [C12]; 1xBiotinTyramide [Y9]	0.795	-0.330973	9
Bsn	Protein bassoon	O88778	[1402-1440]	[R].SPSTSSTIHSYGQPPTTANYGSQTEELPHAPSGPAGSGR.[A]	1xBiotinTyramide [Y]	0.821	-0.284546	19
Atp2b1	Plasma membrane calcium-transporting ATPase 1	P11505	[2-15]	[M].GDMANNSVAYSGVK.[N]	1xAcetyl [N-Term]; 1xOxidation [M3]; 1xBiotinTyramide [Y10]	1.285	0.361768	11
Sv2c	Synaptic vesicle glycoprotein 2C	Q9Z2I6	[37-44]	[R].AQDEYTQR.[S]	1xBiotinTyramide [Y5]	0.822	-0.28279	36
Ppp5c	Serine/threonine-protein phosphatase 5	P53042	[75-87]	[R].TECYGYALGDATR.[A]	1xCarbamidomethyl [C3]; 1xBiotinTyramide [Y6]	1.413	0.498761	4
Arfgap2	ADP-ribosylation factor GTPase-activating protein 2	Q3MID3	[439-447]	[R].EVDSEYEAR.[S]	1xBiotinTyramide [Y6]	1.392	0.477159	8
Cacybp	Calcyclin-binding protein	Q6AYK6	[176-198]	[K].EKEKPSYDTEADPSEGLMNVLKK.[I]	1xOxidation [M18]; 1xBiotinTyramide [Y7]	1.319	0.399445	1
Hnrnpa3	Heterogeneous nuclear ribonucleoprotein A3	Q6URK4	[356-377]	[R].SSGSPYGGGYGSGGGSGGYGSR.[R]	1xBiotinTyramide [Y10]	1.281	0.35727	1
Pacsin1	Protein kinase C and casein kinase substrate in neurons protein 1	Q9Z0W5	[342-349]	[R].GSVSSYDR.[G]	1xBiotinTyramide [Y6]	1.255	0.327687	41
Rph3a	Rabphilin-3A	P47709	[304-333]	[R].AAPGPGRFPEQSTEAPPSDPGYPGAVAPAR.[E]	1xBiotinTyramide [Y22]	0.824	-0.279284	19
Uba1	Ubiquitin-like modifier-activating enzyme 1	Q5U300	[538-551]	[R].QMNPYIQVTSHQNR.[V]	1xBiotinTyramide [Y5]; 1xGln->pyro-Glu [Q1]	0.799	-0.323733	10
Camk2b	Calcium/calmodulin-dependent protein kinase type II subunit beta	P08413	[498-509]	[R].LTQYIDGQGRPR.[T]	1xBiotinTyramide [Y4]	0.825	-0.277534	6
1	Histone H2B type 1	Q00715	[80-86]	[R].LAHYNKR.[S]	1xBiotinTyramide [Y4]	0.676	-0.564905	1
Ppp1r7	Protein phosphatase 1 regulatory subunit 7	Q5HZV9	[77-87]	[R].DAEDVDLNHYR.[I]	1xBiotinTyramide [Y10]	1.252	0.324235	6
Rims1	Regulating synaptic membrane exocytosis protein 1	Q9JIR4	[1245-1253]	[K].YNIHKDQYR.[S]	1xBiotinTyramide [Y]	0.723	-0.467932	6
Gpr158	Probable G-protein coupled receptor 158	D4A6L0	[1050-1060]	[K].AAEGLYQANHK.[S]	1xBiotinTyramide [Y6]	0.822	-0.28279	6
Emd	Emerin	Q63190	[105-116]	[R].TYGEPESVGMSK.[S]	1xBiotinTyramide [Y2]	1.406	0.491597	2
Tuba1a	Tubulin alpha-1A chain	P68370	[157-163]	[R].LSVDYGK.[K]	1xBiotinTyramide [Y5]	0.828	-0.272297	8
Dnaja2	DnaJ homolog subfamily A member 2	O35824	[64-75]	[R].ELYDRYGEQGLR.[E]	1xBiotinTyramide [Y6]	0.796	-0.32916	7
Atp2b2	Plasma membrane calcium-transporting ATPase 2	P11506	[2-12]	[M].GDMTNSDFYSK.[N]	1xAcetyl [N-Term]; 1xBiotinTyramide [Y9]	0.828	-0.272297	20
Pdap1	28 kDa heat- and acid-stable phosphoprotein	Q62785	[16-31]	[R].QYTSPEEIDAQLQAEK.[Q]	1xBiotinTyramide [Y2]; 1xGln->pyro-Glu [Q1]	0.761	-0.394032	8
Ddx1	ATP-dependent RNA helicase DDX1	Q641Y8	[637-642]	[K].GCYNTR.[L]	1xCarbamidomethyl [C2]; 1xBiotinTyramide [Y3]	1.344	0.426533	4
Snap91	Clathrin coat assembly protein AP180	Q05140	[10-24]	[R].IAAAQYSVTGSAVAR.[A]	1xBiotinTyramide [Y6]	0.83	-0.268817	21
Nudt3	Diphosphoinositol polyphosphate phosphohydrolase 1	Q566C7	[145-168]	[R].QGYSANNGTPVLPTTYSSSMSGIR.[-]	1xOxidation [M20]; 1xBiotinTyramide [Y16]	1.357	0.440421	4
Eif1a	Eukaryotic translation initiation factor 1A	Q6VV72	[105-114]	[K].AYGELPEHAK.[I]	1xBiotinTyramide [Y2]	1.247	0.318461	8
Flot2	Flotillin-2	Q9Z2S9	[351-356]	[K].YGDAAK.[M]	1xBiotinTyramide [Y1]	0.829	-0.270556	15
Aldoc	Fructose-bisphosphate aldolase C	P09117	[343-363]	[K].YEGSGDGGAAAQSLYVANHAY.[-]	1xDeamidated [N18]; 1xBiotinTyramide [Y]	0.731	-0.452057	3
Gpsm1	G-protein-signaling modulator 1	Q9R080	[451-461]	[R].KYQEGPDAIER.[R]	1xBiotinTyramide [Y2]	1.246	0.317304	3
Hsp90aa1	Heat shock protein HSP 90-alpha	P82995	[622-632]	[R].DNSTMGYMAAK.[K]	1xBiotinTyramide [Y7]	0.831	-0.26708	6
Ppp1r12a	Protein phosphatase 1 regulatory subunit 12A	Q10728	[540-551]	[K].NSSINEGSTYHR.[S]	1xBiotinTyramide [Y10]	1.378	0.462576	1
Pkm	Pyruvate kinase PKM	P11980	[74-89]	[R].LNFSHGTHEYHAETIK.[N]	1xBiotinTyramide [Y10]	1.246	0.317304	11
Map1a	Microtubule-associated protein 1A	P34926	[1921-1929]	[R].EPTPYPDER.[S]	1xBiotinTyramide [Y5]	1.244	0.314986	82
Basp1	Brain acid soluble protein 1	Q05175	[10-20]	[K].KGYNVNDEKAK.[D]	1xDeamidated [N6]; 1xBiotinTyramide [Y3]	0.763	-0.390245	5
Nefm	Neurofilament medium polypeptide	P12839	[139-154]	[K].QASHAQLGDAYDQEIR.[E]	1xBiotinTyramide [Y11]	1.358	0.441483	7
Adcy5	Adenylate cyclase type 5	Q04400	[6-23]	[K].SVSPPGYAAQTAASPAPR.[G]	1xBiotinTyramide [Y7]	0.759	-0.397828	1
Carhsp1	Calcium-regulated heat stable protein 1	Q9WU49	[57-64]	[R].ASQGPVYK.[G]	1xBiotinTyramide [Y7]	1.278	0.353888	1
Shank2	SH3 and multiple ankyrin repeat domains protein 2	Q9QX74	[542-557]	[R].VYGTIKPAFNQNPVAK.[V]	1xBiotinTyramide [Y2]	0.762	-0.392137	5
Afdn	Afadin	O35889	[578-585]	[R].LDQEQDYR.[R]	1xBiotinTyramide [Y7]	0.776	-0.365871	4
Ctnnb1	Catenin beta-1	Q9WU82	[711-717]	[R].QDDPSYR.[S]	1xBiotinTyramide [Y6]; 1xGln->pyro-Glu [Q1]	1.36	0.443607	5
Eef1a1	Elongation factor 1-alpha 1	P62630	[173-179]	[K].EVSTYIK.[K]	1xBiotinTyramide [Y5]	0.766	-0.384584	2
Gpm6a	Neuronal membrane glycoprotein M6-a	Q812E9	[248-255]	[R].MQKYEDIK.[S]	1xOxidation [M1]; 1xBiotinTyramide [Y4]	0.835	-0.260152	107
Phactr1	Phosphatase and actin regulator 1	P62024	[334-353]	[R].VPCSTSYHSSGLHSSDGVTK.[A]	1xCarbamidomethyl [C3]; 1xBiotinTyramide [Y7]	1.307	0.386259	4
Ppp1r12a	Protein phosphatase 1 regulatory subunit 12A	Q10728	[762-769]	[R].TYDETYAR.[Y]	1xBiotinTyramide [Y]	1.239	0.309176	13
Wbp2	WW domain-binding protein 2	Q8R478	[47-56]	[K].KGTVYLTPYR.[V]	1xBiotinTyramide [Y9]	0.791	-0.33825	1
Gnl1	Guanine nucleotide-binding protein-like 1	Q6MG06	[75-80]	[R].GYDPNR.[Y]	1xBiotinTyramide [Y2]	1.351	0.434028	7
Add3	Gamma-adducin	Q62847	[508-517]	[K].IREQNRYDLK.[T]	1xBiotinTyramide [Y7]	1.298	0.37629	1
Shank2	SH3 and multiple ankyrin repeat domains protein 2	Q9QX74	[866-877]	[K].ADLNKPLYIDTK.[M]	1xBiotinTyramide [Y8]	1.235	0.304511	3
Tecpr1	Tectonin beta-propeller repeat-containing protein 1	Q3ZBA0	[1064-1084]	[R].AGITPSYPQGSSWEHVSNNVR.[K]	1xBiotinTyramide [Y7]	0.838	-0.254978	6
Tuba1a	Tubulin alpha-1A chain	P68370	[353-373]	[K].VGINYQPPTVVPGGDLAKVQR.[A]	1xBiotinTyramide [Y5]	1.337	0.418999	3
Cirbp	Cold-inducible RNA-binding protein	P60825	[162-172]	[R].DSYDSYATHNE.[-]	1xBiotinTyramide [Y]	1.325	0.405992	14
Rprm	Protein reprimo	Q5BJN9	[100-109]	[K].EVEAVVVGPY.[-]	1xBiotinTyramide [Y10]	1.242	0.312665	5
Cfap36	Cilia- and flagella-associated protein 36	Q4V8E4	[64-70]	[K].LLESYLK.[E]	1xBiotinTyramide [Y5]	0.756	-0.403542	4
Tkt	Transketolase	P50137	[1-11]	[-].MEGYHKPDQQK.[L]	1xAcetyl [N-Term]; 1xBiotinTyramide [Y4]	0.84	-0.251539	15
Unc13a	Protein unc-13 homolog A	Q62768	[1035-1042]	[R].EYQTDPAK.[K]	1xBiotinTyramide [Y2]	1.358	0.441483	7
Pkm	Pyruvate kinase PKM	P11980	[142-151]	[K].ITLDNAYMEK.[C]	1xBiotinTyramide [Y7]	0.777	-0.364013	3
Ddx1	ATP-dependent RNA helicase DDX1	Q641Y8	[695-702]	[R].AAGGGNYK.[G]	1xBiotinTyramide [Y7]	0.836	-0.258425	21
Psmc1	26S proteasome regulatory subunit 4	P62193	[24-32]	[K].KYEPPVPTR.[V]	1xBiotinTyramide [Y2]	1.31	0.389567	9
Actg1	Actin, cytoplasmic 2	P63259	[51-61]	[K].DSYVGDEAQSK.[R]	1xBiotinTyramide [Y3]	0.845	-0.242977	88
Cnn3	Calponin-3	P37397	[7-17]	[K].GPSYGLSAEVK.[N]	1xBiotinTyramide [Y4]	1.331	0.412511	2
Sh3glb1	Endophilin-B1	Q6AYE2	[251-302]	[K].QLGSFPSNYVSNNNQTSGTPVPYTLSNTIGPSAVASTGSLVITCPPNLSDLK.[D]	1xCarbamidomethyl [C44]; 1xBiotinTyramide_Plus1 [Y9]	0.794	-0.332789	1
Fscn1	Fascin	P85845	[186-194]	[R].YSVQTSDHR.[F]	1xBiotinTyramide [Y1]	1.224	0.291604	31
Flot2	Flotillin-2	Q9Z2S9	[345-350]	[K].AEAYQK.[Y]	1xBiotinTyramide [Y4]	0.812	-0.300448	12
Hspa1b	Heat shock 70 kDa protein 1B	P0DMW1	[525-533]	[R].YKAEDEVQR.[E]	1xBiotinTyramide [Y1]	1.226	0.293959	6
Cdc37	Hsp90 co-chaperone Cdc37	Q63692	[278-285]	[K].EYEEEERK.[K]	1xBiotinTyramide [Y2]	0.796	-0.32916	13
Ppp1r9b	Neurabin-2	O35274	[49-56]	[K].KYGSNVHR.[I]	1xBiotinTyramide [Y2]	0.7	-0.514573	2
Nefm	Neurofilament medium polypeptide	P12839	[791-805]	[K].ITSEGGDGATKYITK.[S]	1xBiotinTyramide [Y12]	0.843	-0.246395	16
Plppr4	Phospholipid phosphatase-related protein type 4	Q7TMB7	[490-505]	[R].VGVNGDHHVPGNQYLK.[I]	1xBiotinTyramide [Y14]	0.794	-0.332789	4
Bsn	Protein bassoon	O88778	[1686-1697]	[R].KYGLALDPVPGR.[Q]	1xBiotinTyramide [Y2]	0.821	-0.284546	6
Yes1	Tyrosine-protein kinase Yes	F1LM93	[16-46]	[K].YTPENPTEPVNTSAGHYGVEHATAATTSSTK.[G]	1xBiotinTyramide [Y]	1.226	0.293959	10
Ap2b1	AP-2 complex subunit beta	P62944	[2-11]	[M].TDSKYFTTNK.[K]	1xAcetyl [N-Term]; 1xBiotinTyramide [Y5]	0.846	-0.24127	18
Rab7a	Ras-related protein Rab-7a	P09527	[176-191]	[K].QETEVELYNEFPEPIK.[L]	1xBiotinTyramide [Y8]	0.79	-0.340075	5
Dlg3	Disks large homolog 3	Q62936	[10-18]	[K].CPECYEVTR.[L]	2xCarbamidomethyl [C1; C4]; 1xBiotinTyramide [Y5]	1.326	0.407081	10
Pclo	Protein piccolo	Q9JKS6	[4219-4234]	[R].SALQDEADKPYSSGSR.[S]	1xBiotinTyramide [Y11]	1.22	0.286881	15
Srcin1	SRC kinase signaling inhibitor 1	Q9QXY2	[953-962]	[K].RAALTQYSAK.[D]	1xBiotinTyramide [Y7]	0.8	-0.321928	1
Sugt1	Protein SGT1 homolog	B0BN85	[246-256]	[K].NMYPSSSHYTR.[N]	1xOxidation [M2]; 1xBiotinTyramide [Y]	1.369	0.453122	8
Sptan1	Spectrin alpha chain, non-erythrocytic 1	P16086	[38-45]	[R].QKLEDSYR.[F]	1xBiotinTyramide [Y7]; 1xGln->pyro-Glu [Q1]	1.317	0.397255	3
Otub1	Ubiquitin thioesterase OTUB1	B2RYG6	[52-59]	[R].LELSVLYK.[E]	1xBiotinTyramide [Y7]	0.809	-0.305788	6
Sdc3	Syndecan-3	P33671	[426-436]	[K].QASVTYQKPDK.[Q]	1xBiotinTyramide [Y6]	1.276	0.351628	3
Dync1h1	Cytoplasmic dynein 1 heavy chain 1	P38650	[1982-1990]	[R].EHSNPNYDK.[T]	1xBiotinTyramide [Y7]	0.849	-0.236164	25
Add1	Alpha-adducin	Q63028	[571-577]	[R].ELEEYRR.[E]	1xBiotinTyramide [Y5]	1.215	0.280956	10
Map6	Microtubule-associated protein 6	Q63560	[139-150]	[R].SEYQPSDAPFER.[E]	1xBiotinTyramide [Y3]	1.297	0.375178	10
Sptbn2	Spectrin beta chain, non-erythrocytic 2	Q9QWN8	[1117-1123]	[R].AQSEYSR.[L]	1xBiotinTyramide [Y5]	0.851	-0.232769	18
Pip5k1c	Phosphatidylinositol 4-phosphate 5-kinase type-1 gamma	Q5I6B8	[484-491]	[R].EDVQYDLR.[G]	1xBiotinTyramide [Y5]	1.214	0.279768	13
Atg9a	Autophagy-related protein 9A	Q5FWU3	[785-796]	[R].YGGITDPGTVPR.[A]	1xBiotinTyramide [Y1]	1.314	0.393965	5
Cltc	Clathrin heavy chain 1	P11442	[626-638]	[R].ALEHFTDLYDIKR.[A]	1xBiotinTyramide [Y9]	1.313	0.392867	11
Synpo	Synaptopodin	Q9Z327	[569-588]	[R].SPPSYSTLYPSSDPKPPHLK.[G]	1xBiotinTyramide [Y]	0.827	-0.274041	7
Eif5a	Eukaryotic translation initiation factor 5A-1	Q3T1J1	[68-85]	[K].KYEDICPSTHNMDVPNIK.[R]	1xCarbamidomethyl [C6]; 1xBiotinTyramide [Y2]	0.829	-0.270556	4
Bsn	Protein bassoon	O88778	[1740-1751]	[K].QPVVYGDPFQSR.[L]	1xBiotinTyramide [Y5]	0.827	-0.274041	11
Txnrd1	Thioredoxin reductase 1, cytoplasmic	O89049	[125-133]	[K].VVYENAYGK.[F]	1xBiotinTyramide [Y7]	0.842	-0.248108	14
Purb	Transcriptional activator protein Pur-beta	Q68A21	[291-297]	[R].DKLYERR.[G]	1xBiotinTyramide [Y4]	0.799	-0.323733	1
Rps10	40S ribosomal protein S10	P63326	[120-129]	[R].GEADRDTYRR.[S]	1xBiotinTyramide [Y8]	1.209	0.273814	18
Map1a	Microtubule-associated protein 1A	P34926	[1653-1665]	[R].DRDITLQQDAYWR.[E]	1xBiotinTyramide_Plus1 [Y11]	1.264	0.337996	1
Hcn1	Potassium/sodium hyperpolarization-activated cyclic nucleotide-gated channel 1	Q9JKB0	[15-36]	[R].DDGNSVYPSKAPATGPAAADKR.[L]	1xBiotinTyramide [Y7]	0.804	-0.314733	3
Sars	Serine--tRNA ligase, cytoplasmic	Q6P799	[258-266]	[K].SDDSSYDEK.[Y]	1xBiotinTyramide [Y6]	1.209	0.273814	19
Slc9a1	Sodium/hydrogen exchanger 1	P26431	[705-715]	[R].IGSDPLAYEPK.[A]	1xBiotinTyramide [Y8]	1.323	0.403813	5
Pfkfb2	6-phosphofructo-2-kinase/fructose-2,6-bisphosphatase 2	Q9JJH5	[2-25]	[M].SENSTFSTEDSSSSSYKPHASNLR.[R]	1xAcetyl [N-Term]; 1xBiotinTyramide [Y16]	1.242	0.312665	7
Basp1	Brain acid soluble protein 1	Q05175	[9-18]	[K].KKGYNVNDEK.[A]	1xBiotinTyramide [Y4]	0.856	-0.224317	52
Nefm	Neurofilament medium polypeptide	P12839	[2-15]	[M].SYTLDSLGNPSAYR.[R]	1xAcetyl [N-Term]; 1xBiotinTyramide [Y2]	1.357	0.440421	5
Sorbs2	Sorbin and SH3 domain-containing protein 2	O35413	[306-314]	[R].SIFEYEPGK.[S]	1xBiotinTyramide [Y5]	0.784	-0.351074	6
Sept9	Septin-9	Q9QZR6	[205-217]	[R].LEPRPPVTEVPYR.[N]	1xBiotinTyramide [Y12]	1.3	0.378512	5
Pgam1	Phosphoglycerate mutase 1	P25113	[22-40]	[R].FSGWYDADLSPAGHEEAKR.[G]	1xBiotinTyramide [Y5]	0.815	-0.295128	5
Trim2	Tripartite motif-containing protein 2	D3ZQG6	[453-462]	[K].RPASMYSTGK.[R]	1xBiotinTyramide [Y6]	1.274	0.349365	3
Cacybp	Calcyclin-binding protein	Q6AYK6	[53-75]	[K].KPEFDNEKPAAVVAPLTTGYTVK.[I]	1xBiotinTyramide [Y20]	0.843	-0.246395	3
Hnrnpa2b1	Heterogeneous nuclear ribonucleoproteins A2/B1	A7VJC2	[229-238]	[R].GGSDGYGSGR.[G]	1xBiotinTyramide [Y6]	1.276	0.351628	14
Syn1	Synapsin-1	P09951	[300-311]	[K].TYATAEPFIDAK.[Y]	1xBiotinTyramide [Y2]	0.808	-0.307573	5
Caskin1	Caskin-1	Q8VHK2	[446-463]	[R].SQPPAAHAGQVYGEQPPK.[K]	1xBiotinTyramide [Y12]	1.201	0.264236	31
Plppr4	Phospholipid phosphatase-related protein type 4	Q7TMB7	[490-505]	[R].VGVNGDHHVPGNQYLK.[I]	1xDeamidated [N4]; 1xBiotinTyramide [Y14]	0.812	-0.300448	1
Shroom2	Protein Shroom2	Q7TP36	[1026-1036]	[K].TLSTSEQCYSR.[F]	1xCarbamidomethyl [C8]; 1xBiotinTyramide [Y9]	0.765	-0.386468	5
Kif2a	Kinesin-like protein KIF2A	Q9WV63	[205-222]	[R].GSLDYRPLTTADPIDEHR.[I]	1xBiotinTyramide [Y5]	1.2	0.263034	18
Afdn	Afadin	O35889	[1657-1664]	[R].QEEGYYSR.[L]	1xBiotinTyramide [Y6]	0.725	-0.463947	2
Bsn	Protein bassoon	O88778	[1769-1780]	[K].QVEQAVQTAPYR.[G]	1xBiotinTyramide [Y11]	0.84	-0.251539	7
Vps50	Syndetin	F1LSG8	[570-582]	[R].DYVDEQTGDVPVK.[S]	1xBiotinTyramide [Y2]	1.206	0.27023	13
Cttn	Src substrate cortactin	Q66HL2	[80-87]	[K].ASHGYGGK.[F]	1xBiotinTyramide [Y5]	0.864	-0.210897	18
Plcg1	1-phosphatidylinositol 4,5-bisphosphate phosphodiesterase gamma-1	P10686	[1253-1261]	[R].YQQPFEDFR.[I]	1xBiotinTyramide [Y1]	0.728	-0.45799	3
Rpl26	60S ribosomal protein L26	P12749	[133-142]	[K].GKYKEETIEK.[M]	1xBiotinTyramide [Y3]	1.19	0.250962	9
Arfgap1	ADP-ribosylation factor GTPase-activating protein 1	Q62848	[183-195]	[R].YVGFGNTVPPQKR.[E]	1xBiotinTyramide [Y1]	0.812	-0.300448	11
Actr1a	Alpha-centractin	P85515	[1-22]	[-].MESYDVIANQPVVIDNGSGVIK.[A]	1xAcetyl [N-Term]; 1xOxidation [M1]; 1xBiotinTyramide_Plus1 [Y4]	1.286	0.362891	9
Bcar1	Breast cancer anti-estrogen resistance protein 1	Q63767	[221-241]	[K].TQQGLYQAPGPNPQFQSPPAK.[Q]	1xBiotinTyramide [Y6]	1.276	0.351628	5
Canx	Calnexin	P35565	[212-218]	[K].TGVYEEK.[H]	1xBiotinTyramide [Y4]	0.868	-0.204233	8
Cnn3	Calponin-3	P37397	[257-265]	[K].GMSVYGLGR.[Q]	1xBiotinTyramide [Y5]	0.795	-0.330973	6
Cltc	Clathrin heavy chain 1	P11442	[626-637]	[R].ALEHFTDLYDIK.[R]	1xBiotinTyramide [Y9]	0.775	-0.367732	2
Clasp2	CLIP-associating protein 2	Q99JD4	[79-92]	[K].AFTDVPSIQIYSSR.[E]	1xBiotinTyramide [Y11]	0.847	-0.239566	11
Coro1b	Coronin-1B	O89046	[394-400]	[R].EAYVPSK.[Q]	1xBiotinTyramide [Y3]	1.19	0.250962	14
Crip2	Cysteine-rich protein 2	P36201	[66-97]	[K].GVNIGGAGSYIYEKPPTEAPQVTGPIEVPVVR.[T]	1xBiotinTyramide [Y]	1.186	0.246104	18
Erc1	ELKS/Rab6-interacting/CAST family member 1	Q811U3	[914-925]	[K].LMADNYEDDHFR.[S]	1xOxidation [M2]; 1xBiotinTyramide [Y6]	1.186	0.246104	5
Eef2	Elongation factor 2	P05197	[573-580]	[K].SDPVVSYR.[E]	1xBiotinTyramide [Y7]	0.797	-0.327348	1
Eef2	Elongation factor 2	P05197	[668-676]	[K].GVQYLNEIK.[D]	1xBiotinTyramide [Y4]	1.269	0.343692	3
Flot2	Flotillin-2	Q9Z2S9	[234-247]	[K].TAEAQLAYELQGAR.[E]	1xBiotinTyramide [Y8]	0.854	-0.227692	12
Mark3	MAP/microtubule affinity-regulating kinase 3	Q8VHF0	[679-684]	[R].YEGSSR.[N]	1xBiotinTyramide [Y1]	0.81	-0.304006	7
Map2	Microtubule-associated protein 2	P15146	[669-674]	[K].VYGEKR.[D]	1xBiotinTyramide [Y2]	0.872	-0.1976	5
Mapt	Microtubule-associated protein tau	P19332	[697-706]	[K].TDHGAEIVYK.[S]	1xBiotinTyramide [Y9]	0.87	-0.200913	39
Mapk1	Mitogen-activated protein kinase 1	P63086	[54-65]	[K].ISPFEHQTYCQR.[T]	1xCarbamidomethyl [C10]; 1xBiotinTyramide [Y9]	1.244	0.314986	4
L1cam	Neural cell adhesion molecule L1	Q05695	[1157-1179]	[K].DKEDTQVDSEARPMKDETFGEYR.[S]	1xOxidation [M14]; 1xBiotinTyramide [Y22]	0.815	-0.295128	2
Nsmf	NMDA receptor synaptonuclear signaling and neuronal migration factor	Q9EPI6	[79-91]	[R].YEGSISDEAVSGK.[T]	1xBiotinTyramide [Y1]	0.733	-0.448115	2
Nsfl1c	NSFL1 cofactor p47	O35987	[94-101]	[R].FYAGGSER.[S]	1xBiotinTyramide [Y2]	1.19	0.250962	14
Bsn	Protein bassoon	O88778	[3706-3717]	[R].APSAYHHASDSK.[K]	1xBiotinTyramide [Y5]	0.87	-0.200913	23
Gdi2	Rab GDP dissociation inhibitor beta	P50399	[438-445]	[K].KNDIYGED.[-]	1xBiotinTyramide [Y5]	0.866	-0.207561	9
Rab1A	Ras-related protein Rab-1A	Q6NYB7	[112-119]	[R].YASENVNK.[L]	1xBiotinTyramide [Y1]	0.826	-0.275786	7
Rab35	Ras-related protein Rab-35	Q5U316	[128-137]	[R].KVVETEDAYK.[F]	1xBiotinTyramide [Y9]	0.869	-0.202572	11
Rtn3	Reticulon-3	Q6RJR6	[488-507]	[R].SEMYENSEQQQAHAETPTQR.[S]	1xBiotinTyramide [Y4]	0.825	-0.277534	6
Rtn3	Reticulon-3	Q6RJR6	[267-279]	[K].EAGRYPSSALLGR.[Q]	1xBiotinTyramide [Y5]	1.282	0.358396	6
Ppp2cb	Serine/threonine-protein phosphatase 2A catalytic subunit beta isoform	P62716	[303-309]	[R].RTPDYFL.[-]	1xBiotinTyramide [Y5]	1.181	0.240009	4
Stip1	Stress-induced-phosphoprotein 1	O35814	[401-406]	[R].AACYTK.[L]	1xCarbamidomethyl [C3]; 1xBiotinTyramide [Y4]	0.783	-0.352916	1
Sv2a	Synaptic vesicle glycoprotein 2A	Q02563	[37-43]	[R].VQDEYSR.[R]	1xBiotinTyramide [Y5]	0.865	-0.209228	83
Synj1	Synaptojanin-1	Q62910	[1172-1192]	[R].NQPSPQAGLAGPGPSGYGAAR.[P]	1xBiotinTyramide [Y17]	1.22	0.286881	10
Synrg	Synergin gamma	Q9JKC9	[1142-1148]	[R].YAYEWQR.[C]	1xBiotinTyramide [Y]	0.868	-0.204233	2
Tubb5	Tubulin beta-5 chain	P69897	[155-174]	[K].IREEYPDRIMNTFSVVPSPK.[V]	1xAcetyl [N-Term]; 1xBiotinTyramide_Plus1 [Y5]	0.818	-0.289827	4
Yars	Tyrosine--tRNA ligase, cytoplasmic	Q4KM49	[467-474]	[R].VFVQGYEK.[G]	1xBiotinTyramide [Y6]	1.185	0.244887	6
Wbp2	WW domain-binding protein 2	Q8R478	[224-259]	[K].AAEAAASAYYNPGNPHNVYMPTSQPPPPPYYPPEDK.[K]	1xBiotinTyramide [Y]	0.871	-0.199255	5
Canx	Calnexin	P35565	[509-516]	[K].QSNAMEYK.[K]	1xOxidation [M5]; 1xBiotinTyramide [Y7]	1.267	0.341417	6
Pi4ka	Phosphatidylinositol 4-kinase alpha	O08662	[690-697]	[K].DYKDHGYR.[H]	1xBiotinTyramide [Y2]	0.771	-0.375197	3
Rars	Arginine--tRNA ligase, cytoplasmic	P40329	[90-109]	[K].AAYPDLENPPLVVTPSQQPK.[F]	1xBiotinTyramide [Y3]	0.826	-0.275786	1
Begain	Brain-enriched guanylate kinase-associated protein	O88881	[355-366]	[R].KPPSATYGSSPR.[Y]	1xBiotinTyramide [Y7]	0.753	-0.409278	2
Ywhae	14-3-3 protein epsilon	P62260	[1-12]	[-].MDDREDLVYQAK.[L]	1xAcetyl [N-Term]; 1xOxidation [M1]; 1xBiotinTyramide [Y9]	0.876	-0.190997	35
Dlg3	Disks large homolog 3	Q62936	[696-711]	[R].RDNEVDGQDYHFVVSR.[E]	1xBiotinTyramide [Y10]	0.784	-0.351074	1
Sh3gl2	Endophilin-A1	O35179	[165-171]	[R].RLDFDYK.[K]	1xBiotinTyramide [Y6]	0.875	-0.192645	6
Rab3a	Ras-related protein Rab-3A	P63012	[42-60]	[R].YADDSFTPAFVSTVGIDFK.[V]	1xBiotinTyramide [Y1]	1.218	0.284514	2
Tuba1a	Tubulin alpha-1A chain	P68370	[97-105]	[K].EDAANNYAR.[G]	1xBiotinTyramide [Y7]	0.876	-0.190997	29
Amph	Amphiphysin	O08838	[666-671]	[R].DLATYK.[G]	1xBiotinTyramide [Y5]	1.178	0.23634	18
Camsap2	Calmodulin-regulated spectrin-associated protein 2	D4AEC2	[111-119]	[K].GLYVTDQEK.[L]	1xBiotinTyramide [Y3]	1.293	0.370722	6
Pgrmc2	Membrane-associated progesterone receptor component 2	Q5XIU9	[186-193]	[K].EKYDYVGR.[L]	1xBiotinTyramide [Y3]	0.837	-0.2567	1
Map1b	Microtubule-associated protein 1B	P15205	[1218-1228]	[R].DAYRPEETDVK.[T]	1xBiotinTyramide [Y3]	1.179	0.237564	156
Stip1	Stress-induced-phosphoprotein 1	O35814	[463-470]	[K].EAADGYQR.[C]	1xBiotinTyramide [Y6]	0.878	-0.187707	36
Plcb1	1-phosphatidylinositol 4,5-bisphosphate phosphodiesterase beta-1	P10687	[1021-1028]	[R].QEQYYSEK.[Y]	1xBiotinTyramide [Y5]; 1xGln->pyro-Glu [Q1]	1.261	0.334568	3
Eif3g	Eukaryotic translation initiation factor 3 subunit G	Q5RK09	[213-219]	[K].YVPPSLR.[D]	1xBiotinTyramide [Y1]	1.186	0.246104	5
Hsp90aa1	Heat shock protein HSP 90-alpha	P82995	[622-633]	[R].DNSTMGYMAAKK.[H]	1xOxidation [M5]; 1xBiotinTyramide [Y7]	1.169	0.225275	2
Map1b	Microtubule-associated protein 1B	P15205	[2007-2023]	[K].ITSFPESESYSYETTTK.[T]	1xBiotinTyramide [Y]	1.176	0.233888	39
Pgam1	Phosphoglycerate mutase 1	P25113	[22-39]	[R].FSGWYDADLSPAGHEEAK.[R]	1xBiotinTyramide [Y5]	1.177	0.235114	11
Fam131b	Protein FAM131B	Q568Z1	[109-124]	[R].DTDAYSDLSDGEKEAR.[F]	1xBiotinTyramide [Y5]	1.207	0.271426	5
Dbnl	Drebrin-like protein	Q9JHL4	[297-307]	[K].QFTQPEASYGR.[E]	1xBiotinTyramide [Y9]	0.88	-0.184425	8
Prdx1	Peroxiredoxin-1	Q63716	[191-197]	[K].SKEYFSK.[Q]	1xBiotinTyramide [Y4]	1.175	0.232661	47
Cask	Peripheral plasma membrane protein CASK	Q62915	[698-703]	[K].DKYLAK.[H]	1xBiotinTyramide [Y3]	1.186	0.246104	8
Tollip	Toll-interacting protein	A2RUW1	[81-96]	[R].LGYAVYETPTAHNGAK.[N]	1xBiotinTyramide [Y3]	0.881	-0.182786	13
Abi1	Abl interactor 1	Q9QZM5	[289-302]	[R].HNSTTSSTSSGGYR.[R]	1xDeamidated [N2]; 1xBiotinTyramide [Y13]	0.754	-0.407364	2
Abi1	Abl interactor 1	Q9QZM5	[419-427]	[K].VVAIYDYTK.[D]	1xBiotinTyramide [Y5]	0.879	-0.186065	6
Abi1	Abl interactor 1	Q9QZM5	[29-44]	[R].VADYCENNYIQATDKR.[K]	1xCarbamidomethyl [C5]; 1xBiotinTyramide [Y]	1.261	0.334568	6
Ampd2	AMP deaminase 2	Q02356	[2-9]	[M].ASYPGPGK.[S]	1xAcetyl [N-Term]; 1xBiotinTyramide [Y3]	1.172	0.228973	2
Ap1m1	AP-1 complex subunit mu-1	Q32Q06	[130-141]	[K].ILQEYITQEGHK.[L]	1xBiotinTyramide [Y5]	0.865	-0.209228	6
Pea15	Astrocytic phosphoprotein PEA-15	Q5U318	[107-113]	[K].KYKDIIR.[Q]	1xBiotinTyramide [Y2]	1.19	0.250962	6
Bcar1	Breast cancer anti-estrogen resistance protein 1	Q63767	[478-489]	[R].RPGPGTLYDVPR.[E]	1xBiotinTyramide [Y8]	0.835	-0.260152	6
Camk2a	Calcium/calmodulin-dependent protein kinase type II subunit alpha	P11275	[221-226]	[R].LYQQIK.[A]	1xAcetyl [N-Term]; 1xBiotinTyramide [Y2]	1.189	0.249749	2
Clip1	CAP-Gly domain-containing linker protein 1	Q9JK25	[656-668]	[R].LDYQHEIESLQSK.[Q]	1xBiotinTyramide [Y3]	1.227	0.295135	4
Ctnnb1	Catenin beta-1	Q9WU82	[711-717]	[R].QDDPSYR.[S]	1xBiotinTyramide [Y6]	1.166	0.221568	22
Tmem30a	Cell cycle control protein 50A	Q6AY41	[2-24]	[M].AMNYSAKDEVDGGPTGPPGGAAK.[T]	1xAcetyl [N-Term]; 1xOxidation [M2]; 1xBiotinTyramide_Plus1 [Y4]	1.253	0.325386	6
	DGK GFP APEX2	DGK001	[965-972]	[R].IAQGSYFR.[V]	1xBiotinTyramide [Y6]	0.887	-0.172994	12
Dlg2	Disks large homolog 2	Q63622	[699-706]	[K].RDYEVDGR.[D]	1xBiotinTyramide [Y3]	0.846	-0.24127	2
Dnaja1	DnaJ homolog subfamily A member 1	P63036	[375-389]	[R].HYNGEAYEDDEHHPR.[G]	1xBiotinTyramide [Y]	0.885	-0.176251	13
Dbn1	Drebrin	Q07266	[150-165]	[R].LREDENAEPVGTTYQK.[T]	1xBiotinTyramide [Y14]	0.882	-0.181149	49
Erc1	ELKS/Rab6-interacting/CAST family member 1	Q811U3	[1-6]	[-].MYGSAR.[S]	1xAcetyl [N-Term]; 1xBiotinTyramide [Y2]	0.889	-0.169745	8
Erc1	ELKS/Rab6-interacting/CAST family member 1	Q811U3	[94-103]	[R].SGGRLPYGVR.[M]	1xBiotinTyramide [Y7]	1.244	0.314986	6
Erc1	ELKS/Rab6-interacting/CAST family member 1	Q811U3	[1-6]	[-].MYGSAR.[S]	1xAcetyl [N-Term]; 1xOxidation [M1]; 1xBiotinTyramide [Y2]	1.249	0.320773	8
Eif4h	Eukaryotic translation initiation factor 4H	Q5XI72	[2-10]	[M].ADFDTYDDR.[A]	1xAcetyl [N-Term]; 1xBiotinTyramide [Y6]	1.161	0.215368	43
Hspa2	Heat shock-related 70 kDa protein 2	P14659	[528-538]	[R].YKSEDEANRDR.[V]	1xBiotinTyramide [Y1]	1.128	0.173767	1
Hnrnpa1	Heterogeneous nuclear ribonucleoprotein A1	P04256	[301-318]	[R].NQGGYGGSSSSSSYGSGR.[R]	1xBiotinTyramide [Y]	0.885	-0.176251	15
Lasp1	LIM and SH3 domain protein 1	Q99MZ8	[86-92]	[R].YKEEFEK.[N]	1xBiotinTyramide [Y1]	0.885	-0.176251	16
Lamp1	Lysosome-associated membrane glycoprotein 1	P14562	[400-407]	[R].SHAGYQTI.[-]	1xBiotinTyramide [Y5]	0.889	-0.169745	14
Pgrmc1	Membrane-associated progesterone receptor component 1	P70580	[164-169]	[K].YHHVGK.[L]	1xBiotinTyramide [Y1]	0.884	-0.177882	14
Map1b	Microtubule-associated protein 1B	P15205	[2007-2023]	[K].ITSFPESESYSYETTTK.[T]	1xBiotinTyramide_Plus1 [Y10]	0.798	-0.325539	11
Map1b	Microtubule-associated protein 1B	P15205	[1959-1969]	[R].TPEVSGYTYEK.[T]	1xBiotinTyramide [Y]	1.168	0.22404	40
Map6	Microtubule-associated protein 6	Q63560	[151-156]	[R].ETQYQK.[D]	1xBiotinTyramide [Y4]	1.229	0.297485	4
Mink1	Misshapen-like kinase 1	F1LP90	[936-944]	[K].DGGGDYQSR.[G]	1xBiotinTyramide [Y6]	1.247	0.318461	2
Pgk1	Phosphoglycerate kinase 1	P16617	[247-264]	[K].VLNNMEIGTSLYDEEGAK.[I]	1xBiotinTyramide [Y12]	0.831	-0.26708	4
Plaa	Phospholipase A-2-activating protein	P54319	[477-499]	[R].YVPGTSGPSNTVQTADPFTGAGR.[Y]	1xBiotinTyramide [Y1]	0.884	-0.177882	14
Atp2b1	Plasma membrane calcium-transporting ATPase 1	P11505	[48-62]	[R].KIQESYGDVYGICTK.[L]	1xCarbamidomethyl [C13]; 1xBiotinTyramide [Y10]	1.182	0.24123	6
Bsn	Protein bassoon	O88778	[3004-3015]	[R].DYLSDSELNQLR.[L]	1xBiotinTyramide [Y2]	0.805	-0.312939	5
Bsn	Protein bassoon	O88778	[3689-3705]	[K].KGQPGYPSSADYSQPSR.[A]	1xBiotinTyramide_Plus1 [Y]	1.215	0.280956	7
Pnpo	Pyridoxine-5'-phosphate oxidase	O88794	[186-196]	[R].KKNEELGQLYR.[E]	1xBiotinTyramide [Y10]	0.751	-0.413115	1
Dclk1	Serine/threonine-protein kinase DCLK1	O08875	[204-220]	[R].DIKPENLLVYEHQDGSK.[S]	1xBiotinTyramide_Plus1 [Y10]	0.884	-0.177882	2
Shank1	SH3 and multiple ankyrin repeat domains protein 1	Q9WV48	[821-829]	[R].TVYQMALNK.[L]	1xDeamidated [Q4]; 1xOxidation [M5]; 1xBiotinTyramide [Y3]	0.877	-0.189351	5
Sipa1l1	Signal-induced proliferation-associated 1-like protein 1	O35412	[1706-1711]	[K].AYEVQR.[A]	1xBiotinTyramide [Y2]	0.885	-0.176251	2
Spata2	Spermatogenesis-associated protein 2	Q66HP6	[422-433]	[R].EKYVGQTQGLDR.[L]	1xBiotinTyramide [Y3]	1.14	0.189034	1
Sv2c	Synaptic vesicle glycoprotein 2C	Q9Z2I6	[1-8]	[-].MEDSYKDR.[T]	1xAcetyl [N-Term]; 1xBiotinTyramide [Y5]	0.864	-0.210897	10
Stx7	Syntaxin-7	O70257	[50-64]	[R].QQLQQEQQYTNQLAK.[E]	1xBiotinTyramide [Y9]; 1xGln->pyro-Glu [Q1]	1.171	0.227741	19
Stxbp1	Syntaxin-binding protein 1	P61765	[525-532]	[K].NKAPGEYR.[S]	1xBiotinTyramide [Y7]	0.888	-0.171368	35
Ubxn1	UBX domain-containing protein 1	Q499N6	[210-215]	[R].EYDQCR.[I]	1xCarbamidomethyl [C5]; 1xBiotinTyramide [Y2]	1.208	0.27262	4
Myo5a	Unconventional myosin-Va	Q9QYF3	[379-393]	[R].KLATATETYIKPISK.[L]	1xBiotinTyramide [Y9]	0.813	-0.298673	3
Cxadr	Coxsackievirus and adenovirus receptor homolog	Q9R066	[265-271]	[R].REEKYEK.[E]	1xBiotinTyramide [Y5]	0.891	-0.166503	52
Lasp1	LIM and SH3 domain protein 1	Q99MZ8	[11-17]	[K].IVYPTEK.[V]	1xBiotinTyramide [Y3]	1.16	0.214125	20
Rufy3	Protein RUFY3	Q5FVJ0	[316-328]	[R].VKEESSYLLESNR.[K]	1xBiotinTyramide [Y7]	1.16	0.214125	25
Lamtor1	Ragulator complex protein LAMTOR1	Q6P791	[32-47]	[K].ALNGAEPSYHSLPSAR.[T]	1xDeamidated [N3]; 1xBiotinTyramide [Y9]	1.22	0.286881	11
Pde2a	cGMP-dependent 3',5'-cyclic phosphodiesterase	Q01062	[209-215]	[K].GYTAHDR.[K]	1xBiotinTyramide [Y2]	0.769	-0.378944	1
Pabpc1	Polyadenylate-binding protein 1	Q9EPH8	[260-265]	[K].QIYVGR.[A]	1xBiotinTyramide [Y3]	0.841	-0.249822	5
Cdv3	Protein CDV3 homolog	Q5XIM5	[117-124]	[K].EVDYSGLR.[V]	1xBiotinTyramide [Y4]	1.158	0.211635	22
Cxadr	Coxsackievirus and adenovirus receptor homolog	Q9R066	[316-328]	[K].TQYNQVPSEDFER.[A]	1xBiotinTyramide [Y3]	1.157	0.210389	81
Sptan1	Spectrin alpha chain, non-erythrocytic 1	P16086	[595-610]	[K].TATDEAYKDPSNLQGK.[V]	1xBiotinTyramide [Y7]	1.222	0.289244	2
Pclo	Protein piccolo	Q9JKS6	[2312-2321]	[K].ISGQEKPTYR.[L]	1xBiotinTyramide [Y9]	0.787	-0.345564	11
Ptpn11	Tyrosine-protein phosphatase non-receptor type 11	P41499	[542-550]	[R].KGHEYTNIK.[Y]	1xBiotinTyramide [Y5]	0.854	-0.227692	3
Psmc3	26S proteasome regulatory subunit 6A	Q63569	[174-193]	[K].AMEVDERPTEQYSDIGGLDK.[Q]	1xOxidation [M2]; 1xBiotinTyramide [Y12]	1.239	0.309176	6
Eef1a1	Elongation factor 1-alpha 1	P62630	[21-30]	[K].STTTGHLIYK.[C]	1xBiotinTyramide [Y9]	1.237	0.306846	4
Pclo	Protein piccolo	Q9JKS6	[136-145]	[K].SRTDFKEEYK.[S]	1xBiotinTyramide [Y9]	0.814	-0.296899	1
Slc17a6	Vesicular glutamate transporter 2	Q9JI12	[577-582]	[K].DRDDYS.[-]	1xBiotinTyramide [Y5]	1.155	0.207893	19
Psmc1	26S proteasome regulatory subunit 4	P62193	[430-440]	[K].KQEGTPEGLYL.[-]	1xBiotinTyramide [Y10]	1.258	0.331132	5
Rpl8	60S ribosomal protein L8	P62919	[129-144]	[R].ASGNYATVISHNPETK.[K]	1xBiotinTyramide [Y5]	0.897	-0.15682	12
Arfgap3	ADP-ribosylation factor GTPase-activating protein 3	Q4KLN7	[340-356]	[R].RKYQEDPEDSYFSSSSK.[W]	1xBiotinTyramide [Y3]	1.13	0.176323	1
Ank3	Ankyrin-3	O70511	[2539-2551]	[R].AEEPVSPLTAYQK.[S]	1xBiotinTyramide [Y11]	1.21	0.275007	5
Baiap2	Brain-specific angiogenesis inhibitor 1-associated protein 2	Q6GMN2	[334-346]	[K].LSDSYSNTLPVRK.[S]	1xBiotinTyramide [Y5]	0.897	-0.15682	12
Cnn3	Calponin-3	P37397	[227-232]	[R].DIYDQK.[L]	1xBiotinTyramide [Y3]	1.202	0.265437	5
Cnksr2	Connector enhancer of kinase suppressor of ras 2	Q9Z1T4	[429-436]	[R].ESTPTYGK.[L]	1xBiotinTyramide [Y6]	1.121	0.164786	1
Cxadr	Coxsackievirus and adenovirus receptor homolog	Q9R066	[266-271]	[R].EEKYEK.[E]	1xBiotinTyramide [Y4]	0.899	-0.153607	31
Celf2	CUGBP Elav-like family member 2	Q792H5	[501-508]	[R].SKNDSKPY.[-]	1xBiotinTyramide [Y8]	1.147	0.197865	17
Dync1h1	Cytoplasmic dynein 1 heavy chain 1	P38650	[322-335]	[K].QALETVNDYNPLMK.[D]	1xBiotinTyramide [Y9]	1.105	0.144046	1
Dlg4	Disks large homolog 4	P31016	[571-578]	[K].REYEIDGR.[D]	1xBiotinTyramide [Y3]	0.867	-0.205896	1
Faf1	FAS-associated factor 1	Q924K2	[509-515]	[R].EQDEAYR.[L]	1xBiotinTyramide [Y6]	0.876	-0.190997	5
Add3	Gamma-adducin	Q62847	[28-37]	[R].INESDPEYLR.[E]	1xBiotinTyramide [Y8]	0.878	-0.187707	5
Gria2	Glutamate receptor 2	P19491	[851-870]	[K].NPQNINPSSSQNSQNFATYK.[E]	1xBiotinTyramide [Y19]	0.889	-0.169745	9
Gstm3	Glutathione S-transferase Yb-3	P08009	[114-122]	[R].LCYNPDFEK.[L]	1xCarbamidomethyl [C2]; 1xBiotinTyramide [Y3]	1.147	0.197865	8
Gripap1	GRIP1-associated protein 1	Q9JHZ4	[22-33]	[R].TNNYQLSDELRK.[N]	1xBiotinTyramide [Y4]	1.208	0.27262	3
Hspa8	Heat shock cognate 71 kDa protein	P63018	[518-531]	[R].MVQEAEKYKAEDEK.[Q]	1xOxidation [M1]; 1xBiotinTyramide [Y8]	0.901	-0.150401	24
Hsp90aa1	Heat shock protein HSP 90-alpha	P82995	[61-74]	[R].YESLTDPSKLDSGK.[E]	1xBiotinTyramide [Y1]	1.148	0.199123	82
Crym	Ketimine reductase mu-crystallin	Q9QYU4	[304-313]	[K].LVYDSWSSGK.[-]	1xBiotinTyramide [Y3]	0.847	-0.239566	2
Ldha	L-lactate dehydrogenase A chain	P04642	[233-243]	[K].QVVDSAYEVIK.[L]	1xBiotinTyramide [Y7]	1.146	0.196607	23
Ldha	L-lactate dehydrogenase A chain	P04642	[233-243]	[K].QVVDSAYEVIK.[L]	1xBiotinTyramide [Y7]; 1xGln->pyro-Glu [Q1]	1.149	0.200379	16
Mapt	Microtubule-associated protein tau	P19332	[506-520]	[R].SGYSSPGSPGTPGSR.[S]	1xBiotinTyramide_Plus1 [Y3]	1.152	0.204141	14
Mapk10	Mitogen-activated protein kinase 10	P49187	[304-311]	[K].YAGLTFPK.[L]	1xBiotinTyramide [Y1]	0.875	-0.192645	6
Gpm6a	Neuronal membrane glycoprotein M6-a	Q812E9	[272-278]	[K].ERLNAYT.[-]	1xDeamidated [N4]; 1xBiotinTyramide [Y6]	1.231	0.299831	3
Pip5k1c	Phosphatidylinositol 4-phosphate 5-kinase type-1 gamma	Q5I6B8	[62-73]	[R].GVDASGETTYKK.[T]	1xBiotinTyramide [Y10]	0.9	-0.152003	3
Psen1	Presenilin-1	P97887	[315-322]	[K].YSTQGTER.[E]	1xBiotinTyramide [Y1]	0.868	-0.204233	3
Pclo	Protein piccolo	Q9JKS6	[2924-2930]	[R].SGPYGYR.[G]	1xBiotinTyramide [Y]	0.901	-0.150401	11
Pclo	Protein piccolo	Q9JKS6	[2987-2995]	[K].TTGPYPETR.[Q]	1xBiotinTyramide [Y5]	1.218	0.284514	6
Pclo	Protein piccolo	Q9JKS6	[3210-3220]	[K].QHLLYQQEEER.[Q]	1xBiotinTyramide_Plus1 [Y5]; 1xGln->pyro-Glu [Q1]	1.224	0.291604	3
Sugt1	Protein SGT1 homolog	B0BN85	[246-256]	[K].NMYPSSSHYTR.[N]	1xBiotinTyramide [Y]	0.884	-0.177882	13
Shroom2	Protein Shroom2	Q7TP36	[1224-1243]	[K].DLQEPEEYSAGDLDHDLSIK.[K]	1xBiotinTyramide [Y8]	0.818	-0.289827	1
Rab7a	Ras-related protein Rab-7a	P09527	[139-146]	[R].AQAWCYSK.[N]	1xCarbamidomethyl [C5]; 1xBiotinTyramide [Y6]	1.154	0.206643	16
Ahcyl1	S-adenosylhomocysteine hydrolase-like protein 1	B5DFN2	[215-220]	[R].LYQLSK.[A]	1xBiotinTyramide [Y2]	0.897	-0.15682	5
Ppp2r2a	Serine/threonine-protein phosphatase 2A 55 kDa regulatory subunit B alpha isoform	P36876	[143-153]	[R].YRDPTTVTTLR.[V]	1xBiotinTyramide [Y1]	1.148	0.199123	7
Shc3	SHC-transforming protein 3	O70143	[376-383]	[K].EQTYYQGR.[H]	1xBiotinTyramide [Y]	0.872	-0.1976	11
Atp1a1	Sodium/potassium-transporting ATPase subunit alpha-1	P06685	[8-21]	[R].DKYEPAAVSEHGDK.[K]	1xBiotinTyramide [Y3]	1.164	0.219091	3
Spata2	Spermatogenesis-associated protein 2	Q66HP6	[469-485]	[K].VSCDPCLGAYHYDPCCR.[K]	4xCarbamidomethyl [C3; C6; C15; C16]; 1xBiotinTyramide [Y]	0.868	-0.204233	4
Cttn	Src substrate cortactin	Q66HL2	[280-299]	[R].MDKNASTFEEVVQVPSAYQK.[T]	1xOxidation [M1]; 1xBiotinTyramide [Y18]	0.857	-0.222633	3
Cttn	Src substrate cortactin	Q66HL2	[162-171]	[K].YGVQADRVDK.[S]	1xBiotinTyramide [Y1]	0.901	-0.150401	14
Snap25	Synaptosomal-associated protein 25	P60881	[97-103]	[K].SSDAYKK.[A]	1xBiotinTyramide [Y5]	0.903	-0.147202	164
Tubb2a	Tubulin beta-2A chain	P85108	[47-62]	[R].INVYYNEAAGNKYVPR.[A]	1xBiotinTyramide [Y13]	1.147	0.197865	20
Tubb2b	Tubulin beta-2B chain	Q3KRE8	[155-162]	[K].IREEYPDR.[I]	1xBiotinTyramide [Y5]	0.905	-0.14401	228
Tubb5	Tubulin beta-5 chain	P69897	[47-58]	[R].ISVYYNEATGGK.[Y]	1xBiotinTyramide [Y4]	0.858	-0.22095	2
Dnaja2	DnaJ homolog subfamily A member 2	O35824	[34-48]	[K].EYHPDKNPNAGDKFK.[E]	1xBiotinTyramide [Y2]	0.78	-0.358454	3
Ywhag	14-3-3 protein gamma	P61983	[111-120]	[K].NCSETQYESK.[V]	1xCarbamidomethyl [C2]; 1xBiotinTyramide [Y7]	1.14	0.189034	17
Pgd	6-phosphogluconate dehydrogenase, decarboxylating	P85968	[137-147]	[R].YGPSLMPGGNK.[E]	1xBiotinTyramide [Y1]	1.122	0.166073	4
Ina	Alpha-internexin	P23565	[279-288]	[K].NLQSAEEWYK.[S]	1xBiotinTyramide [Y9]	0.824	-0.279284	1
Pfkp	ATP-dependent 6-phosphofructokinase, platelet type	P47860	[16-25]	[K].YLEHLSGDGK.[A]	1xBiotinTyramide [Y1]	1.136	0.183963	39
Pfkp	ATP-dependent 6-phosphofructokinase, platelet type	P47860	[2-25]	[M].SDQDSSTSSTSFPKYLEHLSGDGK.[A]	1xAcetyl [N-Term]; 1xBiotinTyramide_Plus1 [Y15]	1.178	0.23634	2
Becn1	Beclin-1	Q91XJ1	[254-261]	[R].YAQMQLDK.[L]	1xOxidation [M4]; 1xBiotinTyramide [Y1]	0.912	-0.132894	52
Tmem30a	Cell cycle control protein 50A	Q6AY41	[2-24]	[M].AMNYSAKDEVDGGPTGPPGGAAK.[T]	1xAcetyl [N-Term]; 1xBiotinTyramide [Y4]	0.917	-0.125006	12
Cirbp	Cold-inducible RNA-binding protein	P60825	[155-161]	[R].SSGGSYR.[D]	1xBiotinTyramide [Y6]	1.187	0.24732	4
Cand1	Cullin-associated NEDD8-dissociated protein 1	P97536	[794-801]	[K].QSYYSIAK.[C]	1xBiotinTyramide [Y]; 1xGln->pyro-Glu [Q1]	0.867	-0.205896	6
Crmp1	Dihydropyrimidinase-related protein 1	Q62950	[497-511]	[R].GMYDGPVYEVPATPK.[H]	1xBiotinTyramide [Y]	1.136	0.183963	53
Dpysl2	Dihydropyrimidinase-related protein 2	P47942	[424-440]	[K].THNSALEYNIFEGMECR.[G]	1xCarbamidomethyl [C16]; 1xOxidation [M14]; 1xBiotinTyramide [Y8]	0.885	-0.176251	1
Dlg1	Disks large homolog 1	Q62696	[446-451]	[R].YSPISK.[A]	1xBiotinTyramide [Y1]	1.142	0.191563	8
Dlg2	Disks large homolog 2	Q63622	[327-332]	[R].YSPIPK.[H]	1xBiotinTyramide [Y1]	1.194	0.255803	10
Dctn1	Dynactin subunit 1	P28023	[349-360]	[K].GSDGAASSYQLK.[Q]	1xBiotinTyramide [Y9]	1.13	0.176323	15
Dnm1	Dynamin-1	P21575	[343-361]	[K].RIEGSGDQIDTYELSGGAR.[I]	1xBiotinTyramide [Y12]	1.125	0.169925	21
Exoc4	Exocyst complex component 4	Q62824	[315-326]	[R].STTQVADSAYQR.[G]	1xBiotinTyramide [Y10]	1.134	0.181421	18
Fxr1	Fragile X mental retardation syndrome-related protein 1	Q5XI81	[420-444]	[R].RGPNYTSGYGTNSELSNPSETESER.[K]	1xBiotinTyramide [Y]	1.127	0.172488	7
Add3	Gamma-adducin	Q62847	[510-517]	[R].EQNRYDLK.[T]	1xBiotinTyramide [Y5]	1.141	0.190299	7
Gria3	Glutamate receptor 3	P19492	[373-383]	[R].TNYTIDVYEMK.[V]	1xOxidation [M10]; 1xBiotinTyramide_Plus1 [Y3]	0.915	-0.128156	2
Gsk3b	Glycogen synthase kinase-3 beta	P18266	[37-60]	[K].VTTVVATPGQGPDRPQEVSYTDTK.[V]	1xBiotinTyramide [Y20]	0.886	-0.174621	4
Hspa8	Heat shock cognate 71 kDa protein	P63018	[103-108]	[K].VQVEYK.[G]	1xBiotinTyramide [Y5]	0.908	-0.139236	9
Hsp90aa1	Heat shock protein HSP 90-alpha	P82995	[59-74]	[K].IRYESLTDPSKLDSGK.[E]	1xBiotinTyramide [Y3]	1.139	0.187768	31
Hgs	Hepatocyte growth factor-regulated tyrosine kinase substrate	Q9JJ50	[521-528]	[K].QEYLEVQR.[Q]	1xBiotinTyramide [Y3]	1.158	0.211635	1
Hnrnpa1	Heterogeneous nuclear ribonucleoprotein A1	P04256	[285-300]	[R].SSGPYGGGGQYFAKPR.[N]	1xBiotinTyramide [Y]	1.204	0.267835	3
Kalrn	Kalirin	P97924	[2251-2262]	[K].GSSYNPPLPPLK.[I]	1xBiotinTyramide [Y4]	0.867	-0.205896	3
Kif5a	Kinesin heavy chain isoform 5A	Q6QLM7	[656-670]	[R].HLEESYDSLSDELAK.[L]	1xBiotinTyramide [Y6]	0.919	-0.121863	17
Lasp1	LIM and SH3 domain protein 1	Q99MZ8	[249-263]	[R].TGDTGMLPANYVEAI.[-]	1xBiotinTyramide [Y11]	0.881	-0.182786	9
Mpp2	MAGUK p55 subfamily member 2	D3ZAA9	[395-404]	[R].EGQGYSFVSR.[G]	1xBiotinTyramide [Y5]	1.192	0.253384	7
Mark3	MAP/microtubule affinity-regulating kinase 3	Q8VHF0	[627-650]	[R].TATYNGPPASPSLSHEATPLSQTR.[S]	1xBiotinTyramide [Y4]	0.869	-0.202572	4
Map1b	Microtubule-associated protein 1B	P15205	[1802-1826]	[K].ESTAAYQTSSSPPIDAAAAEPYGFR.[S]	1xBiotinTyramide [Y]	0.914	-0.129734	33
L1cam	Neural cell adhesion molecule L1	Q05695	[1157-1179]	[K].DKEDTQVDSEARPMKDETFGEYR.[S]	1xBiotinTyramide [Y22]	1.19	0.250962	4
Nrxn2	Neurexin-2	Q63374	[1708-1715]	[K].NKDKEYYV.[-]	1xBiotinTyramide [Y]	1.141	0.190299	7
Pabpc1	Polyadenylate-binding protein 1	Q9EPH8	[375-385]	[R].QAHLTNQYMQR.[M]	1xBiotinTyramide [Y8]; 1xGln->pyro-Glu [Q1]	1.16	0.214125	4
Pfn2	Profilin-2	Q9EPC6	[76-89]	[R].DSLYVDSDCTMDIR.[T]	1xCarbamidomethyl [C9]; 1xBiotinTyramide [Y4]	1.147	0.197865	3
Bsn	Protein bassoon	O88778	[1740-1751]	[K].QPVVYGDPFQSR.[L]	1xBiotinTyramide [Y5]; 1xGln->pyro-Glu [Q1]	1.082	0.1137	4
Prkca	Protein kinase C alpha type	P05696	[2-19]	[M].ADVYPANDSTASQDVANR.[F]	1xAcetyl [N-Term]; 1xBiotinTyramide [Y4]	0.909	-0.137648	58
Ppp1r12a	Protein phosphatase 1 regulatory subunit 12A	Q10728	[892-909]	[R].YDSSSTSSSDRYDSLLGR.[S]	1xBiotinTyramide [Y12]	0.917	-0.125006	2
Pclo	Protein piccolo	Q9JKS6	[1942-1953]	[R].LQEQIYDDPMQK.[I]	1xBiotinTyramide [Y6]	0.874	-0.194295	11
Rufy3	Protein RUFY3	Q5FVJ0	[316-329]	[R].VKEESSYLLESNRK.[G]	1xBiotinTyramide [Y7]	1.178	0.23634	8
Sugt1	Protein SGT1 homolog	B0BN85	[85-93]	[R].KGICEYYEK.[D]	1xCarbamidomethyl [C4]; 1xBiotinTyramide [Y7]	1.148	0.199123	4
Lamtor1	Ragulator complex protein LAMTOR1	Q6P791	[32-47]	[K].ALNGAEPSYHSLPSAR.[T]	1xBiotinTyramide [Y9]	0.91	-0.136062	13
Rapgef2	Rap guanine nucleotide exchange factor 2	F1M386	[1423-1433]	[R].KPPDYNVALQR.[S]	1xBiotinTyramide [Y5]	1.205	0.269033	3
Rock2	Rho-associated protein kinase 2	Q62868	[1317-1325]	[K].VYYDISSAK.[N]	1xBiotinTyramide [Y]	1.195	0.257011	7
Sept5	Septin-5	Q9JJM9	[2-8]	[M].STGLRYK.[S]	1xAcetyl [N-Term]; 1xBiotinTyramide [Y6]	0.905	-0.14401	5
Sept7	Septin-7	Q9WVC0	[313-327]	[K].LAAVTYNGVDNNKNK.[G]	1xBiotinTyramide [Y6]	1.168	0.22404	7
Pak5	Serine/threonine-protein kinase PAK 5	D4A280	[209-216]	[K].ASEYGDLK.[W]	1xBiotinTyramide [Y4]	1.196	0.258217	1
Snx16	Sorting nexin-16	P57769	[77-91]	[K].FTGTDSSIEYSARPR.[D]	1xBiotinTyramide [Y10]	0.83	-0.268817	1
Smpd3	Sphingomyelin phosphodiesterase 3	O35049	[206-212]	[R].TASVEYK.[G]	1xBiotinTyramide [Y6]	0.91	-0.136062	17
Srcin1	SRC kinase signaling inhibitor 1	Q9QXY2	[512-535]	[K].LADVSAPSGGPPPPHSPYSGPPSR.[G]	1xBiotinTyramide [Y18]	1.126	0.171207	18
Cttn	Src substrate cortactin	Q66HL2	[219-230]	[K].TEKHESQKDYVK.[G]	1xBiotinTyramide [Y10]	0.867	-0.205896	8
Cttn	Src substrate cortactin	Q66HL2	[172-184]	[K].SAVGFDYQGKTEK.[H]	1xBiotinTyramide [Y7]	0.87	-0.200913	4
Cttn	Src substrate cortactin	Q66HL2	[283-299]	[K].NASTFEEVVQVPSAYQK.[T]	1xBiotinTyramide [Y15]	0.909	-0.137648	13
Stxbp1	Syntaxin-binding protein 1	P61765	[498-505]	[K].HYPYISTR.[S]	1xBiotinTyramide [Y4]	0.87	-0.200913	3
Tjp1	Tight junction protein ZO-1	A0A0G2K2P5	[1184-1196]	[K].SSEPKQYFDQYPR.[S]	1xAcetyl [N-Term]; 1xBiotinTyramide_Plus1 [Y7]; 1xAcetyl [K5(100)]	0.885	-0.176251	1
Trim2	Tripartite motif-containing protein 2	D3ZQG6	[453-462]	[K].RPASMYSTGK.[R]	1xOxidation [M5]; 1xBiotinTyramide [Y6]	0.84	-0.251539	4
Trim3	Tripartite motif-containing protein 3	O70277	[452-462]	[R].RPSSMYSTGGK.[R]	1xBiotinTyramide [Y6]	1.175	0.232661	3
Tpp2	Tripeptidyl-peptidase 2	Q64560	[703-708]	[R].SHEFYK.[F]	1xBiotinTyramide [Y5]	1.124	0.168642	13
Ubxn1	UBX domain-containing protein 1	Q499N6	[179-186]	[K].YGGTVGSR.[S]	1xBiotinTyramide [Y1]	0.914	-0.129734	8
Arhgef7	Rho guanine nucleotide exchange factor 7	O55043	[245-253]	[R].HMEDYHPDR.[Q]	1xBiotinTyramide [Y5]	0.918	-0.123434	2
Itpa	Inosine triphosphate pyrophosphatase	D3ZW55	[185-198]	[K].LQEYFGVTDGAGDH.[-]	1xBiotinTyramide [Y4]	0.922	-0.117161	23
Trim3	Tripartite motif-containing protein 3	O70277	[452-462]	[R].RPSSMYSTGGK.[R]	1xOxidation [M5]; 1xBiotinTyramide [Y6]	0.798	-0.325539	2
Spata2	Spermatogenesis-associated protein 2	Q66HP6	[424-433]	[K].YVGQTQGLDR.[L]	1xBiotinTyramide [Y1]	0.797	-0.327348	2
Dpysl3	Dihydropyrimidinase-related protein 3	Q62952	[24-43]	[R].IVNDDQSFYADIYMEDGLIK.[Q]	1xOxidation [M14]; 1xBiotinTyramide [Y9]	0.823	-0.281036	1
Syn1	Synapsin-1	P09951	[1-6]	[-].MNYLRR.[R]	1xAcetyl [N-Term]; 1xBiotinTyramide [Y3]	1.121	0.164786	1
Baiap2	Brain-specific angiogenesis inhibitor 1-associated protein 2	Q6GMN2	[352-360]	[K].NSYATTENK.[T]	1xBiotinTyramide_Plus1 [Y3]	0.833	-0.263612	4
Arhgef2	Rho guanine nucleotide exchange factor 2	Q5FVC2	[118-131]	[R].ERPTSAIYPSDSFR.[Q]	1xBiotinTyramide [Y8]	1.182	0.24123	1
Sv2b	Synaptic vesicle glycoprotein 2B	Q63564	[6-21]	[R].YRDNYEGYAPNDGYYR.[G]	1xBiotinTyramide_Plus1 [Y8]	1.16	0.214125	4
Syt12	Synaptotagmin-12	P97610	[66-74]	[K].YGEAYVEAK.[L]	1xBiotinTyramide [Y5]	0.902	-0.148801	7
Stx7	Syntaxin-7	O70257	[2-17]	[M].SYTPGIGGDPAQLAQR.[I]	1xAcetyl [N-Term]; 1xBiotinTyramide [Y2]	0.925	-0.112475	99
Yes1	Tyrosine-protein kinase Yes	F1LM93	[16-46]	[K].YTPENPTEPVNTSAGHYGVEHATAATTSSTK.[G]	1xDeamidated [N5]; 1xBiotinTyramide [Y]	0.877	-0.189351	4
Apc	Adenomatous polyposis coli protein	P70478	[1988-2009]	[R].DAEPANAQGQPGKPQASGYAPK.[S]	1xBiotinTyramide [Y19]	1.158	0.211635	11
Epb41l1	Band 4.1-like protein 1	Q9WTP0	[424-429]	[K].RYTMSR.[S]	1xOxidation [M4]; 1xBiotinTyramide [Y2]	0.857	-0.222633	1
Cand1	Cullin-associated NEDD8-dissociated protein 1	P97536	[794-801]	[K].QSYYSIAK.[C]	1xBiotinTyramide [Y]	0.9	-0.152003	5
Nefm	Neurofilament medium polypeptide	P12839	[2-16]	[M].SYTLDSLGNPSAYRR.[V]	1xAcetyl [N-Term]; 1xBiotinTyramide [Y13]	1.094	0.129613	2
Ppp1r14b	Protein phosphatase 1 regulatory subunit 14B	Q8K3F3	[28-52]	[R].VYFQSPPGAAGEGPGGADDDGPVRR.[Q]	1xBiotinTyramide [Y2]	0.927	-0.109359	7
Rab14	Ras-related protein Rab-14	P61107	[133-140]	[R].DVTYEEAK.[Q]	1xBiotinTyramide [Y4]	0.927	-0.109359	41
Arhgap35	Rho GTPase-activating protein 35	P81128	[1188-1199]	[R].KKEEDQASQGYK.[G]	1xBiotinTyramide [Y11]	0.806	-0.311148	3
Palm	Paralemmin-1	Q920Q0	[41-46]	[R].QLQYLK.[S]	1xBiotinTyramide [Y4]; 1xGln->pyro-Glu [Q1]	0.905	-0.14401	7
Hspe1	10 kDa heat shock protein, mitochondrial	P26772	[71-80]	[K].VLLPEYGGTK.[V]	1xBiotinTyramide [Y6]	0.964	-0.0528949	5
Ywhae	14-3-3 protein epsilon	P62260	[5-12]	[R].EDLVYQAK.[L]	1xBiotinTyramide [Y5]	0.965	-0.0513992	17
Ywhaz	14-3-3 protein zeta/delta	P63102	[194-212]	[K].TAFDEAIAELDTLSEESYK.[D]	1xBiotinTyramide [Y18]	0.863	-0.212568	3
Psmc1	26S proteasome regulatory subunit 4	P62193	[23-32]	[K].KKYEPPVPTR.[V]	1xBiotinTyramide [Y3]	1.064	0.0894982	4
Psmc2	26S proteasome regulatory subunit 7	Q63347	[2-10]	[M].PDYLGADQR.[K]	1xBiotinTyramide [Y3]	1.077	0.107018	16
Psmc2	26S proteasome regulatory subunit 7	Q63347	[2-11]	[M].PDYLGADQRK.[T]	1xBiotinTyramide [Y3]	1.133	0.180148	5
Pdap1	28 kDa heat- and acid-stable phosphoprotein	Q62785	[16-31]	[R].QYTSPEEIDAQLQAEK.[Q]	1xBiotinTyramide [Y2]	0.934	-0.0985055	19
Pdap1	28 kDa heat- and acid-stable phosphoprotein	Q62785	[16-31]	[R].QYTSPEEIDAQLQAEK.[Q]	1xBiotinTyramide_Plus1 [Y2]	1.128	0.173767	1
Rps2	40S ribosomal protein S2	P27952	[126-142]	[K].AFVAIGDYNGHVGLGVK.[C]	1xBiotinTyramide_Plus1 [Y8]	1	0	2
Pfkfb2	6-phosphofructo-2-kinase/fructose-2,6-bisphosphatase 2	Q9JJH5	[2-26]	[M].SENSTFSTEDSSSSSYKPHASNLRR.[A]	1xAcetyl [N-Term]; 1xBiotinTyramide [Y16]	1.11	0.15056	1
Rpl26	60S ribosomal protein L26	P12749	[135-142]	[K].YKEETIEK.[M]	1xBiotinTyramide [Y1]	1.113	0.154454	3
Rpl3	60S ribosomal protein L3	P21531	[301-312]	[K].NNASTDYDLSDK.[S]	1xBiotinTyramide_Plus1 [Y7]	1.015	0.0214797	3
Rpl5	60S ribosomal protein L5	P09895	[210-221]	[R].YLMEEDEDAYKK.[Q]	1xBiotinTyramide [Y]	1.107	0.146655	5
Akap7	A-kinase anchor protein 7 isoforms delta and gamma	Q6JP77	[316-328]	[K].AVQQYLEETQNKK.[Q]	1xBiotinTyramide [Y5]	0.925	-0.112475	3
Akap7	A-kinase anchor protein 7 isoforms delta and gamma	Q6JP77	[316-327]	[K].AVQQYLEETQNK.[K]	1xBiotinTyramide [Y5]	1.005	0.0071955	6
Actg1	Actin, cytoplasmic 2	P63259	[148-177]	[R].TTGIVMDSGDGVTHTVPIYEGYALPHAILR.[L]	1xOxidation [M6]; 1xBiotinTyramide [Y22]	0.977	-0.0335695	25
Actg1	Actin, cytoplasmic 2	P63259	[360-372]	[K].QEYDESGPSIVHR.[K]	1xBiotinTyramide [Y3]	1.118	0.16092	2
Apc	Adenomatous polyposis coli protein	P70478	[1988-2009]	[R].DAEPANAQGQPGKPQASGYAPK.[S]	1xDeamidated [N6]; 1xBiotinTyramide [Y19]	1	0	3
Apc	Adenomatous polyposis coli protein	P70478	[1988-2009]	[R].DAEPANAQGQPGKPQASGYAPK.[S]	1xBiotinTyramide_Plus1 [Y19]	1	0	7
Cap1	Adenylyl cyclase-associated protein 1	Q08163	[18-37]	[R].LEAVSHTSDMHCGYGDSPSK.[G]	1xCarbamidomethyl [C12]; 1xOxidation [M10]; 1xBiotinTyramide [Y14]	1.082	0.1137	12
Adgrl1	Adhesion G protein-coupled receptor L1	O88917	[1476-1485]	[R].NPLQGYYQVR.[R]	1xBiotinTyramide [Y6]	0.975	-0.0365259	3
Arfgap3	ADP-ribosylation factor GTPase-activating protein 3	Q4KLN7	[413-429]	[R].RKPEYEPVGNTDEAQKK.[F]	1xBiotinTyramide [Y5]	1.026	0.0370307	4
Gga3	ADP-ribosylation factor-binding protein GGA3	A0A0G2JV04	[496-511]	[K].AEPEGPEYPSSSISHR.[L]	1xBiotinTyramide [Y8]	1.032	0.045443	27
Afdn	Afadin	O35889	[252-264]	[R].IYADSLKPNIPYK.[T]	1xBiotinTyramide [Y]	0.984	-0.0232698	9
Aars	Alanine--tRNA ligase, cytoplasmic	P50475	[684-695]	[R].AVFDETYPDPVR.[V]	1xBiotinTyramide [Y7]	1.028	0.0398403	22
Actr1a	Alpha-centractin	P85515	[33-43]	[K].YCFPNYVGRPK.[H]	1xCarbamidomethyl [C2]; 1xBiotinTyramide [Y1]	0.918	-0.123434	4
Actr1a	Alpha-centractin	P85515	[1-22]	[-].MESYDVIANQPVVIDNGSGVIK.[A]	1xAcetyl [N-Term]; 1xOxidation [M1]; 1xBiotinTyramide [Y4]	0.957	-0.0634092	18
Ensa	Alpha-endosulfine	P60841	[64-74]	[K].YFDSGDYNMAK.[A]	1xOxidation [M9]; 1xBiotinTyramide [Y]	0.999	-0.00144342	12
Ensa	Alpha-endosulfine	P60841	[41-56]	[K].YPSLGQKPGGSDFLMK.[R]	1xOxidation [M15]; 1xBiotinTyramide [Y1]	1.069	0.0962619	3
Eno1	Alpha-enolase	P04764	[16-28]	[R].GNPTVEVDLYTAK.[G]	1xBiotinTyramide [Y10]	0.958	-0.0619024	29
Ina	Alpha-internexin	P23565	[46-67]	[R].SNVASTAACSSASSLGLGLAYR.[R]	1xCarbamidomethyl [C9]; 1xBiotinTyramide [Y21]	1.001	0.00144197	1
Snca	Alpha-synuclein	P37377	[33-43]	[K].TKEGVLYVGSK.[T]	1xBiotinTyramide [Y7]	1.028	0.0398403	53
Atat1	Alpha-tubulin N-acetyltransferase 1	Q6MG11	[227-244]	[K].RAEGDIKPYSSSDREFLK.[V]	1xBiotinTyramide [Y9]	0.982	-0.0262051	2
Ank3	Ankyrin-3	O70511	[2602-2607]	[K].QGEGYK.[V]	1xBiotinTyramide [Y5]	0.887	-0.172994	2
Acap2	Arf-GAP with coiled-coil, ANK repeat and PH domain-containing protein 2	Q5FVC7	[355-365]	[K].AVQTSIATAYR.[E]	1xBiotinTyramide [Y10]	0.931	-0.103147	5
Ddx1	ATP-dependent RNA helicase DDX1	Q641Y8	[635-642]	[R].GKGCYNTR.[L]	1xCarbamidomethyl [C4]; 1xBiotinTyramide [Y5]	0.975	-0.0365259	8
Ddx1	ATP-dependent RNA helicase DDX1	Q641Y8	[637-642]	[K].GCYNTR.[L]	1xCarbamidomethyl [C2]; 1xBiotinTyramide_Plus1 [Y3]	0.996	-0.00578235	1
Atg9a	Autophagy-related protein 9A	Q5FWU3	[784-796]	[R].RYGGITDPGTVPR.[A]	1xBiotinTyramide [Y2]	0.923	-0.115597	5
Epb41l1	Band 4.1-like protein 1	Q9WTP0	[788-811]	[K].DVLTSTYGATAETLSTSTTTHVTK.[T]	1xBiotinTyramide [Y7]	0.944	-0.0831412	13
Epb41l1	Band 4.1-like protein 1	Q9WTP0	[424-429]	[K].RYTMSR.[S]	1xBiotinTyramide [Y2]	1.071	0.0989585	2
Add2	Beta-adducin	Q05764	[24-33]	[R].FSEDDPEYLR.[L]	1xBiotinTyramide [Y8]	0.997	-0.00433459	11
Basp1	Brain acid soluble protein 1	Q05175	[10-18]	[K].KGYNVNDEK.[A]	1xDeamidated [N6]; 1xBiotinTyramide [Y3]	1.041	0.0579701	11
Basp1	Brain acid soluble protein 1	Q05175	[11-18]	[K].GYNVNDEK.[A]	1xBiotinTyramide [Y2]	1.077	0.107018	170
Baiap2	Brain-specific angiogenesis inhibitor 1-associated protein 2	Q6GMN2	[453-477]	[K].SSSTGNLLDKDDLALPPPDYGTSSR.[A]	1xBiotinTyramide [Y20]	0.945	-0.0816138	7
Cadps	Calcium-dependent secretion activator 1	Q62717	[851-856]	[R].LSEYAK.[I]	1xBiotinTyramide [Y4]	0.951	-0.0724828	32
Cadps	Calcium-dependent secretion activator 1	Q62717	[239-244]	[K].FDAIYR.[G]	1xBiotinTyramide [Y5]	0.993	-0.0101344	4
Camk2n2	Calcium/calmodulin-dependent protein kinase II inhibitor 2	Q9Z2N6	[2-11]	[M].SEILPYGEDK.[M]	1xAcetyl [N-Term]; 1xBiotinTyramide [Y6]	1.048	0.0676387	4
Camk2a	Calcium/calmodulin-dependent protein kinase type II subunit alpha	P11275	[33-42]	[K].VLAGQEYAAK.[I]	1xBiotinTyramide [Y7]	1.101	0.138814	33
Cacybp	Calcyclin-binding protein	Q6AYK6	[178-198]	[K].EKPSYDTEADPSEGLMNVLKK.[I]	1xBiotinTyramide [Y5]	0.995	-0.00723157	4
Calm2	Calmodulin-2	P0DP30	[96-107]	[K].DGNGYISAAELR.[H]	1xBiotinTyramide_Plus1 [Y5]	0.907	-0.140826	4
Camsap2	Calmodulin-regulated spectrin-associated protein 2	D4AEC2	[640-647]	[K].FLQDYDIR.[A]	1xBiotinTyramide [Y5]	1.087	0.120352	6
Capn2	Calpain-2 catalytic subunit	Q07009	[62-69]	[K].ELGPYSSK.[T]	1xBiotinTyramide [Y5]	1.033	0.0468403	15
Cnn3	Calponin-3	P37397	[187-192]	[R].HLYDPK.[M]	1xBiotinTyramide [Y3]	1.107	0.146655	2
Calr	Calreticulin	P18418	[56-62]	[K].FYGDQEK.[D]	1xBiotinTyramide [Y2]	0.921	-0.118727	1
Pde10a	cAMP and cAMP-inhibited cGMP 3',5'-cyclic phosphodiesterase 10A	Q9QYJ6	[347-361]	[R].TGEVLNIPDAYADPR.[F]	1xBiotinTyramide [Y11]	0.912	-0.132894	3
Prkar2b	cAMP-dependent protein kinase type II-beta regulatory subunit	P12369	[209-216]	[R].CVGNYDNR.[G]	1xCarbamidomethyl [C1]; 1xBiotinTyramide [Y5]	1.071	0.0989585	38
Clip1	CAP-Gly domain-containing linker protein 1	Q9JK25	[888-899]	[K].METSHYQCQDLK.[A]	1xCarbamidomethyl [C8]; 1xBiotinTyramide [Y6]	1.049	0.0690147	1
Caskin1	Caskin-1	Q8VHK2	[727-746]	[R].SQEYLLDEGPAPGTPPKEVR.[S]	1xBiotinTyramide [Y4]	0.963	-0.0543923	2
Ctnnb1	Catenin beta-1	Q9WU82	[487-496]	[R].LHYGLPVVVK.[L]	1xBiotinTyramide [Y3]	1	0	1
Cadm2	Cell adhesion molecule 2	Q1WIM2	[397-405]	[K].GTYLTNEAK.[G]	1xBiotinTyramide [Y3]	0.958	-0.0619024	12
Tmem30a	Cell cycle control protein 50A	Q6AY41	[2-8]	[M].AMNYSAK.[D]	1xAcetyl [N-Term]; 1xBiotinTyramide [Y4]	1.152	0.204141	3
Cdip1	Cell death-inducing p53-target protein 1	Q5U2U6	[2-21]	[M].SNEPPPPYPGGPTAPLLEEK.[S]	1xAcetyl [N-Term]; 1xBiotinTyramide [Y8]	0.961	-0.0573917	28
Cfap36	Cilia- and flagella-associated protein 36	Q4V8E4	[185-197]	[K].MEEPPIYTSETAK.[L]	1xOxidation [M1]; 1xBiotinTyramide [Y7]	1.012	0.0172093	4
Cltc	Clathrin heavy chain 1	P11442	[896-903]	[R].ENPYYDSR.[V]	1xBiotinTyramide [Y4]	0.947	-0.0785637	26
Cltc	Clathrin heavy chain 1	P11442	[1095-1101]	[R].AYEFAER.[C]	1xBiotinTyramide [Y2]	1.077	0.107018	16
Clta	Clathrin light chain A	P08081	[163-170]	[R].VADEAFYK.[Q]	1xBiotinTyramide [Y7]	1.106	0.145351	28
Clasp2	CLIP-associating protein 2	Q99JD4	[551-566]	[R].SFQPLGPGYGMSQSSR.[L]	1xBiotinTyramide [Y9]	0.948	-0.077041	3
Clasp2	CLIP-associating protein 2	Q99JD4	[401-430]	[R].LGAGALNPGSYASLEDTSDKMDGTASEDGR.[V]	1xOxidation [M21]; 1xBiotinTyramide [Y11]	0.984	-0.0232698	1
Cotl1	Coactosin-like protein	B0BNA5	[132-142]	[K].AGGANYDAQSE.[-]	1xBiotinTyramide [Y6]	0.948	-0.077041	41
Cotl1	Coactosin-like protein	B0BNA5	[131-142]	[K].KAGGANYDAQSE.[-]	1xBiotinTyramide [Y7]	0.959	-0.0603973	30
Cfl1	Cofilin-1	P45592	[133-146]	[K].HELQANCYEEVKDR.[C]	1xCarbamidomethyl [C7]; 1xBiotinTyramide [Y8]	1.048	0.0676387	39
Cnksr2	Connector enhancer of kinase suppressor of ras 2	Q9Z1T4	[471-476]	[R].YMSNEK.[I]	1xBiotinTyramide [Y1]	0.996	-0.00578235	2
Cnksr2	Connector enhancer of kinase suppressor of ras 2	Q9Z1T4	[585-590]	[K].SYFSQK.[W]	1xAcetyl [N-Term]; 1xBiotinTyramide [Y2]	1.079	0.109695	5
Cstb	Cystatin-B	P01041	[92-98]	[K].HDELTYF.[-]	1xBiotinTyramide [Y6]	0.937	-0.093879	3
Crip2	Cysteine-rich protein 2	P36201	[12-17]; [133-138]	[TR].VYFAEK.[V]	1xBiotinTyramide [Y2]	1.082	0.1137	8
Dync1h1	Cytoplasmic dynein 1 heavy chain 1	P38650	[1002-1015]	[R].YQVGVHYELTEEEK.[F]	1xBiotinTyramide [Y7]	1.008	0.0114956	5
Vcpip1	Deubiquitinating protein VCIP135	Q8CF97	[752-772]	[R].DGPSSAPATPTKAPYSPTTSK.[E]	1xBiotinTyramide [Y15]	1.143	0.192825	5
Dpysl3	Dihydropyrimidinase-related protein 3	Q62952	[2-7]	[M].SYQGKK.[N]	1xAcetyl [N-Term]; 1xBiotinTyramide [Y2]	0.973	-0.0394883	178
Nudt3	Diphosphoinositol polyphosphate phosphohydrolase 1	Q566C7	[145-168]	[R].QGYSANNGTPVLPTTYSSSMSGIR.[-]	1xBiotinTyramide [Y16]	0.973	-0.0394883	1
Nudt3	Diphosphoinositol polyphosphate phosphohydrolase 1	Q566C7	[11-18]	[R].TYDGDGYK.[K]	1xBiotinTyramide [Y2]	1.05	0.0703893	2
Nudt4	Diphosphoinositol polyphosphate phosphohydrolase 2	Q99MY2	[65-73]	[R].EVYEEAGVK.[G]	1xBiotinTyramide [Y3]	0.93	-0.104697	8
Dlg2	Disks large homolog 2	Q63622	[626-639]	[K].GDIPGLGDDGYGTK.[T]	1xBiotinTyramide [Y11]	1.109	0.149259	43
Dnaja1	DnaJ homolog subfamily A member 1	P63036	[47-59]	[K].QISQAYEVLADSK.[K]	1xBiotinTyramide [Y6]; 1xGln->pyro-Glu [Q1]	0.903	-0.147202	2
Dbn1	Drebrin	Q07266	[674-707]	[K].APPPVFYNKPPEIDITCWDADPVPEEEEGFEGGD.[-]	1xCarbamidomethyl [C17]; 1xBiotinTyramide [Y7]	1	0	4
Dctn2	Dynactin subunit 2	Q6AYH5	[79-96]	[R].TGYESGDYEMLGEGLGVK.[E]	1xOxidation [M10]; 1xBiotinTyramide [Y]	0.908	-0.139236	2
Dnm1	Dynamin-1	P21575	[387-393]	[R].EISYAIK.[N]	1xBiotinTyramide [Y4]	0.927	-0.109359	8
Dnm1	Dynamin-1	P21575	[623-629]	[R].AGVYPER.[V]	1xBiotinTyramide [Y4]	0.973	-0.0394883	38
Dnm1	Dynamin-1	P21575	[310-315]	[K].EVDEYK.[N]	1xBiotinTyramide [Y5]	1.054	0.0758749	12
Dnm1l	Dynamin-1-like protein	O35303	[270-284]	[K].SVTDSIRDEYAFLQK.[K]	1xBiotinTyramide [Y10]	0.92	-0.120294	3
Nedd4	E3 ubiquitin-protein ligase NEDD4	Q62940	[359-379]	[R].LTMYGNPATSQPVTSSNHSSR.[G]	1xOxidation [M3]; 1xBiotinTyramide [Y4]	1.121	0.164786	7
Eef1d	Elongation factor 1-delta	Q68FR9	[179-185]	[R].LRQYAEK.[K]	1xBiotinTyramide [Y4]	0.978	-0.0320936	2
Eef1d	Elongation factor 1-delta	Q68FR9	[25-38]	[R].FYEQMNGPVTAGSR.[Q]	1xOxidation [M5]; 1xBiotinTyramide [Y2]	1.015	0.0214797	1
Eef1d	Elongation factor 1-delta	Q68FR9	[233-241]	[K].LVPVGYGIR.[K]	1xBiotinTyramide [Y6]	1.056	0.0786098	6
Elob	Elongin-B	P62870	[44-55]	[R].LYKDDQLLDDGK.[T]	1xBiotinTyramide [Y2]	0.984	-0.0232698	16
Emd	Emerin	Q63190	[152-158]	[R].ERPIYGR.[D]	1xBiotinTyramide [Y5]	1.043	0.0607392	2
Sh3gl2	Endophilin-A1	O35179	[297-312]	[R].ALYDFEPENEGELGFK.[E]	1xBiotinTyramide [Y3]	0.947	-0.0785637	11
Sh3gl2	Endophilin-A1	O35179	[165-172]	[R].RLDFDYKK.[K]	1xBiotinTyramide [Y6]	1.029	0.041243	6
Sh3glb1	Endophilin-B1	Q6AYE2	[251-302]	[K].QLGSFPSNYVSNNNQTSGTPVPYTLSNTIGPSAVASTGSLVITCPPNLSDLK.[D]	1xCarbamidomethyl [C44]; 1xBiotinTyramide [Y23]; 1xGln->pyro-Glu [Q1]	1	0	1
Sh3glb2	Endophilin-B2	Q5PPJ9	[72-82]	[R].VEEFLYEKLDR.[K]	1xBiotinTyramide [Y6]	0.901	-0.150401	2
Eif3c	Eukaryotic translation initiation factor 3 subunit C	B5DFC8	[904-911]	[R].QQQSQTAY.[-]	1xBiotinTyramide [Y8]; 1xGln->pyro-Glu [Q1]	1.015	0.0214797	1
Eif3c	Eukaryotic translation initiation factor 3 subunit C	B5DFC8	[876-884]	[K].QGTYGGYFR.[D]	1xBiotinTyramide [Y]; 1xGln->pyro-Glu [Q1]	1.025	0.0356239	3
Eif3e	Eukaryotic translation initiation factor 3 subunit E	Q641X8	[432-445]	[R].SEAPNWATQDSGFY.[-]	1xBiotinTyramide [Y14]	0.911	-0.134477	3
Eif4h	Eukaryotic translation initiation factor 4H	Q5XI72	[11-19]	[R].AYSSFGGGR.[G]	1xBiotinTyramide [Y2]	0.95	-0.0740006	15
Eif4h	Eukaryotic translation initiation factor 4H	Q5XI72	[97-109]	[K].EALTYDGALLGDR.[S]	1xBiotinTyramide [Y5]	1.165	0.22033	6
Capzb	F-actin-capping protein subunit beta	Q5XI32	[67-72]	[R].DGDSYR.[S]	1xBiotinTyramide [Y5]	0.955	-0.0664274	63
Capzb	F-actin-capping protein subunit beta	Q5XI32	[58-66]	[K].DYLLCDYNR.[D]	1xCarbamidomethyl [C5]; 1xBiotinTyramide [Y7]	1.05	0.0703893	7
Fscn1	Fascin	P85845	[111-118]	[R].YFGGTEDR.[L]	1xBiotinTyramide [Y1]	0.922	-0.117161	5
Flot2	Flotillin-2	Q9Z2S9	[343-350]	[K].LKAEAYQK.[Y]	1xBiotinTyramide [Y6]	0.955	-0.0664274	1
Aldoa	Fructose-bisphosphate aldolase A	P05065	[2-14]	[M].PHPYPALTPEQKK.[E]	1xBiotinTyramide [Y4]	0.936	-0.0954196	37
Aldoa	Fructose-bisphosphate aldolase A	P05065	[2-13]	[M].PHPYPALTPEQK.[K]	1xBiotinTyramide [Y4]	1.043	0.0607392	73
Gpsm1	G-protein-signaling modulator 1	Q9R080	[452-461]	[K].YQEGPDAIER.[R]	1xBiotinTyramide [Y1]	0.913	-0.131313	5
Gabarapl2	Gamma-aminobutyric acid receptor-associated protein-like 2	P60522	[23-35]	[R].AKYPDRVPVIVEK.[V]	1xBiotinTyramide [Y3]	0.827	-0.274041	1
Gphn	Gephyrin	Q03555	[386-394]	[R].VLAQDVYAK.[D]	1xBiotinTyramide [Y7]	0.955	-0.0664274	12
Grip1	Glutamate receptor-interacting protein 1	P97879	[1017-1034]	[K].NIRPAGPGDLGGLKPYDR.[L]	1xBiotinTyramide [Y16]	0.962	-0.0558912	9
Gsk3b	Glycogen synthase kinase-3 beta	P18266	[283-297]	[R].EMNPNYTEFKFPQIK.[A]	1xBiotinTyramide_Plus1 [Y6]	1	0	1
Rheb	GTP-binding protein Rheb	Q62639	[128-135]	[R].VISYEEGK.[A]	1xBiotinTyramide [Y4]	0.97	-0.0439433	14
Gnaz	Guanine nucleotide-binding protein G(z) subunit alpha	P19627	[282-292]	[R].IPLSVCFPEYK.[G]	1xCarbamidomethyl [C6]; 1xBiotinTyramide_Plus1 [Y10]	1.131	0.177599	3
Gnl1	Guanine nucleotide-binding protein-like 1	Q6MG06	[597-607]	[R].NPYALLGEGEC.[-]	1xCarbamidomethyl [C11]; 1xBiotinTyramide [Y3]	1.05	0.0703893	1
Tsc1	Hamartin	Q9Z136	[425-434]	[R].ADSSRPYLPR.[Q]	1xBiotinTyramide [Y7]	0.929	-0.106249	1
Hspa4	Heat shock 70 kDa protein 4	O88600	[718-733]	[K].NKEDQYEHLDAADMTK.[V]	1xBiotinTyramide [Y6]	0.876	-0.190997	1
Hspa8	Heat shock cognate 71 kDa protein	P63018	[172-188]	[R].IINEPTAAAIAYGLDKK.[V]	1xBiotinTyramide [Y12]	0.884	-0.177882	2
Hspa8	Heat shock cognate 71 kDa protein	P63018	[129-137]	[K].EIAEAYLGK.[T]	1xBiotinTyramide [Y6]	0.955	-0.0664274	4
Hspa8	Heat shock cognate 71 kDa protein	P63018	[518-526]	[R].MVQEAEKYK.[A]	1xBiotinTyramide [Y8]	1.101	0.138814	22
Hspa8	Heat shock cognate 71 kDa protein	P63018	[525-531]	[K].YKAEDEK.[Q]	1xBiotinTyramide [Y1]	1.11	0.15056	74
Hsp90aa1	Heat shock protein HSP 90-alpha	P82995	[59-69]	[K].IRYESLTDPSK.[L]	1xBiotinTyramide [Y3]	0.93	-0.104697	8
Hsp90aa1	Heat shock protein HSP 90-alpha	P82995	[285-293]	[K].YIDQEELNK.[T]	1xBiotinTyramide [Y1]	0.935	-0.0969617	23
Hsp90ab1	Heat shock protein HSP 90-beta	P34058	[613-623]	[R].DNSTMGYMMAK.[K]	1xOxidation [M]; 1xBiotinTyramide [Y7]	0.928	-0.107803	17
Hspa2	Heat shock-related 70 kDa protein 2	P14659	[613-633]	[K].LYQGGPGGGGSSGGPTIEEVD.[-]	1xBiotinTyramide [Y2]	0.97	-0.0439433	8
Hgs	Hepatocyte growth factor-regulated tyrosine kinase substrate	Q9JJ50	[197-202]	[K].YSTIPK.[F]	1xBiotinTyramide [Y1]	0.975	-0.0365259	7
Hnrnph2	Heterogeneous nuclear ribonucleoprotein H2	Q6AY09	[82-87]	[R].YVEVFK.[S]	1xBiotinTyramide [Y1]	0.949	-0.07552	2
Rbbp7	Histone-binding protein RBBP7	Q71UF4	[15-21]	[R].VINEEYK.[I]	1xBiotinTyramide [Y6]	0.973	-0.0394883	6
Homer1	Homer protein homolog 1	Q9Z214	[225-236]	[K].QQLAAYQEEAER.[L]	1xBiotinTyramide_Plus1 [Y6]	1	0	1
Cdc37	Hsp90 co-chaperone Cdc37	Q63692	[156-161]	[K].YEKQIK.[H]	1xBiotinTyramide [Y1]	1.052	0.0731347	2
Cdc37	Hsp90 co-chaperone Cdc37	Q63692	[278-284]	[K].EYEEEER.[K]	1xBiotinTyramide [Y2]	1.083	0.115033	24
Hprt1	Hypoxanthine-guanine phosphoribosyltransferase	P27605	[102-115]	[R].LKSYCNDQSTGDIK.[V]	1xCarbamidomethyl [C5]; 1xBiotinTyramide [Y4]	0.877	-0.189351	1
Hprt1	Hypoxanthine-guanine phosphoribosyltransferase	P27605	[104-115]	[K].SYCNDQSTGDIK.[V]	1xCarbamidomethyl [C3]; 1xBiotinTyramide [Y2]	0.907	-0.140826	15
Plcl1	Inactive phospholipase C-like protein 1	Q62688	[624-638]	[R].IANEYPEDFVNYNKK.[F]	1xBiotinTyramide [Y5]	1.054	0.0758749	4
Itpa	Inosine triphosphate pyrophosphatase	D3ZW55	[40-56]	[K].IDLPEYQGEPDEISIQK.[C]	1xBiotinTyramide [Y6]	1.092	0.126973	18
Impdh2	Inosine-5'-monophosphate dehydrogenase 2	E9PU28	[230-238]	[K].NRDYPLASK.[D]	1xBiotinTyramide [Y4]	0.913	-0.131313	2
Ocrl	Inositol polyphosphate 5-phosphatase OCRL-1	D3ZGS3	[131-138]	[K].DSSNWYQK.[L]	1xBiotinTyramide [Y6]	1.028	0.0398403	6
Idh1	Isocitrate dehydrogenase [NADP] cytoplasmic	P41562	[66-72]	[K].KYNVGVK.[C]	1xBiotinTyramide [Y2]	1.128	0.173767	6
Ldhb	L-lactate dehydrogenase B chain	P42123	[234-244]	[K].MVVDSAYEVIK.[L]	1xBiotinTyramide [Y7]	1.002	0.00288251	2
Lrrc7	Leucine-rich repeat-containing protein 7	P70587	[1231-1251]	[K].IPSDYNLGNYGDKTSDNSDIK.[T]	1xBiotinTyramide [Y10]	1.135	0.182692	4
Lasp1	LIM and SH3 domain protein 1	Q99MZ8	[113-128]	[K].TQDQISNIKYHEEFEK.[S]	1xBiotinTyramide [Y10]	0.975	-0.0365259	14
Lasp1	LIM and SH3 domain protein 1	Q99MZ8	[122-128]	[K].YHEEFEK.[S]	1xBiotinTyramide [Y1]	1.033	0.0468403	21
Lasp1	LIM and SH3 domain protein 1	Q99MZ8	[249-263]	[R].TGDTGMLPANYVEAI.[-]	1xOxidation [M6]; 1xBiotinTyramide [Y11]	1.039	0.0551957	3
Lasp1	LIM and SH3 domain protein 1	Q99MZ8	[145-153]	[R].EAQDSSSYR.[R]	1xBiotinTyramide [Y8]	1.065	0.0908534	114
Mark3	MAP/microtubule affinity-regulating kinase 3	Q8VHF0	[668-675]	[R].RLPTEYER.[N]	1xBiotinTyramide [Y6]	0.913	-0.131313	7
Magi2	Membrane-associated guanylate kinase, WW and PDZ domain-containing protein 2	O88382	[751-756]	[R].AIYESR.[Q]	1xBiotinTyramide [Y3]	0.908	-0.139236	5
Magi2	Membrane-associated guanylate kinase, WW and PDZ domain-containing protein 2	O88382	[739-748]	[R].KPDPYELYEK.[S]	1xBiotinTyramide [Y]	0.919	-0.121863	16
Grm5	Metabotropic glutamate receptor 5	P31424	[1188-1194]	[K].YDTLIIR.[D]	1xBiotinTyramide [Y1]	1.118	0.16092	6
Macf1	Microtubule-actin cross-linking factor 1	D3ZHV2	[2995-3008]	[R].EVLQALDPQVDYLR.[D]	1xBiotinTyramide [Y12]	0.995	-0.00723157	2
Macf1	Microtubule-actin cross-linking factor 1	D3ZHV2	[3476-3482]	[R].YSEIQDR.[C]	1xBiotinTyramide [Y1]	1.111	0.151859	5
Map1a	Microtubule-associated protein 1A	P34926	[169-178]	[R].LGIQAEPLYR.[V]	1xBiotinTyramide [Y9]	1.1	0.137504	2
Map1a	Microtubule-associated protein 1A	P34926	[766-798]	[R].FPTSTYDLSGPEGPGPFEASQAADSAVPASSSK.[T]	1xBiotinTyramide [Y6]	1.131	0.177599	11
Map1a	Microtubule-associated protein 1A	P34926	[1911-1929]	[R].DTEQTEPEQREPTPYPDER.[S]	1xBiotinTyramide [Y15]	1.158	0.211635	13
Map1b	Microtubule-associated protein 1B	P15205	[2058-2064]	[R].CYTPERK.[S]	1xCarbamidomethyl [C1]; 1xBiotinTyramide [Y2]	0.959	-0.0603973	4
Map1b	Microtubule-associated protein 1B	P15205	[1857-1887]	[K].TPGDFNYAYQKPESTTESPDEEDYDYESHEK.[T]	1xBiotinTyramide_Plus1 [Y]	1	0	2
Map1b	Microtubule-associated protein 1B	P15205	[1435-1453]	[K].ESPVSDLTSDLYQDKQEEK.[S]	1xBiotinTyramide [Y12]	1.024	0.0342157	1
Map1b	Microtubule-associated protein 1B	P15205	[1959-1972]	[R].TPEVSGYTYEKTER.[S]	1xBiotinTyramide [Y9]	1.043	0.0607392	1
Map2	Microtubule-associated protein 2	P15146	[585-599]	[R].STGLGSDYYELSDSR.[G]	1xBiotinTyramide [Y]	0.982	-0.0262051	78
Map2	Microtubule-associated protein 2	P15146	[778-801]	[K].VTGGQTTQVETSSESPFPAKEYYK.[N]	1xBiotinTyramide [Y]	1.061	0.0854247	4
Mapre2	Microtubule-associated protein RP/EB family member 2	Q3B8Q0	[165-172]	[K].EYDPVEAR.[Q]	1xBiotinTyramide [Y2]	0.945	-0.0816138	6
Mapt	Microtubule-associated protein tau	P19332	[506-520]	[R].SGYSSPGSPGTPGSR.[S]	1xBiotinTyramide [Y3]	1.032	0.045443	178
Mapk1	Mitogen-activated protein kinase 1	P63086	[260-268]	[R].NYLLSLPHK.[N]	1xBiotinTyramide [Y2]	0.937	-0.093879	6
Mapk1	Mitogen-activated protein kinase 1	P63086	[171-189]	[R].VADPDHDHTGFLTEYVATR.[W]	1xBiotinTyramide_Plus1 [Y15]	1	0	3
Mustn1	Musculoskeletal embryonic nuclear protein 1	Q80XX4	[46-60]	[R].DYEQAGSAAPSIFSR.[N]	1xBiotinTyramide_Plus1 [Y2]	1.043	0.0607392	3
Myl6	Myosin light polypeptide 6	Q64119	[80-94]	[K].NKDQGTYEDYVEGLR.[V]	1xBiotinTyramide [Y]	1.037	0.0524159	7
Myh10	Myosin-10	Q9JLT0	[1864-1874]	[R].HADQYKEQMEK.[A]	1xBiotinTyramide [Y5]	0.883	-0.179515	3
Myh10	Myosin-10	Q9JLT0	[13-18]	[R].YLFVDR.[A]	1xBiotinTyramide [Y1]	1.04	0.0565835	6
Ppp1r9b	Neurabin-2	O35274	[743-753]	[R].ETQAQYQALER.[K]	1xDeamidated [Q]; 1xBiotinTyramide [Y6]	1.067	0.0935602	5
L1cam	Neural cell adhesion molecule L1	Q05695	[1157-1179]	[K].DKEDTQVDSEARPMKDETFGEYR.[S]	1xDeamidated [Q6]; 1xOxidation [M14]; 1xBiotinTyramide [Y22]	1.092	0.126973	1
Wasl	Neural Wiskott-Aldrich syndrome protein	O08816	[251-258]	[K].VIYDFIEK.[T]	1xBiotinTyramide [Y3]	0.994	-0.00868224	6
Nrxn2	Neurexin-2	Q63374	[1678-1692]	[R].NYISNSAQSNGAVVK.[E]	1xDeamidated [N10]; 1xBiotinTyramide_Plus1 [Y2]	0.837	-0.2567	4
Nrxn2	Neurexin-2	Q63374	[1678-1692]	[R].NYISNSAQSNGAVVK.[E]	1xBiotinTyramide [Y2]	0.964	-0.0528949	20
Nefl	Neurofilament light polypeptide	P19527	[178-185]	[R].YEEEVLSR.[E]	1xBiotinTyramide [Y1]	0.902	-0.148801	5
Nefm	Neurofilament medium polypeptide	P12839	[44-55]	[R].GSPSTVSSSYKR.[S]	1xBiotinTyramide [Y10]	0.943	-0.0846703	9
Nos1	Nitric oxide synthase, brain	P29476	[971-989]	[R].LTYVAEAPDLTQGLSNVHK.[K]	1xBiotinTyramide [Y3]	1.111	0.151859	2
Nsfl1c	NSFL1 cofactor p47	O35987	[157-172]	[R].LGAAPEEESAYVAGER.[R]	1xBiotinTyramide [Y11]	0.971	-0.0424568	31
Ybx1	Nuclease-sensitive element-binding protein 1	P62961	[136-144]	[K].YAADRNHYR.[R]	1xBiotinTyramide [Y8]	0.91	-0.136062	1
Nap1l5	Nucleosome assembly protein 1-like 5	Q5PPG6	[96-106]	[K].YNDIYKPLLAK.[I]	1xBiotinTyramide [Y5]	0.953	-0.0694519	6
Nudcd2	NudC domain-containing protein 2	Q5M823	[130-147]	[K].ENPGFDFSGAEISGNYTK.[G]	1xBiotinTyramide [Y16]	1.093	0.128293	1
Zdhhc5	Palmitoyltransferase ZDHHC5	Q2THW7	[533-538]	[R].YDNLSR.[H]	1xBiotinTyramide [Y1]	1.04	0.0565835	1
Palm	Paralemmin-1	Q920Q0	[204-210]	[K].VYEDETK.[V]	1xBiotinTyramide [Y2]	1.023	0.0328061	3
Pdlim1	PDZ and LIM domain protein 1	P52944	[165-196]	[K].TSASGEEANSRPSAQPHPSGGLIIDKESEVYK.[M]	1xBiotinTyramide [Y31]	0.948	-0.077041	2
Ppia	Peptidyl-prolyl cis-trans isomerase A	P10111	[77-82]	[K].SIYGEK.[F]	1xBiotinTyramide [Y3]	0.945	-0.0816138	8
Cask	Peripheral plasma membrane protein CASK	Q62915	[567-572]	[K].IVPSYR.[T]	1xBiotinTyramide [Y5]	0.958	-0.0619024	8
Pip5k1c	Phosphatidylinositol 4-phosphate 5-kinase type-1 gamma	Q5I6B8	[271-276]	[K].SLPTYK.[D]	1xBiotinTyramide [Y5]	1.051	0.0717627	4
Pgm1	Phosphoglucomutase-1	P38652	[428-440]	[R].YDYEEVEAEGANK.[M]	1xBiotinTyramide [Y1]	1.06	0.0840643	4
Pgk1	Phosphoglycerate kinase 1	P16617	[192-199]	[K].KELNYFAK.[A]	1xBiotinTyramide [Y5]	0.883	-0.179515	3
Pgk1	Phosphoglycerate kinase 1	P16617	[193-199]	[K].ELNYFAK.[A]	1xBiotinTyramide [Y4]	1.048	0.0676387	20
Pgam1	Phosphoglycerate mutase 1	P25113	[22-39]	[R].FSGWYDADLSPAGHEEAK.[R]	1xBiotinTyramide_Plus1 [Y5]	1	0	2
Plppr3	Phospholipid phosphatase-related protein type 3	Q7TMB0	[558-574]	[K].AETASSSSASSDSSQYR.[S]	1xBiotinTyramide [Y16]	1.12	0.163499	14
Atp2b1	Plasma membrane calcium-transporting ATPase 1	P11505	[1126-1138]	[R].SSLYEGLEKPESR.[S]	1xBiotinTyramide [Y4]	0.965	-0.0513992	13
Pabpc1	Polyadenylate-binding protein 1	Q9EPH8	[260-265]	[K].QIYVGR.[A]	1xBiotinTyramide [Y3]; 1xGln->pyro-Glu [Q1]	0.979	-0.0306192	1
Gpr158	Probable G-protein coupled receptor 158	D4A6L0	[817-825]	[K].SHSTYDHVR.[D]	1xBiotinTyramide [Y5]	0.922	-0.117161	6
Pfn2	Profilin-2	Q9EPC6	[76-89]	[R].DSLYVDSDCTMDIR.[T]	1xCarbamidomethyl [C9]; 1xBiotinTyramide_Plus1 [Y4]	1	0	1
Pfn2	Profilin-2	Q9EPC6	[92-105]	[K].SQGGEPTYNVAVGR.[A]	1xBiotinTyramide [Y8]	1.005	0.0071955	22
Pfn2	Profilin-2	Q9EPC6	[128-133]	[K].AYSMAK.[Y]	1xOxidation [M4]; 1xBiotinTyramide [Y2]	1.094	0.129613	9
Pdcd6ip	Programmed cell death 6-interacting protein	Q9QZA2	[296-303]	[R].YDEYVNVK.[D]	1xBiotinTyramide [Y]	1.06	0.0840643	3
Bsn	Protein bassoon	O88778	[3432-3438]	[R].MYGGSSR.[S]	1xBiotinTyramide [Y2]	0.969	-0.0454314	5
Bsn	Protein bassoon	O88778	[2784-2799]	[K].SPQVLYSPVSPLSPHR.[L]	1xBiotinTyramide [Y6]	0.997	-0.00433459	4
Bsn	Protein bassoon	O88778	[2707-2751]	[R].GESLACQTEPDGQAQGVAGPQLIGPTAISPYLPGIQIVTPGALGR.[F]	1xCarbamidomethyl [C6]; 1xBiotinTyramide_Plus1 [Y31]	1	0	1
Bsn	Protein bassoon	O88778	[655-672]	[K].SGEAEEPVPKPYSQDLSR.[S]	1xBiotinTyramide [Y12]	1.032	0.045443	36
Bsn	Protein bassoon	O88778	[3690-3705]	[K].GQPGYPSSADYSQPSR.[A]	1xBiotinTyramide [Y]	1.059	0.0827026	22
Bsn	Protein bassoon	O88778	[3689-3705]	[K].KGQPGYPSSADYSQPSR.[A]	1xBiotinTyramide [Y]	1.076	0.105678	23
Bsn	Protein bassoon	O88778	[1950-1972]	[R].AQGVVGPGPHEEQRPYPQGLPGR.[L]	1xBiotinTyramide [Y16]	1.097	0.133564	27
Bsn	Protein bassoon	O88778	[2697-2703]	[R].YISAPEK.[T]	1xBiotinTyramide [Y1]	1.158	0.211635	6
Cdv3	Protein CDV3 homolog	Q5XIM5	[205-226]	[K].TPQGPPEIYSDTQFPSLQSTAK.[H]	1xBiotinTyramide [Y9]	1.051	0.0717627	4
Fam107b	Protein FAM107B	Q5U4F3	[2-19]	[M].AEPDYIEDDNPELIRPQK.[L]	1xAcetyl [N-Term]; 1xBiotinTyramide [Y5]	0.911	-0.134477	4
Pacsin1	Protein kinase C and casein kinase substrate in neurons protein 1	Q9Z0W5	[319-349]	[K].KAEGAALSNATGAVESTSQAGDRGSVSSYDR.[G]	1xBiotinTyramide [Y29]	1.094	0.129613	8
Pacsin1	Protein kinase C and casein kinase substrate in neurons protein 1	Q9Z0W5	[71-79]	[K].GPQYGSLER.[A]	1xBiotinTyramide [Y4]	1.118	0.16092	3
Prkcb	Protein kinase C beta type	P68403	[602-607]	[R].YIDWEK.[L]	1xBiotinTyramide [Y1]	1.154	0.206643	6
Ppp1r12a	Protein phosphatase 1 regulatory subunit 12A	Q10728	[494-503]	[R].LAYVAPTIPR.[R]	1xBiotinTyramide [Y3]	0.949	-0.07552	7
Ppp1r7	Protein phosphatase 1 regulatory subunit 7	Q5HZV9	[322-330]	[R].SLETVYLER.[N]	1xBiotinTyramide [Y6]	0.834	-0.261881	1
Pclo	Protein piccolo	Q9JKS6	[3364-3380]	[K].VRGQYDEMGESVADDPR.[N]	1xBiotinTyramide [Y5]	0.912	-0.132894	4
Pclo	Protein piccolo	Q9JKS6	[2775-2781]	[K].HTELPYR.[K]	1xBiotinTyramide [Y6]	1.053	0.0745054	1
Pclo	Protein piccolo	Q9JKS6	[1616-1635]	[K].TIELNSTIADKYSSESSQKK.[T]	1xBiotinTyramide [Y12]	1.129	0.175045	4
Prune2	Protein prune homolog 2	Q5BJR4	[94-111]	[R].SSGQESESIPEYTAEEER.[E]	1xBiotinTyramide [Y12]	1.091	0.125651	1
Rufy3	Protein RUFY3	Q5FVJ0	[265-272]	[K].NYVEELNR.[H]	1xBiotinTyramide [Y2]	1.008	0.0114956	17
Gdi2	Rab GDP dissociation inhibitor beta	P50399	[437-445]	[R].KKNDIYGED.[-]	1xBiotinTyramide [Y6]	0.984	-0.0232698	89
Rab4b	Ras-related protein Rab-4B	P51146	[183-195]	[R].MGSGIQYGDISLR.[Q]	1xOxidation [M1]; 1xBiotinTyramide [Y7]	0.927	-0.109359	5
Rab6a	Ras-related protein Rab-6A	Q9WVB1	[54-60]	[K].TMYLEDR.[T]	1xBiotinTyramide [Y3]	0.992	-0.011588	4
Rab6a	Ras-related protein Rab-6A	Q9WVB1	[54-60]	[K].TMYLEDR.[T]	1xOxidation [M2]; 1xBiotinTyramide [Y3]	1.036	0.051024	8
Rab7a	Ras-related protein Rab-7a	P09527	[33-38]	[K].FSNQYK.[A]	1xBiotinTyramide [Y5]	1.02	0.0285692	4
Rasgrf1	Ras-specific guanine nucleotide-releasing factor 1	P28818	[704-711]	[K].LLYGDAPK.[S]	1xBiotinTyramide [Y3]	0.997	-0.00433459	4
Syngap1	Ras/Rap GTPase-activating protein SynGAP	Q9QUH6	[1086-1105]	[R].PSSGNLLQSPEPSYGPARPR.[Q]	1xBiotinTyramide [Y14]	0.967	-0.0484122	2
Syngap1	Ras/Rap GTPase-activating protein SynGAP	Q9QUH6	[816-833]	[R].SSPAYCTSSSDITEPEQK.[M]	1xCarbamidomethyl [C6]; 1xBiotinTyramide [Y5]	0.997	-0.00433459	5
Rims1	Regulating synaptic membrane exocytosis protein 1	Q9JIR4	[128-144]	[R].YQGEHKDDAPTCGICHK.[T]	2xCarbamidomethyl [C12; C15]; 1xBiotinTyramide [Y1]	1.019	0.0271541	4
Rims1	Regulating synaptic membrane exocytosis protein 1	Q9JIR4	[369-376]	[R].KEEEYQTR.[Y]	1xBiotinTyramide [Y5]	1.042	0.0593553	19
Rims1	Regulating synaptic membrane exocytosis protein 1	Q9JIR4	[377-385]	[R].YRSDPNLAR.[Y]	1xBiotinTyramide [Y1]	1.139	0.187768	10
Rtn3	Reticulon-3	Q6RJR6	[635-642]	[K].SKYSEHSR.[E]	1xBiotinTyramide [Y3]	0.864	-0.210897	5
Arhgdia	Rho GDP-dissociation inhibitor 1	Q5XI73	[139-152]	[K].IDKTDYMVGSYGPR.[A]	1xOxidation [M7]; 1xBiotinTyramide [Y]	1.055	0.077243	3
Arhgef7	Rho guanine nucleotide exchange factor 7	O55043	[589-598]	[K].SLVDTVYALK.[D]	1xBiotinTyramide [Y7]	0.852	-0.231075	2
Arhgef7	Rho guanine nucleotide exchange factor 7	O55043	[245-253]	[R].HMEDYHPDR.[Q]	1xOxidation [M2]; 1xBiotinTyramide [Y5]	1.045	0.0635029	4
Rimbp2	RIMS-binding protein 2	Q9JIR1	[805-814]	[R].YSHSGGGPQR.[H]	1xBiotinTyramide [Y1]	1.056	0.0786098	1
Sept11	Septin-11	B3GNI6	[309-326]	[K].DTDPDSKPFSLQETYEAK.[R]	1xBiotinTyramide [Y15]	0.933	-0.100051	8
Srr	Serine racemase	Q76EQ0	[206-221]	[K].VYAAEPSNADDCYQSK.[L]	1xCarbamidomethyl [C12]; 1xBiotinTyramide_Plus1 [Y13]	1	0	3
Pak3	Serine/threonine-protein kinase PAK 3	Q62829	[219-235]	[K].EATPPSAENANSSTLYR.[N]	1xBiotinTyramide [Y16]	0.998	-0.00288828	33
Pak5	Serine/threonine-protein kinase PAK 5	D4A280	[222-238]	[R].ASSSSPLDYSFQLTPSR.[T]	1xBiotinTyramide [Y9]	0.942	-0.086201	1
Ppp2r5b	Serine/threonine-protein phosphatase 2A 56 kDa regulatory subunit beta isoform	Q80W83	[52-66]	[R].YQSNQQELTPLPLLK.[D]	1xBiotinTyramide [Y1]	0.906	-0.142417	6
Ppp5c	Serine/threonine-protein phosphatase 5	P53042	[431-441]	[K].AEGYEVAHGGR.[C]	1xBiotinTyramide [Y4]	1.033	0.0468403	7
Ppp1cb	Serine/threonine-protein phosphatase PP1-beta catalytic subunit	P62142	[302-319]	[K].AKYQYGGLNSGRPVTPPR.[T]	1xBiotinTyramide [Y3]	0.882	-0.181149	2
Ppp1cb	Serine/threonine-protein phosphatase PP1-beta catalytic subunit	P62142	[304-319]	[K].YQYGGLNSGRPVTPPR.[T]	1xDeamidated [N7]; 1xBiotinTyramide [Y1]	1.069	0.0962619	1
Sgip1	SH3-containing GRB2-like protein 3-interacting protein 1	P0DJJ3	[382-400]	[K].VAEQTFIKDDYLETLSSPK.[E]	1xBiotinTyramide [Y11]	1.085	0.117695	4
Shc3	SHC-transforming protein 3	O70143	[400-412]	[R].QGSLDIYSTPEGK.[A]	1xBiotinTyramide [Y7]	0.968	-0.046921	4
Atp1a1	Sodium/potassium-transporting ATPase subunit alpha-1	P06685	[256-264]	[R].GIVVYTGDR.[T]	1xBiotinTyramide [Y5]	1.14	0.189034	5
Snx16	Sorting nexin-16	P57769	[2-23]	[M].ATPYVPVPMPIGNSASSFTNNR.[N]	1xAcetyl [N-Term]; 1xBiotinTyramide [Y4]	1	0	2
Snx16	Sorting nexin-16	P57769	[2-23]	[M].ATPYVPVPMPIGNSASSFTNNR.[N]	1xAcetyl [N-Term]; 1xOxidation [M9]; 1xBiotinTyramide [Y4]	1.025	0.0356239	2
Sptan1	Spectrin alpha chain, non-erythrocytic 1	P16086	[38-45]	[R].QKLEDSYR.[F]	1xBiotinTyramide [Y7]	1.077	0.107018	8
Sptan1	Spectrin alpha chain, non-erythrocytic 1	P16086	[2001-2006]	[K].TDDYGR.[D]	1xBiotinTyramide [Y4]	1.091	0.125651	49
Sptan1	Spectrin alpha chain, non-erythrocytic 1	P16086	[970-981]	[K].ELVLALYDYQEK.[S]	1xBiotinTyramide [Y7]	1.112	0.153157	8
Sptbn2	Spectrin beta chain, non-erythrocytic 2	Q9QWN8	[1869-1880]	[K].AYAGDKAEEIGR.[H]	1xBiotinTyramide [Y2]	0.985	-0.0218044	6
Srcin1	SRC kinase signaling inhibitor 1	Q9QXY2	[489-511]	[K].AGAGGPLYGDGYGFRLPPSSPQK.[L]	1xBiotinTyramide_Plus1 [Y8]	0.888	-0.171368	1
Srcin1	SRC kinase signaling inhibitor 1	Q9QXY2	[315-321]	[R].EMVYASR.[E]	1xBiotinTyramide [Y4]	1.011	0.015783	8
Srcin1	SRC kinase signaling inhibitor 1	Q9QXY2	[1029-1036]	[R].YRTEKPSK.[S]	1xBiotinTyramide [Y1]	1.063	0.0881416	21
Cttn	Src substrate cortactin	Q66HL2	[185-193]	[K].HESQKDYSK.[G]	1xBiotinTyramide [Y7]	0.93	-0.104697	5
Cttn	Src substrate cortactin	Q66HL2	[256-267]	[K].LQLHESQKDYAK.[G]	1xBiotinTyramide [Y10]	1.024	0.0342157	3
Cttn	Src substrate cortactin	Q66HL2	[222-230]	[K].HESQKDYVK.[G]	1xBiotinTyramide [Y7]	1.025	0.0356239	9
Cttn	Src substrate cortactin	Q66HL2	[135-144]; [209-218]	[QK].SAVGFEYQGK.[T]	1xBiotinTyramide [Y7]	1.084	0.116365	11
Strn3	Striatin-3	P58405	[348-353]	[K].LKEQYK.[K]	1xBiotinTyramide [Y5]	0.964	-0.0528949	2
Synpr	Synaptoporin	P22831	[210-217]	[R].YLSDPMEK.[H]	1xOxidation [M6]; 1xBiotinTyramide [Y1]	1.062	0.0867838	18
Snap25	Synaptosomal-associated protein 25	P60881	[97-102]	[K].SSDAYK.[K]	1xBiotinTyramide [Y5]	1.044	0.0621217	66
Snap29	Synaptosomal-associated protein 29	Q9Z2P6	[169-190]	[R].RLHDAELDSVPASTVNTEVYPK.[N]	1xBiotinTyramide [Y20]	0.981	-0.027675	5
Snap29	Synaptosomal-associated protein 29	Q9Z2P6	[170-190]	[R].LHDAELDSVPASTVNTEVYPK.[N]	1xBiotinTyramide [Y19]	1.04	0.0565835	6
Syt1	Synaptotagmin-1	P21707	[214-222]	[K].VPYSELGGK.[T]	1xBiotinTyramide [Y3]	0.986	-0.0203404	30
Vps50	Syndetin	F1LSG8	[594-601]	[K].KSDYSLNK.[V]	1xAcetyl [N-Term]; 1xDeamidated [N7]; 1xBiotinTyramide [Y4]	1.151	0.202888	1
Stx12	Syntaxin-12	G3V7P1	[240-245]	[R].AAYYQK.[K]	1xBiotinTyramide [Y]	0.941	-0.0877334	12
Stx7	Syntaxin-7	O70257	[50-64]	[R].QQLQQEQQYTNQLAK.[E]	1xBiotinTyramide [Y9]	0.958	-0.0619024	37
Stx7	Syntaxin-7	O70257	[50-64]	[R].QQLQQEQQYTNQLAK.[E]	1xBiotinTyramide_Plus1 [Y9]; 1xGln->pyro-Glu [Q1]	1	0	3
Stxbp1	Syntaxin-binding protein 1	P61765	[333-339]	[K].KMPQYQK.[E]	1xBiotinTyramide [Y5]	0.942	-0.086201	4
Stxbp1	Syntaxin-binding protein 1	P61765	[468-477]	[R].ISEQTYQLSR.[W]	1xBiotinTyramide [Y6]	1.07	0.0976108	68
Sdcbp	Syntenin-1	Q9JI92	[2-14]	[M].SLYPSLEDLKVDK.[V]	1xAcetyl [N-Term]; 1xBiotinTyramide [Y3]	1.072	0.100305	4
Tcp1	T-complex protein 1 subunit alpha	P28480	[539-556]	[K].DDKHGGYENAVHSGALDD.[-]	1xBiotinTyramide [Y7]	1.052	0.0731347	1
Cct3	T-complex protein 1 subunit gamma	Q6P502	[231-237]	[R].RYIKNPR.[I]	1xBiotinTyramide [Y2]	0.941	-0.0877334	6
Tagln3	Transgelin-3	P37805	[183-196]	[K].GASQAGMTGYGMPR.[Q]	1xOxidation [M]; 1xBiotinTyramide_Plus1 [Y10]	0.969	-0.0454314	4
Tmem35a	Transmembrane protein 35A	Q6JAM9	[144-163]	[K].ALPESAEEQPSLYEKAPQGK.[V]	1xBiotinTyramide [Y13]	1.08	0.111031	16
Tppp3	Tubulin polymerization-promoting protein family member 3	Q5PPN5	[166-173]	[K].NAGTYDAK.[V]	1xDeamidated [N1]; 1xBiotinTyramide [Y5]	0.997	-0.00433459	1
Tbca	Tubulin-specific chaperone A	Q6PEC1	[42-51]	[K].AEDGENYAIK.[K]	1xBiotinTyramide [Y7]	0.952	-0.0709665	7
Tbca	Tubulin-specific chaperone A	Q6PEC1	[40-52]	[K].MKAEDGENYAIKK.[Q]	1xBiotinTyramide [Y9]	1.159	0.212881	4
Tpd52l2	Tumor protein D54	Q6PCT3	[96-108]	[R].SWHDVQGSTAYVK.[T]	1xBiotinTyramide [Y11]	0.985	-0.0218044	7
Tsg101	Tumor susceptibility gene 101 protein	Q6IRE4	[384-391]	[K].TAGLSDLY.[-]	1xBiotinTyramide [Y8]	1.008	0.0114956	6
Fyn	Tyrosine-protein kinase Fyn	Q62844	[414-423]	[R].LIEDNEYTAR.[Q]	1xBiotinTyramide [Y7]	0.995	-0.00723157	7
Yes1	Tyrosine-protein kinase Yes	F1LM93	[16-46]	[K].YTPENPTEPVNTSAGHYGVEHATAATTSSTK.[G]	1xBiotinTyramide_Plus1 [Y1]	1.021	0.0299829	1
Sirpa	Tyrosine-protein phosphatase non-receptor type substrate 1	P97710	[421-443]	[R].EITQIQDTNDINDITYADLNLPK.[E]	1xBiotinTyramide_Plus1 [Y16]	0.935	-0.0969617	4
Cyld	Ubiquitin carboxyl-terminal hydrolase CYLD	Q66H62	[701-718]	[R].SAGQKVQDCNFYQIFMEK.[N]	1xAcetyl [N-Term]; 1xCarbamidomethyl [C9]; 1xBiotinTyramide [Y12]; 1xAcetyl [K5(100)]	0.943	-0.0846703	6
Uba1	Ubiquitin-like modifier-activating enzyme 1	Q5U300	[58-68]	[R].QLYVLGHEAMK.[M]	1xBiotinTyramide [Y3]; 1xGln->pyro-Glu [Q1]	0.974	-0.0380063	2
Cmpk1	UMP-CMP kinase	Q4KM73	[43-55]	[R].KNPDSQYGELIEK.[Y]	1xBiotinTyramide [Y7]	0.967	-0.0484122	5
1	Uncharacterized protein KIAA0930 homolog	Q4G008	[60-71]	[R].AYTGSESTADGR.[K]	1xBiotinTyramide [Y2]	1.034	0.0482362	7
Myo5a	Unconventional myosin-Va	Q9QYF3	[380-393]	[K].LATATETYIKPISK.[L]	1xBiotinTyramide [Y8]	0.969	-0.0454314	6
Myo5a	Unconventional myosin-Va	Q9QYF3	[752-760]	[R].AGQVAYLEK.[L]	1xBiotinTyramide [Y6]	1.125	0.169925	5
Atp6v1b2	V-type proton ATPase subunit B, brain isoform	P62815	[38-44]	[R].NYLSQPR.[L]	1xBiotinTyramide [Y2]	1.068	0.0949116	32
Atp6v1b2	V-type proton ATPase subunit B, brain isoform	P62815	[30-44]	[R].EQALAVSRNYLSQPR.[L]	1xBiotinTyramide [Y10]	1.138	0.186501	10
Nsf	Vesicle-fusing ATPase	Q9QUL6	[28-38]	[K].DYQSGQHVMVR.[T]	1xBiotinTyramide [Y2]	0.994	-0.00868224	19
Nsf	Vesicle-fusing ATPase	Q9QUL6	[28-38]	[K].DYQSGQHVMVR.[T]	1xOxidation [M9]; 1xBiotinTyramide [Y2]	1.047	0.0662614	20
Slc32a1	Vesicular inhibitory amino acid transporter	O35458	[65-87]	[K].SEGEPCGDEGAEPPVEGDIHYQR.[G]	1xCarbamidomethyl [C6]; 1xBiotinTyramide [Y21]	1.055	0.077243	44
Vsnl1	Visinin-like protein 1	P62762	[55-63]	[K].FFPYGDASK.[F]	1xBiotinTyramide [Y4]	1.04	0.0565835	26
Cacnb1	Voltage-dependent L-type calcium channel subunit beta-1	P54283	[458-487]	[R].ATGEHASVHEYPGELGQPPGLYPSNHPPGR.[A]	1xBiotinTyramide [Y]	1.064	0.0894982	3
Xpnpep1	Xaa-Pro aminopeptidase 1	O54975	[294-304]	[K].ASYAVSEAIPK.[D]	1xBiotinTyramide [Y3]	1.092	0.126973	3
Cnn3	Calponin-3	P37397	[319-330]	[R].EYQYGDDQGIDY.[-]	1xBiotinTyramide [Y]	1.024	0.0342157	13
Gabra1	Gamma-aminobutyric acid receptor subunit alpha-1	P62813	[364-380]	[K].NNTYAPTATSYTPNLAR.[G]	1xBiotinTyramide [Y]	1.035	0.0496308	7
Abi1	Abl interactor 1	Q9QZM5	[195-214]	[K].TLEPVKPPTVPNDYMTSPAR.[L]	1xBiotinTyramide [Y14]	1.011	0.015783	5
Eef2	Elongation factor 2	P05197	[265-272]	[R].YFDPANGK.[F]	1xBiotinTyramide [Y1]	1.021	0.0299829	2
Zdhhc5	Palmitoyltransferase ZDHHC5	Q2THW7	[702-715]	[K].KVSGVGGTTYEISV.[-]	1xBiotinTyramide [Y10]	0.981	-0.027675	1
Plppr3	Phospholipid phosphatase-related protein type 3	Q7TMB0	[612-626]	[K].VVEGEGGYELGDLAR.[G]	1xBiotinTyramide [Y8]	1.023	0.0328061	12
Rac1	Ras-related C3 botulinum toxin substrate 1	Q6RUV5	[133-147]	[K].KLTPITYPQGLAMAK.[E]	1xOxidation [M13]; 1xBiotinTyramide [Y7]	1.032	0.045443	6
Cttn	Src substrate cortactin	Q66HL2	[153-161]	[K].DYSSGFGGK.[Y]	1xBiotinTyramide [Y2]	1.023	0.0328061	15
Crip2	Cysteine-rich protein 2	P36201	[187-208]	[K].GVNTGAVGSYIYDKDPEGTVQP.[-]	1xBiotinTyramide [Y]	1.022	0.0313952	13
Map1b	Microtubule-associated protein 1B	P15205	[1025-1045]	[R].EEDHEPDKTEAEDYVMAVVDK.[A]	1xBiotinTyramide [Y14]	1.003	0.00432161	11
Nefm	Neurofilament medium polypeptide	P12839	[2-15]	[M].SYTLDSLGNPSAYR.[R]	1xAcetyl [N-Term]; 1xBiotinTyramide_Plus1 [Y]	1	0	2
Prdx1	Peroxiredoxin-1	Q63716	[191-197]	[K].SKEYFSK.[Q]	1xBiotinTyramide_Plus1 [Y4]	1.027	0.0384362	2
Rab35	Ras-related protein Rab-35	Q5U316	[129-137]	[K].VVETEDAYK.[F]	1xBiotinTyramide [Y8]	1.021	0.0299829	20
Slc24a2	Sodium/potassium/calcium exchanger 2	O54701	[403-416]	[R].QNGAANHVDYAAEK.[I]	1xDeamidated [Q1]; 1xBiotinTyramide [Y10]	1.022	0.0313952	2
Tagln3	Transgelin-3	P37805	[65-79]	[K].LINSLYPPGQEPIPK.[I]	1xBiotinTyramide [Y6]	0.975	-0.0365259	4
Tpd52l2	Tumor protein D54	Q6PCT3	[120-127]	[K].VTQSDLYK.[K]	1xBiotinTyramide [Y7]	1.031	0.0440443	4
Hnrnpa2b1	Heterogeneous nuclear ribonucleoproteins A2/B1	A7VJC2	[326-350]	[R].NMGGPYGGGNYGPGGSGGSGGYGGR.[S]	1xOxidation [M2]; 1xBiotinTyramide [Y11]	0.928	-0.107803	1
Pgk1	Phosphoglycerate kinase 1	P16617	[192-199]	[K].KELNYFAK.[A]	1xBiotinTyramide_Plus1 [Y5]	0.928	-0.107803	1
Basp1	Brain acid soluble protein 1	Q05175	[11-18]	[K].GYNVNDEK.[A]	1xDeamidated [N5]; 1xBiotinTyramide [Y2]	1.016	0.0229004	39
Ppfia3	Liprin-alpha-3	Q91Z79	[517-538]	[R].YSQAPTLPSGAPLDPYGAGSGR.[A]	1xBiotinTyramide [Y]	1.018	0.0257376	19
Rps10	40S ribosomal protein S10	P63326	[120-128]	[R].GEADRDTYR.[R]	1xBiotinTyramide [Y8]	1.022	0.0313952	7
Eef1d	Elongation factor 1-delta	Q68FR9	[179-186]	[R].LRQYAEKK.[A]	1xBiotinTyramide [Y4]	0.937	-0.093879	7
Plcb1	1-phosphatidylinositol 4,5-bisphosphate phosphodiesterase beta-1	P10687	[1021-1028]	[R].QEQYYSEK.[Y]	1xBiotinTyramide_Plus1 [Y5]			1
Plcb1	1-phosphatidylinositol 4,5-bisphosphate phosphodiesterase beta-1	P10687	[1021-1031]	[R].QEQYYSEKYQK.[R]	1xBiotinTyramide_Plus1 [Y9]			1
Ywhae	14-3-3 protein epsilon	P62260	[1-12]	[-].MDDREDLVYQAK.[L]	1xAcetyl [N-Term]; 1xBiotinTyramide_Plus1 [Y9]			1
Ywhae	14-3-3 protein epsilon	P62260	[1-12]	[-].MDDREDLVYQAK.[L]	1xAcetyl [N-Term]; 1xOxidation [M1]; 1xBiotinTyramide_Plus1 [Y9]			2
Ywhae	14-3-3 protein epsilon	P62260	[131-142]	[R].YLAEFATGNDRK.[E]	1xBiotinTyramide_Plus1 [Y1]			1
Ywhah	14-3-3 protein eta	P68511	[133-142]	[R].YLAEVASGEK.[K]	1xBiotinTyramide [Y1]			1
Ywhah	14-3-3 protein eta	P68511	[199-217]	[K].QAFDDAIAELDTLNEDSYK.[D]	1xDeamidated [Q1]; 1xBiotinTyramide [Y18]			1
Ywhag	14-3-3 protein gamma	P61983	[111-120]	[K].NCSETQYESK.[V]	1xCarbamidomethyl [C2]; 1xBiotinTyramide_Plus1 [Y7]			4
Psmc1	26S proteasome regulatory subunit 4	P62193	[24-32]	[K].KYEPPVPTR.[V]	1xBiotinTyramide_Plus1 [Y2]			1
Psmc3	26S proteasome regulatory subunit 6A	Q63569	[174-193]	[K].AMEVDERPTEQYSDIGGLDK.[Q]	1xOxidation [M2]; 1xBiotinTyramide_Plus1 [Y12]			4
Rps10	40S ribosomal protein S10	P63326	[120-128]	[R].GEADRDTYR.[R]	1xBiotinTyramide_Plus1 [Y8]			1
Rps9	40S ribosomal protein S9	P29314	[163-172]	[R].SPYGGGRPGR.[V]	1xBiotinTyramide_Plus1 [Y3]			1
Pfkfb2	6-phosphofructo-2-kinase/fructose-2,6-bisphosphatase 2	Q9JJH5	[2-25]	[M].SENSTFSTEDSSSSSYKPHASNLR.[R]	1xAcetyl [N-Term]; 1xDeamidated [N3]; 1xBiotinTyramide [Y16]			3
Pfkfb2	6-phosphofructo-2-kinase/fructose-2,6-bisphosphatase 2	Q9JJH5	[2-25]	[M].SENSTFSTEDSSSSSYKPHASNLR.[R]	1xAcetyl [N-Term]; 1xBiotinTyramide_Plus1 [Y16]			2
Pfkfb2	6-phosphofructo-2-kinase/fructose-2,6-bisphosphatase 2	Q9JJH5	[2-26]	[M].SENSTFSTEDSSSSSYKPHASNLRR.[A]	1xAcetyl [N-Term]; 1xBiotinTyramide_Plus1 [Y16]			2
Rpl5	60S ribosomal protein L5	P09895	[210-221]	[R].YLMEEDEDAYKK.[Q]	1xBiotinTyramide_Plus1 [Y1]			2
Rpl6	60S ribosomal protein L6	P21533	[125-133]	[R].YYPTEDVPR.[K]	1xBiotinTyramide [Y1]			3
Akap7	A-kinase anchor protein 7 isoforms delta and gamma	Q6JP77	[316-328]	[K].AVQQYLEETQNKK.[Q]	1xBiotinTyramide_Plus1 [Y5]			1
Abi1	Abl interactor 1	Q9QZM5	[195-214]	[K].TLEPVKPPTVPNDYMTSPAR.[L]	1xOxidation [M15]; 1xBiotinTyramide_Plus1 [Y14]; 1xAcetyl [K6(100)]			1
Abi1	Abl interactor 1	Q9QZM5	[195-214]	[K].TLEPVKPPTVPNDYMTSPAR.[L]	1xBiotinTyramide_Plus1 [Y14]			2
Abi1	Abl interactor 1	Q9QZM5	[245-284]	[R].ENSGSSSIGIPIAVPTPSPPTAGPAAPGAAPGSQYGTMTR.[Q]	1xBiotinTyramide [Y35]			1
Abi1	Abl interactor 1	Q9QZM5	[29-43]	[R].VADYCENNYIQATDK.[R]	1xCarbamidomethyl [C5]; 1xBiotinTyramide_Plus1 [Y9]			1
Abi1	Abl interactor 1	Q9QZM5	[29-44]	[R].VADYCENNYIQATDKR.[K]	1xCarbamidomethyl [C5]; 1xBiotinTyramide_Plus1 [Y]			3
Actr3	Actin-related protein 3	Q4V7C7	[162-191]	[R].TLTGTVIDSGDGVTHVIPVAEGYVIGSCIK.[H]	1xCarbamidomethyl [C28]; 1xBiotinTyramide_Plus1 [Y23]			3
Actr3	Actin-related protein 3	Q4V7C7	[5-18]	[R].LPACVVDCGTGYTK.[L]	2xCarbamidomethyl [C4; C8]; 1xBiotinTyramide [Y12]			1
Actg1	Actin, cytoplasmic 2	P63259	[148-177]	[R].TTGIVMDSGDGVTHTVPIYEGYALPHAILR.[L]	1xBiotinTyramide_Plus1 [Y22]			5
Actg1	Actin, cytoplasmic 2	P63259	[184-191]	[R].DLTDYLMK.[I]	1xOxidation [M7]; 1xBiotinTyramide_Plus1 [Y5]			1
Actg1	Actin, cytoplasmic 2	P63259	[197-206]	[R].GYSFTTTAER.[E]	1xBiotinTyramide_Plus1 [Y2]			2
Actg1	Actin, cytoplasmic 2	P63259	[239-254]	[K].SYELPDGQVITIGNER.[F]	1xBiotinTyramide_Plus1 [Y2]			2
Actg1	Actin, cytoplasmic 2	P63259	[51-61]	[K].DSYVGDEAQSK.[R]	1xBiotinTyramide_Plus1 [Y3]			1
Apc	Adenomatous polyposis coli protein	P70478	[1029-1038]	[K].YSDEQLNSGR.[Q]	1xBiotinTyramide [Y1]			1
Apc	Adenomatous polyposis coli protein	P70478	[1145-1163]	[R].YSEEEQHEEEERPTNYSIK.[Y]	1xBiotinTyramide_Plus1 [Y16]			1
Ahcy	Adenosylhomocysteinase	P10760	[152-166]	[R].GISEETTTGVHNLYK.[M]	1xBiotinTyramide_Plus1 [Y14]			1
Adcy5	Adenylate cyclase type 5	Q04400	[6-23]	[K].SVSPPGYAAQTAASPAPR.[G]	1xBiotinTyramide_Plus1 [Y7]			1
Cap1	Adenylyl cyclase-associated protein 1	Q08163	[18-37]	[R].LEAVSHTSDMHCGYGDSPSK.[G]	1xCarbamidomethyl [C12]; 1xBiotinTyramide_Plus1 [Y14]			9
Cap1	Adenylyl cyclase-associated protein 1	Q08163	[18-37]	[R].LEAVSHTSDMHCGYGDSPSK.[G]	1xCarbamidomethyl [C12]; 1xOxidation [M10]; 1xBiotinTyramide_Plus1 [Y14]			2
Arfgap3	ADP-ribosylation factor GTPase-activating protein 3	Q4KLN7	[341-356]	[R].KYQEDPEDSYFSSSSK.[W]	1xBiotinTyramide [Y10]			2
Aars	Alanine--tRNA ligase, cytoplasmic	P50475	[684-695]	[R].AVFDETYPDPVR.[V]	1xBiotinTyramide_Plus1 [Y7]			2
Adh5	Alcohol dehydrogenase class-3	P12711	[85-101]	[K].AGDTVIPLYIPQCGECK.[F]	2xCarbamidomethyl [C13; C16]; 1xBiotinTyramide_Plus1 [Y9]			1
Add1	Alpha-adducin	Q63028	[28-37]	[R].VDENNPEYLR.[E]	1xBiotinTyramide_Plus1 [Y8]			2
Add1	Alpha-adducin	Q63028	[407-434]	[K].YSDVEVPASVTGHSFASDGDSGTCSPLR.[H]	1xCarbamidomethyl [C24]; 1xBiotinTyramide_Plus1 [Y1]			3
Actr1a	Alpha-centractin	P85515	[1-22]	[-].MESYDVIANQPVVIDNGSGVIK.[A]	1xAcetyl [N-Term]; 1xBiotinTyramide_Plus1 [Y4]			5
Actr1a	Alpha-centractin	P85515	[1-22]	[-].MESYDVIANQPVVIDNGSGVIK.[A]	1xAcetyl [N-Term]; 1xDeamidated [Q10]; 1xBiotinTyramide_Plus1 [Y4]			2
Actr1a	Alpha-centractin	P85515	[1-22]	[-].MESYDVIANQPVVIDNGSGVIK.[A]	1xAcetyl [N-Term]; 1xDeamidated [Q/N]; 1xBiotinTyramide [Y4]			3
Actr1a	Alpha-centractin	P85515	[33-43]	[K].YCFPNYVGRPK.[H]	1xCarbamidomethyl [C2]; 1xBiotinTyramide_Plus1 [Y1]			1
Ensa	Alpha-endosulfine	P60841	[64-74]	[K].YFDSGDYNMAK.[A]	1xOxidation [M9]; 1xBiotinTyramide_Plus1 [Y7]			2
Ensa	Alpha-endosulfine	P60841	[64-74]	[K].YFDSGDYNMAK.[A]	1xBiotinTyramide_Plus1 [Y7]			1
Eno1	Alpha-enolase	P04764	[16-28]	[R].GNPTVEVDLYTAK.[G]	1xBiotinTyramide_Plus1 [Y10]			2
Eno1	Alpha-enolase	P04764	[33-50]	[R].AAVPSGASTGIYEALELR.[D]	1xBiotinTyramide_Plus1 [Y12]			2
Snca	Alpha-synuclein	P37377	[103-140]	[K].GEEGYPQEGILEDMPVDPSSEAYEMPSEEGYQDYEPEA.[-]	1xBiotinTyramide_Plus1 [Y]			4
Snca	Alpha-synuclein	P37377	[103-140]	[K].GEEGYPQEGILEDMPVDPSSEAYEMPSEEGYQDYEPEA.[-]	1xOxidation [M25]; 1xBiotinTyramide_Plus1 [Y23]			1
Snca	Alpha-synuclein	P37377	[33-43]	[K].TKEGVLYVGSK.[T]	1xBiotinTyramide_Plus1 [Y7]			1
Snca	Alpha-synuclein	P37377	[35-43]	[K].EGVLYVGSK.[T]	1xAcetyl [N-Term]; 1xBiotinTyramide_Plus1 [Y5]			1
Snca	Alpha-synuclein	P37377	[35-43]	[K].EGVLYVGSK.[T]	1xBiotinTyramide_Plus1 [Y5]			3
Snca	Alpha-synuclein	P37377	[97-140]	[K].KDQMGKGEEGYPQEGILEDMPVDPSSEAYEMPSEEGYQDYEPEA.[-]	1xOxidation [M4]; 1xBiotinTyramide_Plus1 [Y37]			1
Snca	Alpha-synuclein	P37377	[97-140]	[K].KDQMGKGEEGYPQEGILEDMPVDPSSEAYEMPSEEGYQDYEPEA.[-]	1xDeamidated [Q38]; 1xBiotinTyramide_Plus1 [Y37]			1
Maoa	Amine oxidase [flavin-containing] A	P21396	[380-395]	[K].VLGSQEALYPVHYEEK.[N]	1xBiotinTyramide_Plus1 [Y9]			1
Rnpep	Aminopeptidase B	O09175	[397-416]	[R].VKIEPGVDPDDTYNETPYEK.[G]	1xBiotinTyramide [Y13]			2
Rnpep	Aminopeptidase B	O09175	[397-416]	[R].VKIEPGVDPDDTYNETPYEK.[G]	1xBiotinTyramide_Plus1 [Y13]			2
Apba1	Amyloid-beta A4 precursor protein-binding family A member 1	O35430	[110-144]	[R].AQDADDESAYAVQYRPEAEEYTEQAEAEHAEAAQR.[R]	1xBiotinTyramide [Y10]			1
Kiaa1107	AP2-interacting clathrin-endocytosis protein	D4A0X3	[511-525]	[R].SELTSIEQSHTPAYK.[V]	1xBiotinTyramide_Plus1 [Y14]			1
Kiaa1107	AP2-interacting clathrin-endocytosis protein	D4A0X3	[712-729]	[R].SEDYDAGGSQDDEGSHDR.[G]	1xBiotinTyramide [Y4]			2
Kiaa1107	AP2-interacting clathrin-endocytosis protein	D4A0X3	[712-729]	[R].SEDYDAGGSQDDEGSHDR.[G]	1xBiotinTyramide_Plus1 [Y4]			2
Pea15	Astrocytic phosphoprotein PEA-15	Q5U318	[107-113]	[K].KYKDIIR.[Q]	1xBiotinTyramide_Plus1 [Y2]			1
Pfkp	ATP-dependent 6-phosphofructokinase, platelet type	P47860	[2-25]	[M].SDQDSSTSSTSFPKYLEHLSGDGK.[A]	1xAcetyl [N-Term]; 1xBiotinTyramide [Y15]			1
Ddx25	ATP-dependent RNA helicase DDX25	Q9QY16	[88-97]	[K].DPSSPLYSVK.[T]	1xBiotinTyramide [Y7]			2
Ddx25	ATP-dependent RNA helicase DDX25	Q9QY16	[88-97]	[K].DPSSPLYSVK.[T]	1xBiotinTyramide_Plus1 [Y7]			1
Atg9a	Autophagy-related protein 9A	Q5FWU3	[759-783]	[R].SASYPCATPRPGAPETTALHGGFQR.[R]	1xCarbamidomethyl [C6]; 1xBiotinTyramide [Y4]			1
Atg9a	Autophagy-related protein 9A	Q5FWU3	[784-796]	[R].RYGGITDPGTVPR.[A]	1xBiotinTyramide_Plus1 [Y2]			1
Add2	Beta-adducin	Q05764	[479-499]	[R].IENPNQFVPLYTDPQEVLDMR.[N]	1xBiotinTyramide_Plus1 [Y11]			1
Add2	Beta-adducin	Q05764	[479-499]	[R].IENPNQFVPLYTDPQEVLDMR.[N]	1xDeamidated [Q6]; 1xOxidation [M20]; 1xBiotinTyramide [Y11]			2
Basp1	Brain acid soluble protein 1	Q05175	[11-18]	[K].GYNVNDEK.[A]	1xBiotinTyramide_Plus1 [Y2]			6
Basp1	Brain acid soluble protein 1	Q05175	[11-20]	[K].GYNVNDEKAK.[D]	1xDeamidated [N5]; 1xBiotinTyramide_Plus1 [Y2]			1
Baiap2	Brain-specific angiogenesis inhibitor 1-associated protein 2	Q6GMN2	[172-184]	[K].QGELENYVSDGYK.[T]	1xBiotinTyramide [Y12]			2
Baiap2	Brain-specific angiogenesis inhibitor 1-associated protein 2	Q6GMN2	[453-477]	[K].SSSTGNLLDKDDLALPPPDYGTSSR.[A]	1xDeamidated [N6]; 1xBiotinTyramide [Y20]			1
Baiap2	Brain-specific angiogenesis inhibitor 1-associated protein 2	Q6GMN2	[489-509]	[K].QRPYSVAVPAFSQGLDDYGAR.[S]	1xBiotinTyramide_Plus1 [Y18]; 1xGln->pyro-Glu [Q1]			1
Baiap2	Brain-specific angiogenesis inhibitor 1-associated protein 2	Q6GMN2	[489-509]	[K].QRPYSVAVPAFSQGLDDYGAR.[S]	1xBiotinTyramide_Plus1 [Y4]			1
Bcar1	Breast cancer anti-estrogen resistance protein 1	Q63767	[337-353]	[R].HLLAPGSQDIYDVPPVR.[G]	1xBiotinTyramide [Y11]			1
Arfgef1	Brefeldin A-inhibited guanine nucleotide-exchange protein 1	D4A631	[248-274]	[R].YLPPQTVDHIAQEQEGDLDPQTHDVDK.[S]	1xBiotinTyramide [Y1]			1
Calb1	Calbindin	P07171	[60-68]	[K].TFVDQYGQR.[D]	1xBiotinTyramide [Y6]			1
Cadps	Calcium-dependent secretion activator 1	Q62717	[851-856]	[R].LSEYAK.[I]	1xBiotinTyramide_Plus1 [Y4]			1
Camk2a	Calcium/calmodulin-dependent protein kinase type II subunit alpha	P11275	[227-245]	[K].AGAYDFPSPEWDTVTPEAK.[D]	1xBiotinTyramide_Plus1 [Y4]			7
Camk2a	Calcium/calmodulin-dependent protein kinase type II subunit alpha	P11275	[434-445]	[R].ITQYLDAGGIPR.[T]	1xBiotinTyramide_Plus1 [Y4]			1
Camk2b	Calcium/calmodulin-dependent protein kinase type II subunit beta	P08413	[34-43]	[K].LCTGHEYAAK.[I]	1xCarbamidomethyl [C2]; 1xBiotinTyramide_Plus1 [Y7]			1
Camk4	Calcium/calmodulin-dependent protein kinase type IV	P13234	[452-474]	[K].AEEEAAAVGLGVPPQQDAILPEY.[-]	1xBiotinTyramide_Plus1 [Y23]			2
Camk4	Calcium/calmodulin-dependent protein kinase type IV	P13234	[452-474]	[K].AEEEAAAVGLGVPPQQDAILPEY.[-]	1xDeamidated [Q15]; 1xBiotinTyramide [Y23]			1
Cacybp	Calcyclin-binding protein	Q6AYK6	[199-209]	[K].IYEDGDDDMKR.[T]	1xOxidation [M9]; 1xBiotinTyramide [Y2]			1
Cacybp	Calcyclin-binding protein	Q6AYK6	[199-209]	[K].IYEDGDDDMKR.[T]	1xBiotinTyramide [Y2]			1
Cacybp	Calcyclin-binding protein	Q6AYK6	[199-209]	[K].IYEDGDDDMKR.[T]	1xOxidation [M9]; 1xBiotinTyramide_Plus1 [Y2]			1
Calm2	Calmodulin-2	P0DP30	[128-149]	[R].EADIDGDGQVNYEEFVQMMTAK.[-]	1xDeamidated [N11]; 1xBiotinTyramide_Plus1 [Y12]			1
Calm2	Calmodulin-2	P0DP30	[128-149]	[R].EADIDGDGQVNYEEFVQMMTAK.[-]	1xBiotinTyramide_Plus1 [Y12]			2
Calm2	Calmodulin-2	P0DP30	[92-107]	[R].VFDKDGNGYISAAELR.[H]	1xAcetyl [N-Term]; 1xBiotinTyramide [Y9]			1
Camsap2	Calmodulin-regulated spectrin-associated protein 2	D4AEC2	[1333-1340]	[K].LYKEPSAK.[S]	1xBiotinTyramide_Plus1 [Y2]			1
Canx	Calnexin	P35565	[229-234]	[K].TYFTDK.[K]	1xBiotinTyramide [Y2]			1
Cnn3	Calponin-3	P37397	[2-17]	[M].THFNKGPSYGLSAEVK.[N]	1xAcetyl [N-Term]; 1xBiotinTyramide_Plus1 [Y9]			2
Calb2	Calretinin	P47728	[234-244]	[K].EMNIQQLTTYR.[K]	1xOxidation [M2]; 1xBiotinTyramide_Plus1 [Y10]			2
Calu	Calumenin	O35783	[272-284]	[R].HLVYESDQDKDGK.[L]	1xBiotinTyramide_Plus1 [Y4]			2
Pde10a	cAMP and cAMP-inhibited cGMP 3',5'-cyclic phosphodiesterase 10A	Q9QYJ6	[365-375]	[R].EVDLYTGYTTR.[N]	1xBiotinTyramide [Y5]			1
Prkar2a	cAMP-dependent protein kinase type II-alpha regulatory subunit	P12368	[193-200]	[R].SVGQYDNR.[G]	1xBiotinTyramide [Y5]			1
Prkar2b	cAMP-dependent protein kinase type II-beta regulatory subunit	P12369	[110-130]	[R].RASVCAEAYNPDEEEDDAESR.[I]	1xCarbamidomethyl [C5]; 1xBiotinTyramide_Plus1 [Y9]			3
Prkar2b	cAMP-dependent protein kinase type II-beta regulatory subunit	P12369	[111-130]	[R].ASVCAEAYNPDEEEDDAESR.[I]	1xCarbamidomethyl [C4]; 1xBiotinTyramide_Plus1 [Y8]			1
Prkar2b	cAMP-dependent protein kinase type II-beta regulatory subunit	P12369	[111-130]	[R].ASVCAEAYNPDEEEDDAESR.[I]	1xCarbamidomethyl [C4]; 1xDeamidated [N9]; 1xBiotinTyramide_Plus1 [Y8]			1
Clip1	CAP-Gly domain-containing linker protein 1	Q9JK25	[656-668]	[R].LDYQHEIESLQSK.[Q]	1xBiotinTyramide_Plus1 [Y3]			1
Clip1	CAP-Gly domain-containing linker protein 1	Q9JK25	[888-899]	[K].METSHYQCQDLK.[A]	1xCarbamidomethyl [C8]; 1xBiotinTyramide_Plus1 [Y6]			2
Caprin1	Caprin-1	Q5M9G3	[639-658]	[R].SSFSNTPNSGYTQSQFNAPR.[D]	1xBiotinTyramide_Plus1 [Y11]			2
Caprin1	Caprin-1	Q5M9G3	[659-665]	[R].DYSGYQR.[D]	1xBiotinTyramide_Plus1 [Y2]			1
Csnk2b	Casein kinase II subunit beta	P67874	[101-111]	[K].YQQGDFGYCPR.[V]	1xCarbamidomethyl [C9]; 1xBiotinTyramide_Plus1 [Y8]			1
Csnk2b	Casein kinase II subunit beta	P67874	[112-134]	[R].VYCENQPMLPIGLSDIPGEAMVK.[L]	1xCarbamidomethyl [C3]; 1xOxidation [M8]; 1xBiotinTyramide_Plus1 [Y2]			1
Caskin1	Caskin-1	Q8VHK2	[1155-1179]	[K].AKEPDIGPEPPPPLSVYQNGTATIR.[R]	1xBiotinTyramide_Plus1 [Y17]			1
Caskin1	Caskin-1	Q8VHK2	[446-463]	[R].SQPPAAHAGQVYGEQPPK.[K]	1xBiotinTyramide_Plus1 [Y12]			4
Caskin1	Caskin-1	Q8VHK2	[610-622]	[K].AEYSKYEGGPLRR.[K]	1xBiotinTyramide [Y6]			1
Caskin1	Caskin-1	Q8VHK2	[727-743]	[R].SQEYLLDEGPAPGTPPK.[E]	1xBiotinTyramide_Plus1 [Y4]			2
Caskin1	Caskin-1	Q8VHK2	[727-746]	[R].SQEYLLDEGPAPGTPPKEVR.[S]	1xBiotinTyramide_Plus1 [Y4]			2
Caskin1	Caskin-1	Q8VHK2	[727-746]	[R].SQEYLLDEGPAPGTPPKEVR.[S]	1xDeamidated [Q2]; 1xBiotinTyramide_Plus1 [Y4]			1
Ctnnb1	Catenin beta-1	Q9WU82	[134-151]	[K].HAVVNLINYQDDAELATR.[A]	1xBiotinTyramide [Y9]			1
Cadm3	Cell adhesion molecule 3	Q1WIM3	[367-396]	[K].GSDDAPDADTAIINAEGGQSGGDDKKEYFI.[-]	1xBiotinTyramide_Plus1 [Y28]			1
Cnbp	Cellular nucleic acid-binding protein	P62634	[153-160]	[K].TSEVNCYR.[C]	1xCarbamidomethyl [C6]; 1xBiotinTyramide_Plus1 [Y7]			2
Cnbp	Cellular nucleic acid-binding protein	P62634	[95-109]	[R].EQCCYNCGKPGHLAR.[D]	3xCarbamidomethyl [C3; C4; C7]; 1xBiotinTyramide_Plus1 [Y5]			1
Cfap36	Cilia- and flagella-associated protein 36	Q4V8E4	[185-197]	[K].MEEPPIYTSETAK.[L]	1xOxidation [M1]; 1xBiotinTyramide_Plus1 [Y7]			1
Cltc	Clathrin heavy chain 1	P11442	[1482-1498]	[R].TSIDAYDNFDNISLAQR.[L]	1xBiotinTyramide_Plus1 [Y6]			2
Cltc	Clathrin heavy chain 1	P11442	[1621-1675]	[R].KEEEQATETQPIVYGQPQLMLTAGPSVAVPPQAPFGYGYTAPPYGQPQPGFGYSM.[-]	1xBiotinTyramide [Y44]			1
Cltc	Clathrin heavy chain 1	P11442	[1622-1675]	[K].EEEQATETQPIVYGQPQLMLTAGPSVAVPPQAPFGYGYTAPPYGQPQPGFGYSM.[-]	1xDeamidated [Q]; 1xOxidation [M]; 1xBiotinTyramide_Plus1 [Y]			2
Cltc	Clathrin heavy chain 1	P11442	[626-638]	[R].ALEHFTDLYDIKR.[A]	1xBiotinTyramide_Plus1 [Y9]			1
Cltc	Clathrin heavy chain 1	P11442	[882-892]	[K].IYIDSNNNPER.[F]	1xBiotinTyramide_Plus1 [Y2]			3
Cltc	Clathrin heavy chain 1	P11442	[896-903]	[R].ENPYYDSR.[V]	1xBiotinTyramide_Plus1 [Y4]			1
Cltb	Clathrin light chain B	P08082	[160-181]	[K].AFYQQPDADTIGYVASEEAFVK.[E]	1xBiotinTyramide_Plus1 [Y13]			1
Clasp2	CLIP-associating protein 2	Q99JD4	[309-315]	[K].SLQTYLK.[S]	1xBiotinTyramide_Plus1 [Y5]			1
Clasp2	CLIP-associating protein 2	Q99JD4	[401-420]	[R].LGAGALNPGSYASLEDTSDK.[M]	1xBiotinTyramide [Y11]			1
Clasp2	CLIP-associating protein 2	Q99JD4	[401-430]	[R].LGAGALNPGSYASLEDTSDKMDGTASEDGR.[V]	1xBiotinTyramide_Plus1 [Y11]			2
Clasp2	CLIP-associating protein 2	Q99JD4	[551-566]	[R].SFQPLGPGYGMSQSSR.[L]	1xOxidation [M11]; 1xBiotinTyramide [Y9]			1
Clasp2	CLIP-associating protein 2	Q99JD4	[79-92]	[K].AFTDVPSIQIYSSR.[E]	1xBiotinTyramide_Plus1 [Y11]			1
Cotl1	Coactosin-like protein	B0BNA5	[132-142]	[K].AGGANYDAQSE.[-]	1xBiotinTyramide_Plus1 [Y6]			1
Copb2	Coatomer subunit beta'	O35142	[784-802]	[K].AAESLADPTEYENLFPGLK.[E]	1xBiotinTyramide_Plus1 [Y11]			1
Cfl1	Cofilin-1	P45592	[133-144]	[K].HELQANCYEEVK.[D]	1xCarbamidomethyl [C7]; 1xBiotinTyramide_Plus1 [Y8]			1
Cplx1	Complexin-1	P63041	[123-134]	[K].YLPGPLQDMFKK.[-]	1xBiotinTyramide [Y1]			3
Cplx1	Complexin-1	P63041	[123-134]	[K].YLPGPLQDMFKK.[-]	1xOxidation [M9]; 1xBiotinTyramide [Y1]			2
Cnksr2	Connector enhancer of kinase suppressor of ras 2	Q9Z1T4	[344-364]	[R].DSSALQDLYIPPPPAEPYIPR.[D]	1xBiotinTyramide_Plus1 [Y9]			1
Cxadr	Coxsackievirus and adenovirus receptor homolog	Q9R066	[293-315]	[R].SYIGSNHSSLGSMSPSNMEGYSK.[T]	1xBiotinTyramide_Plus1 [Y2]			1
Cxadr	Coxsackievirus and adenovirus receptor homolog	Q9R066	[293-315]	[R].SYIGSNHSSLGSMSPSNMEGYSK.[T]	1xDeamidated [N6]; 1xBiotinTyramide_Plus1 [Y21]			1
Cxadr	Coxsackievirus and adenovirus receptor homolog	Q9R066	[293-315]	[R].SYIGSNHSSLGSMSPSNMEGYSK.[T]	1xBiotinTyramide [Y21]			1
Cxadr	Coxsackievirus and adenovirus receptor homolog	Q9R066	[293-315]	[R].SYIGSNHSSLGSMSPSNMEGYSK.[T]	1xAcetyl [N-Term]; 1xOxidation [M13]; 1xBiotinTyramide_Plus1 [Y2]			1
Cxadr	Coxsackievirus and adenovirus receptor homolog	Q9R066	[316-328]	[K].TQYNQVPSEDFER.[A]	1xBiotinTyramide_Plus1 [Y3]			12
Cxadr	Coxsackievirus and adenovirus receptor homolog	Q9R066	[316-339]	[K].TQYNQVPSEDFERAPQSPTLAPAK.[V]	1xBiotinTyramide [Y3]			2
Gak	Cyclin-G-associated kinase	P97874	[394-403]	[K].VIQSVANYAK.[G]	1xBiotinTyramide [Y8]			3
Crip2	Cysteine-rich protein 2	P36201	[66-97]	[K].GVNIGGAGSYIYEKPPTEAPQVTGPIEVPVVR.[T]	1xDeamidated [Q21]; 1xBiotinTyramide_Plus1 [Y10]			1
Crip2	Cysteine-rich protein 2	P36201	[66-97]	[K].GVNIGGAGSYIYEKPPTEAPQVTGPIEVPVVR.[T]	1xDeamidated [N3]; 1xBiotinTyramide [Y12]			1
Creld1	Cysteine-rich with EGF-like domain protein 1	Q4V7F2	[141-175]	[K].LCCPSGTFGPSCLPCPGGTERPCGGYGQCEGEGTR.[G]	6xCarbamidomethyl [C2; C3; C12; C15; C23; C29]; 1xBiotinTyramide [Y26]			2
Creld1	Cysteine-rich with EGF-like domain protein 1	Q4V7F2	[141-175]	[K].LCCPSGTFGPSCLPCPGGTERPCGGYGQCEGEGTR.[G]	6xCarbamidomethyl [C2; C3; C12; C15; C23; C29]; 1xBiotinTyramide_Plus1 [Y26]			1
Dync1h1	Cytoplasmic dynein 1 heavy chain 1	P38650	[1982-2002]	[R].EHSNPNYDKTSAPITCELLNK.[Q]	1xCarbamidomethyl [C16]; 1xBiotinTyramide_Plus1 [Y7]			1
Dync1h1	Cytoplasmic dynein 1 heavy chain 1	P38650	[962-977]	[R].ITNQVIYLNPPIEECR.[Y]	1xCarbamidomethyl [C15]; 1xBiotinTyramide_Plus1 [Y7]			2
Vcpip1	Deubiquitinating protein VCIP135	Q8CF97	[752-772]	[R].DGPSSAPATPTKAPYSPTTSK.[E]	1xBiotinTyramide_Plus1 [Y15]			4
Crmp1	Dihydropyrimidinase-related protein 1	Q62950	[497-511]	[R].GMYDGPVYEVPATPK.[H]	1xAcetyl [N-Term]; 1xOxidation [M2]; 1xBiotinTyramide_Plus1 [Y8]			1
Dpysl2	Dihydropyrimidinase-related protein 2	P47942	[424-440]	[K].THNSALEYNIFEGMECR.[G]	1xCarbamidomethyl [C16]; 1xBiotinTyramide_Plus1 [Y8]			2
Dpysl2	Dihydropyrimidinase-related protein 2	P47942	[497-511]	[R].GLYDGPVCEVSVTPK.[T]	1xCarbamidomethyl [C8]; 1xBiotinTyramide_Plus1 [Y3]			2
Dpysl3	Dihydropyrimidinase-related protein 3	Q62952	[497-511]	[R].GMYDGPVFDLTTTPK.[G]	1xOxidation [M2]; 1xBiotinTyramide_Plus1 [Y3]			1
Dpysl5	Dihydropyrimidinase-related protein 5	Q9JHU0	[486-505]	[R].GVDRTPYLGDVAVVVNPGKK.[E]	1xBiotinTyramide [Y7]			1
Dpp3	Dipeptidyl peptidase 3	O55096	[2-20]	[M].ADTQYILPNDIGVSSLDCR.[E]	1xAcetyl [N-Term]; 1xCarbamidomethyl [C18]; 1xBiotinTyramide_Plus1 [Y5]			1
Nudt3	Diphosphoinositol polyphosphate phosphohydrolase 1	Q566C7	[145-168]	[R].QGYSANNGTPVLPTTYSSSMSGIR.[-]	1xDeamidated [N6]; 1xBiotinTyramide [Y16]; 1xGln->pyro-Glu [Q1]			1
Nudt3	Diphosphoinositol polyphosphate phosphohydrolase 1	Q566C7	[145-168]	[R].QGYSANNGTPVLPTTYSSSMSGIR.[-]	1xBiotinTyramide_Plus1 [Y16]; 1xGln->pyro-Glu [Q1]			1
Nudt3	Diphosphoinositol polyphosphate phosphohydrolase 1	Q566C7	[145-168]	[R].QGYSANNGTPVLPTTYSSSMSGIR.[-]	1xDeamidated [Q1]; 1xOxidation [M20]; 1xBiotinTyramide_Plus1 [Y16]			1
Nudt3	Diphosphoinositol polyphosphate phosphohydrolase 1	Q566C7	[145-168]	[R].QGYSANNGTPVLPTTYSSSMSGIR.[-]	1xOxidation [M20]; 1xBiotinTyramide_Plus1 [Y16]			3
Nudt3	Diphosphoinositol polyphosphate phosphohydrolase 1	Q566C7	[145-168]	[R].QGYSANNGTPVLPTTYSSSMSGIR.[-]	1xDeamidated [Q1]; 1xOxidation [M20]; 1xBiotinTyramide [Y16]			1
Nudt4	Diphosphoinositol polyphosphate phosphohydrolase 2	Q99MY2	[65-73]	[R].EVYEEAGVK.[G]	1xBiotinTyramide_Plus1 [Y3]			1
Dlg2	Disks large homolog 2	Q63622	[726-745]	[K].FIEAGQYNDNLYGTSVQSVR.[F]	1xDeamidated [N8]; 1xBiotinTyramide_Plus1 [Y7]			1
Dlg3	Disks large homolog 3	Q62936	[10-18]	[K].CPECYEVTR.[L]	2xCarbamidomethyl [C1; C4]; 1xBiotinTyramide_Plus1 [Y5]			1
Dlg3	Disks large homolog 3	Q62936	[24-70]	[R].RLEPPGYGDWQVPDPYGPSGGNGASSGYGGYSSQTLPSQAGATPTPR.[T]	1xDeamidated [Q34]; 1xBiotinTyramide_Plus1 [Y31]			1
Dlg4	Disks large homolog 4	P31016	[598-617]	[K].FIEAGQYNSHLYGTSVQSVR.[E]	1xBiotinTyramide_Plus1 [Y7]			1
Dlgap2	Disks large-associated protein 2	P97837	[604-614]	[R].STAAVSYTNYK.[K]	1xBiotinTyramide [Y7]			3
Dlgap3	Disks large-associated protein 3	P97838	[739-768]	[R].EGYPLPYEPPATDGSPGPPPVPAPGPGSGR.[R]	1xBiotinTyramide_Plus1 [Y7]			1
Dnaja1	DnaJ homolog subfamily A member 1	P63036	[47-59]	[K].QISQAYEVLADSK.[K]	1xBiotinTyramide_Plus1 [Y6]			2
Dnajc5	DnaJ homolog subfamily C member 5	P60905	[140-164]	[K].APEGEETEFYVSPEDLEAQLQSDER.[E]	1xBiotinTyramide_Plus1 [Y10]			1
Dbn1	Drebrin	Q07266	[646-673]	[K].EGTQQASEGYFSQSQEEEFAQSEEPCAK.[A]	1xCarbamidomethyl [C26]; 1xBiotinTyramide_Plus1 [Y10]			1
Dbnl	Drebrin-like protein	Q9JHL4	[135-144]	[K].ASGANYSFHK.[E]	1xBiotinTyramide_Plus1 [Y6]			1
Dctn1	Dynactin subunit 1	P28023	[349-360]	[K].GSDGAASSYQLK.[Q]	1xBiotinTyramide_Plus1 [Y9]			1
Dctn2	Dynactin subunit 2	Q6AYH5	[2-14]	[M].ADPKYADLPGIAR.[N]	1xAcetyl [N-Term]; 1xBiotinTyramide [Y5]			2
Dctn2	Dynactin subunit 2	Q6AYH5	[79-96]	[R].TGYESGDYEMLGEGLGVK.[E]	1xOxidation [M10]; 1xBiotinTyramide_Plus1 [Y3]			1
Dnm1	Dynamin-1	P21575	[272-279]	[R].MGTPYLQK.[V]	1xOxidation [M1]; 1xBiotinTyramide_Plus1 [Y5]			2
Dnm1	Dynamin-1	P21575	[343-361]	[K].RIEGSGDQIDTYELSGGAR.[I]	1xBiotinTyramide_Plus1 [Y12]			3
Dnm1	Dynamin-1	P21575	[563-571]	[K].YMLSVDNLK.[L]	1xOxidation [M2]; 1xBiotinTyramide [Y1]			1
Dnm1l	Dynamin-1-like protein	O35303	[367-378]	[K].YIETSELCGGAR.[I]	1xCarbamidomethyl [C8]; 1xBiotinTyramide_Plus1 [Y1]			1
Dynll2	Dynein light chain 2, cytoplasmic	Q78P75	[10-36]	[K].NADMSEDMQQDAVDCATQAMEKYNIEK.[D]	1xCarbamidomethyl [C15]; 1xOxidation [M4]; 1xBiotinTyramide [Y23]			1
Nedd4	E3 ubiquitin-protein ligase NEDD4	Q62940	[156-175]	[R].DDFLGQVDVPLYPLPTENPR.[M]	1xBiotinTyramide_Plus1 [Y12]			1
Nedd4	E3 ubiquitin-protein ligase NEDD4	Q62940	[359-379]	[R].LTMYGNPATSQPVTSSNHSSR.[G]	1xOxidation [M3]; 1xBiotinTyramide_Plus1 [Y4]			1
Nedd4	E3 ubiquitin-protein ligase NEDD4	Q62940	[359-379]	[R].LTMYGNPATSQPVTSSNHSSR.[G]	1xDeamidated [Q11]; 1xOxidation [M3]; 1xBiotinTyramide [Y4]			1
Erc1	ELKS/Rab6-interacting/CAST family member 1	Q811U3	[914-925]	[K].LMADNYEDDHFR.[S]	1xOxidation [M2]; 1xBiotinTyramide_Plus1 [Y6]			1
Eef2	Elongation factor 2	P05197	[265-272]	[R].YFDPANGK.[F]	1xBiotinTyramide_Plus1 [Y1]			1
Emd	Emerin	Q63190	[90-104]	[K].DYNDDYYEESYLTTR.[T]	1xBiotinTyramide_Plus1 [Y7]			1
Sh3gl2	Endophilin-A1	O35179	[297-312]	[R].ALYDFEPENEGELGFK.[E]	1xBiotinTyramide_Plus1 [Y3]			1
Sh3glb1	Endophilin-B1	Q6AYE2	[251-302]	[K].QLGSFPSNYVSNNNQTSGTPVPYTLSNTIGPSAVASTGSLVITCPPNLSDLK.[D]	1xCarbamidomethyl [C44]; 1xBiotinTyramide_Plus1 [Y23]; 1xGln->pyro-Glu [Q1]			2
Sh3glb1	Endophilin-B1	Q6AYE2	[251-302]	[K].QLGSFPSNYVSNNNQTSGTPVPYTLSNTIGPSAVASTGSLVITCPPNLSDLK.[D]	1xCarbamidomethyl [C44]; 1xDeamidated [N14]; 1xBiotinTyramide_Plus1 [Y23]; 1xGln->pyro-Glu [Q1]			1
Hspa5	Endoplasmic reticulum chaperone BiP	P06761	[634-654]	[K].LYGSGGPPPTGEEDTSEKDEL.[-]	1xBiotinTyramide_Plus1 [Y2]			4
Erp29	Endoplasmic reticulum resident protein 29	P52555	[60-75]	[K].FDTQYPYGEKQDEFKR.[L]	1xBiotinTyramide_Plus1 [Y5]			1
Hsp90b1	Endoplasmin	Q66HD0	[672-682]	[K].DISTNYYASQK.[K]	1xBiotinTyramide_Plus1 [Y6]			1
Hsp90b1	Endoplasmin	Q66HD0	[672-683]	[K].DISTNYYASQKK.[T]	1xBiotinTyramide_Plus1 [Y]			2
Eif4a2	Eukaryotic initiation factor 4A-II	Q5RKI1	[70-83]	[K].GYDVIAQAQSGTGK.[T]	1xBiotinTyramide_Plus1 [Y2]			2
Eif3c	Eukaryotic translation initiation factor 3 subunit C	B5DFC8	[876-884]	[K].QGTYGGYFR.[D]	1xBiotinTyramide [Y7]			2
Eif4h	Eukaryotic translation initiation factor 4H	Q5XI72	[97-109]	[K].EALTYDGALLGDR.[S]	1xBiotinTyramide_Plus1 [Y5]			3
Eif5a	Eukaryotic translation initiation factor 5A-1	Q3T1J1	[68-85]	[K].KYEDICPSTHNMDVPNIK.[R]	1xCarbamidomethyl [C6]; 1xOxidation [M12]; 1xBiotinTyramide [Y2]			1
Slc1a2	Excitatory amino acid transporter 2	P31596	[530-550]	[R].ESNSNQCVYAAHNSVVIDECK.[V]	2xCarbamidomethyl [C7; C20]; 1xBiotinTyramide_Plus1 [Y9]			5
Exoc4	Exocyst complex component 4	Q62824	[241-257]	[R].KFLDATQYSAAGSSSVR.[E]	1xBiotinTyramide_Plus1 [Y8]			1
Capza1	F-actin-capping protein subunit alpha-1	B2GUZ5	[67-86]	[K].IEGYDDQVLITEHGDLGNSR.[F]	1xBiotinTyramide_Plus1 [Y4]			2
Faf2	FAS-associated factor 2	Q5BK32	[192-203]	[R].QQQDEAYLASLR.[A]	1xBiotinTyramide [Y7]; 1xGln->pyro-Glu [Q1]			1
Fscn1	Fascin	P85845	[186-194]	[R].YSVQTSDHR.[F]	1xBiotinTyramide_Plus1 [Y1]			1
Fasn	Fatty acid synthase	P12785	[2444-2465]	[K].TGGTYGEDLGADYNLSQVCDGK.[V]	1xCarbamidomethyl [C19]; 1xBiotinTyramide_Plus1 [Y13]			1
Aldoa	Fructose-bisphosphate aldolase A	P05065	[2-13]	[M].PHPYPALTPEQK.[K]	1xBiotinTyramide_Plus1 [Y4]			5
Aldoa	Fructose-bisphosphate aldolase A	P05065	[343-364]	[K].YTPSGQSGAAASESLFISNHAY.[-]	1xBiotinTyramide_Plus1 [Y22]			2
Aldoc	Fructose-bisphosphate aldolase C	P09117	[332-363]	[R].AEMNGLAAQGKYEGSGDGGAAAQSLYVANHAY.[-]	1xDeamidated [N4]; 1xBiotinTyramide_Plus1 [Y26]			1
Aldoc	Fructose-bisphosphate aldolase C	P09117	[343-363]	[K].YEGSGDGGAAAQSLYVANHAY.[-]	1xBiotinTyramide_Plus1 [Y]			6
Aldoc	Fructose-bisphosphate aldolase C	P09117	[343-363]	[K].YEGSGDGGAAAQSLYVANHAY.[-]	1xDeamidated [Q12]; 1xBiotinTyramide_Plus1 [Y15]			1
Gpsm1	G-protein-signaling modulator 1	Q9R080	[451-461]	[R].KYQEGPDAIER.[R]	1xBiotinTyramide_Plus1 [Y2]			1
Gpsm1	G-protein-signaling modulator 1	Q9R080	[452-461]	[K].YQEGPDAIER.[R]	1xBiotinTyramide_Plus1 [Y1]			1
Gabra3	Gamma-aminobutyric acid receptor subunit alpha-3	P20236	[437-448]	[K].TTYVQDSPAETK.[T]	1xBiotinTyramide [Y3]			2
Gad2	Glutamate decarboxylase 2	Q05683	[432-442]	[K].HYDLSYDTGDK.[A]	1xBiotinTyramide [Y6]			4
Gad2	Glutamate decarboxylase 2	Q05683	[44-65]	[K].LCALLYGDSEKPAESGGSVTSR.[A]	1xCarbamidomethyl [C2]; 1xBiotinTyramide_Plus1 [Y6]			1
Gad2	Glutamate decarboxylase 2	Q05683	[44-65]	[K].LCALLYGDSEKPAESGGSVTSR.[A]	1xCarbamidomethyl [C2]; 1xBiotinTyramide [Y6]			1
Gria3	Glutamate receptor 3	P19492	[876-888]	[R].EGYNVYGTESVKI.[-]	1xBiotinTyramide [Y3]			1
Gnaz	Guanine nucleotide-binding protein G(z) subunit alpha	P19627	[101-117]	[R].AYDAVQLFALTGPAESK.[G]	1xBiotinTyramide_Plus1 [Y2]			1
Gnaz	Guanine nucleotide-binding protein G(z) subunit alpha	P19627	[235-243]	[K].LYEDNQTSR.[M]	1xBiotinTyramide_Plus1 [Y2]			2
Gnaz	Guanine nucleotide-binding protein G(z) subunit alpha	P19627	[235-243]	[K].LYEDNQTSR.[M]	1xBiotinTyramide [Y2]			5
Tsc1	Hamartin	Q9Z136	[289-316]	[R].SADVTTSSYVDTQNSYGGATSTPSSTSR.[L]	1xBiotinTyramide_Plus1 [Y9]			2
Hbs1l	HBS1-like protein	Q6AXM7	[45-58]	[R].RDNPEEEYGYEDLK.[E]	1xBiotinTyramide [Y8]			1
Hspa1b	Heat shock 70 kDa protein 1B	P0DMW1	[525-533]	[R].YKAEDEVQR.[E]	1xBiotinTyramide_Plus1 [Y1]			1
Hspa4	Heat shock 70 kDa protein 4	O88600	[652-668]	[K].LEDTENWLYEDGEDQPK.[Q]	1xBiotinTyramide_Plus1 [Y9]			1
Hspa8	Heat shock cognate 71 kDa protein	P63018	[172-188]	[R].IINEPTAAAIAYGLDKK.[V]	1xBiotinTyramide_Plus1 [Y12]			1
Hspa8	Heat shock cognate 71 kDa protein	P63018	[37-49]	[R].TTPSYVAFTDTER.[L]	1xBiotinTyramide_Plus1 [Y5]			1
Hspa8	Heat shock cognate 71 kDa protein	P63018	[37-49]	[R].TTPSYVAFTDTER.[L]	1xBiotinTyramide [Y5]			3
Hspa8	Heat shock cognate 71 kDa protein	P63018	[424-447]	[K].QTQTFTTYSDNQPGVLIQVYEGER.[A]	1xBiotinTyramide_Plus1 [Y8]; 1xGln->pyro-Glu [Q1]			1
Hspa8	Heat shock cognate 71 kDa protein	P63018	[424-447]	[K].QTQTFTTYSDNQPGVLIQVYEGER.[A]	1xBiotinTyramide [Y8]; 1xGln->pyro-Glu [Q1]			1
Hspa8	Heat shock cognate 71 kDa protein	P63018	[424-447]	[K].QTQTFTTYSDNQPGVLIQVYEGER.[A]	1xBiotinTyramide_Plus1 [Y8]			1
Hspa8	Heat shock cognate 71 kDa protein	P63018	[518-531]	[R].MVQEAEKYKAEDEK.[Q]	1xBiotinTyramide_Plus1 [Y8]			2
Hspa8	Heat shock cognate 71 kDa protein	P63018	[525-531]	[K].YKAEDEK.[Q]	1xBiotinTyramide_Plus1 [Y1]			1
Hsph1	Heat shock protein 105 kDa	Q66HA8	[637-647]	[K].NAVEECVYEFR.[D]	1xCarbamidomethyl [C6]; 1xBiotinTyramide_Plus1 [Y8]			1
[truncated: 390 more rows]
